# Supplementary material for: Ectomycorrhizal ecology is imprinted in the genome of the dominant symbiotic fungus Cenococcum geophilum
Source: Nat Commun. 2016 Sep 7;7:12662. doi: 10.1038/ncomms12662 (PMC5023957; doi:10.1038/ncomms12662)
Supplement: Supplementary Data 1 — Species used in this comparative genome study. [file ncomms12662-s2.xlsx]

## Sheet: Supplementary Data 1
Supplementary Data 1. Species used in this comparative genome study.
Species			Taxonomy			Lifestyle	Sequencing center	Database JGI
names	old names	Abbreviation	Phylum	Class	Order
Baudoinia compniacensis		Bauco	Ascomycota	Dothideomycetes	Capnodiales	Saprotrophic	JGI (USA)	Bauco1
Fulvia fulva	Cladosporium fulvum	Clafu	Ascomycota	Dothideomycetes	Capnodiales	Biotrophic plant pathogen	Wageningen University & Research centre (NL)	Clafu1
Dothistroma septosporum		Dotse	Ascomycota	Dothideomycetes	Capnodiales	Hemibiotrophic plant pathogen	JGI (USA)	Dotse1
Pseudocercospora fijiensis	Mycosphaerella fijiensis	Mycfi	Ascomycota	Dothideomycetes	Capnodiales	Hemibiotrophic plant pathogen	JGI (USA)	Mycfi2
Zymoseptoria tritici	Mycosphaerella graminicola	Mycgr	Ascomycota	Dothideomycetes	Capnodiales	Hemibiotrophic plant pathogen	JGI (USA)	Mycgr3
Sphaerulina populicola	Septoria populicola (Mycosphaerella populicola)	Seppo	Ascomycota	Dothideomycetes	Capnodiales	Hemibiotrophic plant pathogen	University of British Columbia (Canada)	Seppo1
Sphaerulina musiva	Septoria musiva (Mycosphaerella populorum)	Sepmu	Ascomycota	Dothideomycetes	Capnodiales	Hemibiotrophic plant pathogen	JGI (USA)	Sepmu1
Hysterium pulicare		Hyspu	Ascomycota	Dothideomycetes	Hysteriales	Saprotrophic	Oregon State University (USA)	Hyspu1
Rhytidhysteron rufulum		Rhyru	Ascomycota	Dothideomycetes	Hysteriales	Saprotrophic	Oregon State University (USA)	Rhyru1
Cenococcum geophilum		Cenge	Ascomycota	Dothideomycetes	Mytilinidiales	Ectomycorrhizal	JGI (USA)	Cenge3
Glonium stellatum		Glost	Ascomycota	Dothideomycetes	Mytilinidiales	Saprotrophic	Washington state university (USA)	Glost2
Lepidopterella palustris		Leppa	Ascomycota	Dothideomycetes	Mytilinidiales	Saprotrophic	JGI (USA)	Leppa1
Alternaria brassicicola		Altbr	Ascomycota	Dothideomycetes	Pleosporales	Necrotrophic plant pathogen	Washington state university (USA)	Altbr1
Bipolaris zeicola	Cochliobolus carbonum	Cocca	Ascomycota	Dothideomycetes	Pleosporales	Necrotrophic plant pathogen	JGI (USA)	Cocca1
Bipolaris maydis C4	Cochliobolus heterostrophus C4	CocheC4	Ascomycota	Dothideomycetes	Pleosporales	Necrotrophic plant pathogen	JGI (USA)	CocheC4_1
Bipolaris maydis C5	Cochliobolus heterostrophus C5	CocheC5	Ascomycota	Dothideomycetes	Pleosporales	Necrotrophic plant pathogen	JGI (USA)	CocheC5_3
Bipolaris oryzae	Cochliobolus miyabeanus	Cocmi	Ascomycota	Dothideomycetes	Pleosporales	Necrotrophic plant pathogen	JGI (USA)	Cocmi1
Bipolaris sorokiniana	Cochliobolus sativus	Cocsa	Ascomycota	Dothideomycetes	Pleosporales	Hemibiotrophic plant pathogen	JGI (USA)	Cocsa1
Bipolaris victoriae	Cochliobolus victoriae	Cocvi	Ascomycota	Dothideomycetes	Pleosporales	Necrotrophic plant pathogen	JGI (USA)	Cocvi1
Plenodomus lingam	Leptosphaeria maculans	Lepmu	Ascomycota	Dothideomycetes	Pleosporales	Hemibiotrophic plant pathogen	INRA/Genoscope (France)	Lepmu1
Pyrenophora teres		Pyrtt	Ascomycota	Dothideomycetes	Pleosporales	Necrotrophic plant pathogen	Curtin University, (Australia)	Pyrtt1
Pyrenophora tritici-repentis		Pyrtr	Ascomycota	Dothideomycetes	Pleosporales	Necrotrophic plant pathogen	BROAD (USA)	Pyrtr1
Exserohilum turcicum	Setosphaeria turcica	Settu	Ascomycota	Dothideomycetes	Pleosporales	Hemibiotrophic plant pathogen	JGI (USA)	Settu1
Parastagonospora nodorum	Stagonospora nodorum	Stano	Ascomycota	Dothideomycetes	Pleosporales	Necrotrophic plant pathogen	BROAD (USA)	Stano2
Aspergillus nidulans		Aspnid	Ascomycota	Eurotiomycetes	Eurotiales	Saprotrophic	AspGD consortium	Aspnid1
Botrytis cinerea		Botci	Ascomycota	Leotiomycetes	Helotiales	Necrotrophic plant pathogen	BROAD (USA)	Botci1
Sclerotium sclerotiorum		Sclsc	Ascomycota	Leotiomycetes	Helotiales	Necrotrophic plant pathogen	BROAD (USA)	Sclsc1
Oidiodendron maius		Oidma	Ascomycota	Leotiomycetes	Incertae sedis	Ericoid endomycorrhizal	JGI (USA)	Oidma1
Tuber melanosporum		Tubme	Ascomycota	Pezizomycetes	Tuberales	Ectomycorrhizal	INRA/Genoscope (France)	Tubme1
Saccharomyces cerevisiae		Sacce	Ascomycota	Saccharomycetes	Saccharomycetales	Saprotrophic	SGD consortium	Sacce1
Schizosaccharomyces pombe		Schpo	Ascomycota	Schizosaccharomycetes	Schizosaccharomycetales	Saprotrophic	PomBase (Sanger Institute)	Schpo1
Colletotrichum fiorinae	Glomerella acutata	Gloac	Ascomycota	Sordariomycetes	Glomerelalles	Hemibiotrophic plant pathogen	JGI (USA)	Gloac1
Colletotrichum gloeosporoides	Glomerella cingulata	Gloci	Ascomycota	Sordariomycetes	Glomerelalles	Hemibiotrophic plant pathogen	JGI (USA)	Gloci1
Fusarium graminearum		Fusgr	Ascomycota	Sordariomycetes	Hypocreales	Necrotrophic plant pathogen	BROAD (USA)	Fusgr1
Fusarium oxysporum		Fusox	Ascomycota	Sordariomycetes	Hypocreales	Hemibio. plant path. / Saprot. / Endophyt.	BROAD (USA)	Fusox1
Neocosmospora haematococca	Nectria haematococca	Necha	Ascomycota	Sordariomycetes	Hypocreales	Necrotrophic plant pathogen / Saprotr.	JGI (USA)	Necha2
Trichoderma reesei		Trire	Ascomycota	Sordariomycetes	Hypocreales	Saprotrophic	JGI (USA)	Trire2
Verticillium dahliae		Verda	Ascomycota	Sordariomycetes	Hypocreales	Necrotrophic plant pathogen	BROAD (USA)	Verda1
Pyricularia grisea	Magnaporthe grisea	Maggr	Ascomycota	Sordariomycetes	Magnaporthales	Hemibiotrophic plant pathogen	BROAD (USA)	Maggr1
Chaetomium globosum		Chagl	Ascomycota	Sordariomycetes	Sordariales	Saprotrophic	BROAD (USA)	Chagl_1
Myceliophthora thermophila		Spoth	Ascomycota	Sordariomycetes	Sordariales	Thermophilic Saprotrophic	JGI (USA)	Spoth2
Neurospora crassa		Neucr	Ascomycota	Sordariomycetes	Sordariales	Saprotrophic	BROAD (USA)	Neucr2
Thielavia terrestris		Thite	Ascomycota	Sordariomycetes	Sordariales	Thermophilic Saprotrophic	JGI (USA)	Thite2
Coprinopsis cinerea		Copci	Basidiomycota	Agaricomycetes	Agaricales	Saprotrophic	BROAD (USA)	Copci1
Laccaria bicolor		Lacbi	Basidiomycota	Agaricomycetes	Agaricales	Ectomycorrhizal	JGI (USA)	Lacbi2
Schizophyllum commune		Schco	Basidiomycota	Agaricomycetes	Agaricales	Saprotrophic	JGI (USA)	Schco2
Serpula lacrymans		Serla	Basidiomycota	Agaricomycetes	Boletales	Saprotrophic	JGI (USA)	SerlaS7_9_2
Phanerochaete chrysosporium		Phchr	Basidiomycota	Agaricomycetes	Polyporales	Saprotrophic	JGI (USA)	Phchr1
Postia placenta		Pospl	Basidiomycota	Agaricomycetes	Polyporales	Saprotrophic	JGI (USA)	PosplRSB12_1
Melampsora laricis-populina		Mellp	Basidiomycota	Pucciniomycetes	Uredinales	Biotrophic plant pathogen	JGI (USA)	Mellp1
Ustilago maydis		Ustma	Basidiomycota	Ustilaginomycetes	Ustilaginales	Biotrophic plant pathogen	BROAD (USA)	Ustma1
additional ectomycorrhizal species:
Piloderma croceum		Pilcr	Basidiomycota	Agaricomycetes	Atheliales	Ectomycorrhizal	JGI (USA)	Pilcr1
Paxillus involutus		Paxin	Basidiomycota	Agaricomycetes	Boletales	Ectomycorrhizal	JGI (USA)	Paxin
Paxillus rubicundulus		Paxru	Basidiomycota	Agaricomycetes	Boletales	Ectomycorrhizal	JGI (USA)	Paxru1
Hebeloma cylindrosporum		Hebcy	Basidiomycota	Agaricomycetes	Agaricales	Ectomycorrhizal	JGI (USA)	Hebcy2
Amanita muscaria		Amamu	Basidiomycota	Agaricomycetes	Agaricales	Ectomycorrhizal	JGI (USA)	Amamu1
Pisolithus tinctorius		Pisti	Basidiomycota	Agaricomycetes	Boletales	Ectomycorrhizal	JGI (USA)	Pisti1
Pisolithus microcarpus		Pismi	Basidiomycota	Agaricomycetes	Boletales	Ectomycorrhizal	JGI (USA)	Pismi1
Suillus luteus		Suilu	Basidiomycota	Agaricomycetes	Boletales	Ectomycorrhizal	JGI (USA)	Suilu
Scleroderma citrinum		Sclci	Basidiomycota	Agaricomycetes	Boletales	Ectomycorrhizal	JGI (USA)	Sclci1
