# Supplementary material for: Ectomycorrhizal ecology is imprinted in the genome of the dominant symbiotic fungus Cenococcum geophilum
Source: Nat Commun. 2016 Sep 7;7:12662. doi: 10.1038/ncomms12662 (PMC5023957; doi:10.1038/ncomms12662)
Supplement: Supplementary Data 2 — Repeat element content present in the 60 studied genomes. [file ncomms12662-s3.xlsx]

## Sheet: Supplementary Data 2
Supplementary Data 2. Repeat element content present in the 60 studied genomes. a) Total Repeat content and characterization of repeats for Dothideomycetes. b) Comparisons of medians between different lifestyles. EctoMyc = Ectomycorrhizal; Ericoid = Ericoid mycorrhizal; Path Bio = Biotrophic pathogen; Path Hemi = Hemibiotrophic pathogen; Path Necro = Necrotrophic pathogen; Sapr = Saprotroph. Asco…
a)
Phylogeny	lifestyle	Species	Genome size	Total Repeat Elements			Transposable elements (% of genome)									Transposable elements (Nb)			Microsatellites									Minisatellites			Satellites
			(bp)	(bp)	(%)		Class I Gypsy	Class I copia	Other class I	Class II TIR	Class II helitrons	Other class II	Not categorized	Total		Full length gypsy	Full length copia		Nb mononucleotides	Nb dinucleotides	Nb trinucleotides	Nb tetranucleotides	Nb pentanucleotides	Nb hexanucleotides	Total Nb	Coverage (%)		Total Nb	Coverage (%)		Total Nb	Coverage (%)
Asco (Doth, Myt)	Sapro	Glonium stellatum	40521621	1.15645e+06	2.85391		0	0	0	0	0	0	1.37	1.37		0	0		1287	462	798	145	62	113	2867	0.0152338		9186	1.25954		193	0.209138
Asco (Doth, Myt)	EctoMyc	Cenococcum geophilum	177557160	1.43763e+08	80.9669		39.51	11.15	6.39	2.54	1.04	1.69	13.12	75.44		311	105		5137	6038	2942	1563	49	135	15864	0.0187804		78408	4.63883		2771	0.869302
Asco (Doth, Myt)	Sapro	Lepidopterella palustris	45668136	6.78691e+06	14.8614		4.14	0.87	0.11	2.01	0	0.09	5.62	12.84		1	2		3732	1136	811	134	87	128	6028	0.0222825		11201	1.60625		323	0.392845
Asco (Doth, Hys)	Sapro	Hysterium pulicare	38427427	505614	1.31576		0	0	0.02	0	0	0	0.68	0.7		0	0		354	207	359	37	18	22	997	0.00576411		3026	0.49		123	0.12
Asco (Doth, Hys)	Sapro	Rhytidhysteron rufulum	40184762	435102	1.08275		0.01	0	0.04	0	0	0	0.54	0.59		0	0		1554	663	1254	361	94	98	4024	0.0227549		3556	0.42		59	0.05
Asco (Doth, Pleo)	Path Necro	Alternaria brassicicola	31974449	2.45267e+06	7.6707		4.07	0.04	0.03	2.33	0	0	0.74	7.21		2	0		1395	711	1132	71	25	53	3387	0.0217048		2159	0.37		59	0.069
Asco (Doth, Pleo)	Path Necro	Bipolaris zeicola (Cochliobolus carbonum)	31267936	356653	1.14064		0.05	0	0.15	0.13	0	0	0.3	0.63		0	0		1644	1418	1315	171	46	40	4634	0.0306352		2280	0.39		72	0.09
Asco (Doth, Pleo)	Path Necro	Bipolaris maydis C4 (Cochliobolus heterostrophus C4)	32929167	239957	0.728707		0.02	0	0.02	0	0	0	0.22	0.26		0	0		2887	1766	1686	164	47	63	6613	0.0387073		2225	0.37		56	0.06
Asco (Doth, Pleo)	Path Necro	Bipolaris maydis C5 (Cochliobolus heterostrophus C5)	36456735	3.55432e+06	9.74942		4.37	0.52	2.66	0.45	0	0	0.87	8.87		67	1		3495	1914	1866	179	50	81	7585	0.0394248		3397	0.62		149	0.22
Asco (Doth, Pleo)	Path Necro	Bipolaris oryzae (Cochliobolus miyabeanus)	31362097	499660	1.5932		0.15	0	0.03	0.26	0	0	0.54	0.98		0	0		2133	2178	1726	246	70	91	6444	0.0431955		2976	0.49		68	0.08
Asco (Doth, Pleo)	Path Hemi	Bipolaris sorokiniana (Cochliobolus sativus)	34417436	2.65921e+06	7.72635		3.59	0.54	0.59	1.55	0	0	0.69	6.96		11	0		1313	1128	1288	230	69	62	4090	0.0263529		2867	0.48		150	0.26
Asco (Doth, Pleo)	Path Necro	Bipolaris victoriae (Cochliobolus victoriae)	32829575	985536	3.00198		1.08	0	0.11	0.27	0	0	0.97	2.43		0	0		2065	1573	1316	177	65	51	5247	0.0319773		2579	0.45		69	0.09
Asco (Doth, Pleo)	Path Hemi	Plenodomus lingam (Leptosphaeria maculans)	44892605	1.56143e+07	34.7816		18.75	7.43	0.22	0.56	0	0	5.5	32.46		5	6		2585	2367	2440	362	214	250	8218	0.0415592		10890	1.95		307	0.33
Asco (Doth, Pleo)	Path Necro	Pyrenophora tritici-repentis	37840464	6.15913e+06	16.2766		2.51	4.98	1.16	5.7	0	0	1.11	15.46		17	69		533	607	1144	108	56	63	2511	0.0165669		3306	0.62		156	0.18
Asco (Doth, Pleo)	Path Necro	Pyrenophora teres f. teres	33583335	2.15466e+06	6.41586		1.3	0.6	0.09	1.24	0	0	2.36	5.59		0	0		786	1126	1490	139	40	70	3651	0.0258581		3481	0.69		110	0.11
Asco (Doth, Pleo)	Path Hemi	Exserohilum turcicum (Setosphaeria turcica)	43014577	6.56136e+06	15.2538		6.5	0.53	1.51	4.41	0	0	1.21	14.16		21	2		4081	4663	4783	1106	338	363	15334	0.0838041		7258	0.83		137	0.18
Asco (Doth, Pleo)	Path Necro	Parastagonospora nodorum (Stagonospora nodorum)	37213987	2.67508e+06	7.18838		1.22	0.71	0.05	0.65	0	0.29	3.04	5.96		0	0		441	302	492	47	23	49	1354	0.00837857		3267	0.75		357	0.47
Asco (Doth, Cap)	Sapro	Baudoinia compniacensis	21876451	181752	0.830811		0.39	0	0	0	0	0	0.02	0.41		0	0		18	108	540	24	5	65	760	0.0108107		1053	0.34		43	0.07
Asco (Doth, Cap)	Path Bio	Fulvia fulva (Cladosporium fulvum)	61113266	2.80584e+07	45.9121		17.78	8.32	14.73	1.97	0.01	0	2.6	45.41		0	6		282	1131	1026	231	41	108	2819	0.012107		4714	0.41		142	0.08
Asco (Doth, Cap)	Path Hemi	Dothistroma septosporum	30209431	1.071e+06	3.54526		0.83	0.16	0	0.19	0	0	1.75	2.93		0	0		252	270	836	78	77	102	1615	0.0152568		2027	0.49		86	0.11
Asco (Doth, Cap)	Path Hemi	Pseudocercospora fijiensis (Mycosphaerella fijiensis)	74141167	4.24142e+07	57.2073		26.64	2.03	2.43	6.99	1.31	0.09	14.47	53.96		24	3		1358	1797	3460	218	256	463	7552	0.0273289		21662	2.28		1653	0.94
Asco (Doth, Cap)	Path Hemi	Zymoseptoria tritici (Mycosphaerella graminicola)	39686251	7.51226e+06	18.9291		7.15	2.81	3.36	0.88	0	0	2.81	17.01		33	1		285	532	1392	353	30	84	2676	0.0191275		7160	1.42		390	0.48
Asco (Doth, Cap)	Path Hemi	Sphaerulina musiva (Septoria musiva, Mycosphaerella populorum)	29352103	3.28301e+06	11.1849		3.08	0.51	0.1	1.16	0	0	3.5	8.35		1	1		1748	2987	5643	731	244	334	11687	0.104929		9245	2.23		322	0.5
Asco (Doth, Cap)	Path Hemi	Sphaerulina populicola (Septoria populicola, Mycosphaerella populicola)	33188813	9.33571e+06	28.1291		9.36	6.75	3.12	1.06	0.31	0	3.96	24.56		5	2		1500	4549	8968	1491	485	599	17592	0.149101		16845	3.18		207	0.24
Asco (Eurotio)	Sapro	Aspergillus nidulans	34853277	40540	0.11
Asco (Leotio)	Path Necro	Botrytis cinerea	42663021	469277	1.09
Asco (Leotio)	Ericoid	Oidiodendron maius	46426256	2.95271e+06	6.36
Asco (Leotio)	Path Necro	Sclerotium sclerotiorum	38330212	2.51829e+06	6.57
Asco (Pezizo)	EctoMyc	Tuber melanosporum	124945702	6.37223e+07	51
Asco (Saccharo)	Sapro	Saccharomyces cerevisiae	12070898	500942	4.15
Asco (Schizo)	Sapro	Schizosaccharomyces pombe	12631379	253127	2.00395
Asco (Sordario)	Sapro	Chaetomium globosum	34886939	2114450	6.06086
Asco (Sordario)	Path Hemi	Colletotrichum fiorinae (Glomerella acutata)	50035977	220158	0.44
Asco (Sordario)	Path Hemi	Colletotrichum gloeosporoides (Glomerella cingulata)	58838139	3202663	5.44318
Asco (Sordario)	Path Necro	Fusarium graminearum	36446046	345317	0.947475
Asco (Sordario)	Path Hemi / Sapro	Fusarium oxysporum	61357934	11336842	18.4766
Asco (Sordario)	Sapro	Myceliophthora thermophila	38744216	1.06159e+07	27.4
Asco (Sordario)	Path Necro / Sapro	Neocosmospora haematococca (Nectria haematococca)	51286497	2386946	4.65414
Asco (Sordario)	Sapro	Neurospora crassa	40416174	3.45154e+06	8.54
Asco (Sordario)	Path Hemi	Pyricularia grisea (Magnaporthe grisea)	41695457	4.70325e+06	11.28
Asco (Sordario)	Sapro	Thielavia terrestris	36912256	7.67037e+06	20.78
Asco (Sordario)	Sapro	Trichoderma reesei	33454791	247565	0.74
Asco (Sordario)	Path Necro	Verticillium dahliae	33828453	999300	2.95402
Basidio	Sapro	Coprinopsis cinerea	36294355	2.19944e+06	6.06
Basidio	Sapro	Phanerochaete chrysosporium	35149519	2.28472e+06	6.5
Basidio	Sapro	Postia placenta	90927236	1.54031e+07	16.94
Basidio	Sapro	Schizophyllum commune	38624162	2.10502e+06	5.45
Basidio	Sapro	Serpula lacrymans	42797233	1.27236e+07	29.73
Basidio	Path Bio	Melampsora laricis-populina	101129028	3.20377e+07	31.68
Basidio	Path Bio	Ustilago maydis	19683350	342490	1.74
Basidio	EctoMyc	Amanita muscaria	40699759	5.73867e+06	14.1
Basidio	EctoMyc	Hebeloma cylindrosporum	38226047	1.33027e+06	3.48
Basidio	EctoMyc	Laccaria bicolor	60707050	2.06283e+07	33.98
Basidio	EctoMyc	Paxillus involutus	58301126	1.34617e+07	23.09
Basidio	EctoMyc	Paxillus rubicundulus	53011005	2.41147e+07	45.49
Basidio	EctoMyc	Piloderma croceum	34498416	5.537e+06	16.05
Basidio	EctoMyc	Pisolithus microcarpus	53027657	1.8337e+07	34.58
Basidio	EctoMyc	Pisolithus tinctorius	71007534	3.1293e+07	44.07
Basidio	EctoMyc	Scleroderma citrinum	56144862	2.03076e+07	36.17
Basidio	EctoMyc	Suillus luteus	37014302	3.14251e+06	8.49
b) Comparisons of medians of repeat element proportions in genome between lifestyles
			Genome size	Total Repeat Elements
			(bp)	(bp)	(%)
EctoMyc		Mean	6.70951e+07	2.92813e+07	32.6222
vs.		Median	5.45863e+07	1.93223e+07	34.28
Path Bio / Hemibio		Mean	4.81837e+07	1.12235e+07	19.4486
vs.		Median	43014577	6.56136e+06	15.2538
Path Necro		Mean	3.62866e+07	1.84263e+06	4.99865
vs.		Median	3.51372e+07	1.57698e+06	3.82806
Sapro		Mean	3.74689e+07	3.81534e+06	8.63386
		Median	3.76698e+07	2.10973e+06	5.755
	Difference of Medians*				0
	Pairwise comparisons:	EctoMyc v.s Path Bio /Hemibio			ns
	(corrected p-values)	EctoMyc vs. Sapro			0.017
		EctoMyc vs. Path Necro			0.001
		Path Bio / Hemibio vs. Sapro			ns
		Path Bio / Hemibio vs. Path Necro			0.031
		Sapro vs. Path Necro			ns
* Non-parametric testing of differences of medians was performed in SPSS (IBM). ns, not significant
