# Supplementary material for: Ectomycorrhizal ecology is imprinted in the genome of the dominant symbiotic fungus Cenococcum geophilum
Source: Nat Commun. 2016 Sep 7;7:12662. doi: 10.1038/ncomms12662 (PMC5023957; doi:10.1038/ncomms12662)
Supplement: Supplementary Data 3 — Predicted number of genes in C. geophilum and other studied Dothideomycetes broken down by the level of conservation. [file ncomms12662-s4.xlsx]

## Sheet: Supplementary Data 3
	Supplementary Data 3. Predicted number of genes in C. geophilum and other studied Dothideomycetes broken down by the level of conservation.
Phyl	Lifestyle	Species (old names)	Abbr	Total Nb genes	Present in other classes	Present only in Dothideomycetes	Present only in Hysteriales and Mytilinidiales	Present only in Mytilinidiales	Unique to this organism			Mean Nb genes
Asco (Doth, Cap)	Sapro	Baudoinia compniacensis	Bauco	10513	7460	1004			2049		Capnodiales	11604.6
Asco (Doth, Cap)	Path Bio	Fulvia fulva (Cladosporium fulvum)	Clafu	14127	9304	3013			1810		Pleosporales	12270.2
Asco (Doth, Cap)	Path Hemi	Dothistroma septosporum	Dotse	12580	8623	2261			1696		Hysteriales	12234.5
Asco (Doth, Cap)	Path Hemi	Pseudocercospora fijiensis (Mycosphaerella fijiensis)	Mycfi	13107	8748	1595			2764		Mytilinidiales	14326.7
Asco (Doth, Cap)	Path Hemi	Zymoseptoria tritici (Mycosphaerella graminicola)	Mycgr	10933	8121	1102			1710
Asco (Doth, Cap)	Path Hemi	Sphaerulina populicola (Septoria populicola, Mycosphaerella populicola)	Seppo	9739	7129	2042			568
Asco (Doth, Cap)	Path Hemi	Sphaerulina musiva (Septoria musiva, Mycosphaerella populorum)	Sepmu	10233	7481	1998			754
Asco (Doth, Hys)	Sapro	Hysterium pulicare	Hyspu	12352	9771	1030	408		1143
Asco (Doth, Hys)	Sapro	Rhytidhysteron rufulum	Rhyru	12117	9925	823	253		1116
Asco (Doth, Myt)	EctoMyc	Cenococcum geophilum	Cenge	14748	10160	1533	313	566	2176
Asco (Doth, Myt)	Sapro	Glonium stellatum	Glost	14362	10579	1434	341	414	1594
Asco (Doth, Myt)	Sapro	Lepidopterella palustris	Leppa	13870	10332	1251	331	251	1705
Asco (Doth, Pleo)	Path Necro	Alternaria brassicicola	Altbr	10688	8322	1379			987
Asco (Doth, Pleo)	Path Necro	Bipolaris zeicola (Cochliobolus carbonum)	Cocca	12857	9197	2932			728
Asco (Doth, Pleo)	Path Necro	Bipolaris maydis C4 (Cochliobolus heterostrophus C4)	CocheC4	12720	9347	3318			55
Asco (Doth, Pleo)	Path Necro	Bipolaris maydis C5 (Cochliobolus heterostrophus C5)	CocheC5	13336	9701	3587			48
Asco (Doth, Pleo)	Path Necro	Bipolaris oryzae (Cochliobolus miyabeanus)	Cocmi	12007	9057	2462			488
Asco (Doth, Pleo)	Path Hemi	Bipolaris sorokiniana (Cochliobolus sativus)	Cocsa	12250	9250	2541			459
Asco (Doth, Pleo)	Path Necro	Bipolaris victoriae (Cochliobolus victoriae)	Cocvi	12894	9370	2986			538
Asco (Doth, Pleo)	Path Hemi	Plenodomus lingam (Leptosphaeria maculans)	Lepmu	12469	8073	1244			3152
Asco (Doth, Pleo)	Path Necro	Pyrenophora teres	Pyrtt	11799	8948	2281			570
Asco (Doth, Pleo)	Path Necro	Pyrenophora tritici-repentis	Pyrtr	12141	8867	2235			1039
Asco (Doth, Pleo)	Path Hemi	Exserohilum turcicum (Setosphaeria turcica)	Settu	11702	9037	1824			841
Asco (Doth, Pleo)	Path Necro	Parastagonospora nodorum (Stagonospora nodorum)	Stano	12380	9198	1318			1864
