# Supplementary material for: Ectomycorrhizal ecology is imprinted in the genome of the dominant symbiotic fungus Cenococcum geophilum
Source: Nat Commun. 2016 Sep 7;7:12662. doi: 10.1038/ncomms12662 (PMC5023957; doi:10.1038/ncomms12662)
Supplement: Supplementary Data 4 — Unique protein families in C. geophilum. [file ncomms12662-s5.xlsx]

## Sheet: Supplementary Data 4
Supplementary Data 4. Unique protein families in Cenococcum geophilum. For each multigene family, the table provides the PFAM domains with the percentage of genes showing this domain, the sum of expression (SUM; in RPKM) in free living mycelia (FLM) and ectomycorrhizas (ECM), the percentage of genes with no, low (Nb of reads<20), or expression>20 reads, the number of proteins and their mean and m…
Family Id	PFAM domains	Sum_ECM (RPKM)	Sum_FLM (RPKM)	% no expression	% low expression (reads<20)	% expression	Number of Cenge unique proteins	Mean Protein Length	Max Protein Length	Nb regulated genes >5	Nb regulated genes >2<5	Nb up-regulated genes in ECM (>2fold)	Nb down-regulated genes in ECM (>2fold)	Up Cellular Processes and Signaling	Up Information Storage and Processing	Up No Kog	Up Poorly Characterized	Up SSPs	Down Cellular Processes and Signaling	Down Information Storage and Processing	Down No Kog	Down Poorly Characterized	Down SSPs
5849	No_PFAM 100.0%	0	0	100	0	0	30	55.3667	88
6779	No_PFAM 100.0%	63.7931	80.7342	9.09091	18.1818	72.7273	22	84.9091	165
6757	No_PFAM 72.7% PF01498.13_HTH_Tnp_Tc3_2 22.7% PF13551.1_HTH_29 13.6%	13.3705	13.7727	68.1818	22.7273	9.09091	22	84	172
7579	No_PFAM 100.0%	1.49128	3.1509	38.8889	50	11.1111	18	82.7222	118
7850	No_PFAM 100.0%	0	0	100	0	0	17	74	88
8034	PF00023.25_Ank 87.5% PF12796.2_Ank_2 75.0% PF13857.1_Ank_5 50.0% PF13637.1_Ank_4 50.0% PF13606.1_Ank_3 43.8%	0	0	100	0	0	16	80.5625	115
8040	No_PFAM 56.3% PF00069.20_Pkinase 43.8% PF07714.12_Pkinase_Tyr 12.5% PF01163.17_RIO1 6.3%	0	0	100	0	0	16	56.8125	89
9755	No_PFAM 100.0%	0	0.207447	91.6667	8.33333	0	12	61	61
10279	No_PFAM 100.0%	6.83375	10.3486	36.3636	54.5455	9.09091	11	62.4545	80
10262	No_PFAM 100.0%	4.93538	6.65829	63.6364	18.1818	18.1818	11	72	109
10282	No_PFAM 100.0%	4.61886	8.99298	63.6364	18.1818	18.1818	11	53.7273	57
9950	PF00005.22_ABC_tran 45.5% No_PFAM 45.5% PF00437.15_T2SE 9.1%	0	0	100	0	0	11	75.9091	101
10280	No_PFAM 100.0%	0	0	100	0	0	11	60.1818	67
10802	No_PFAM 100.0%	26.7179	75.1304	40	30	30	10	62.3	81		2		2								2
11544	No_PFAM 100.0%	321.011	441.326	0	11.1111	88.8889	9	67.6667	74
11545	No_PFAM 100.0%	197.617	400.575	11.1111	11.1111	77.7778	9	83.7778	135		2		2								2
11543	No_PFAM 88.9% PF06009.7_Laminin_II 11.1% PF05549.6_Allexi_40kDa 11.1%	154.969	198.801	11.1111	0	88.8889	9	112	159
11542	No_PFAM 100.0%	0.245899	0.251236	88.8889	11.1111	0	9	55.8889	63
11088	No_PFAM 100.0%	0	0	100	0	0	9	56.4444	75
11097	No_PFAM 100.0%	0	0	100	0	0	9	82.4444	122
11098	No_PFAM 66.7% PF07714.12_Pkinase_Tyr 33.3% PF00069.20_Pkinase 33.3%	0	0	100	0	0	9	82	133
11476	No_PFAM 88.9% PF07714.12_Pkinase_Tyr 11.1% PF00069.20_Pkinase 11.1%	0	0	100	0	0	9	66	85
12556	No_PFAM 100.0%	93.6914	219.34	12.5	25	62.5	8	85.125	143		3		3								3
12378	No_PFAM 87.5% PF13358.1_DDE_3 12.5%	4.59854	5.6113	25	50	25	8	84.375	168
12558	No_PFAM 100.0%	1.50563	3.92037	25	50	25	8	127.875	181
12377	No_PFAM 62.5% PF12796.2_Ank_2 37.5% PF13637.1_Ank_4 25.0% PF00023.25_Ank 25.0% PF13606.1_Ank_3 12.5%	0	0	100	0	0	8	69.5	102
12502	No_PFAM 100.0%	0	0	100	0	0	8	69.25	85
12551	No_PFAM 100.0%	0	0	100	0	0	8	75	80
12552	No_PFAM 100.0%	0	0	100	0	0	8	58	81
12559	No_PFAM 87.5% PF12520.3_DUF3723 12.5%	0	0	100	0	0	8	84	101
13877	No_PFAM 100.0%	333.736	520.687	0	0	100	7	229.286	313	1	2		2								2
13883	No_PFAM 100.0%	138.314	201.53	0	0	100	7	166.429	297	1	2	1	1			1					1
13827	No_PFAM 71.4% PF04886.7_PT 28.6%	133.152	234.429	0	0	100	7	214	382		1		1						1
13829	No_PFAM 100.0%	51.9091	94.5888	14.2857	14.2857	71.4286	7	67.5714	94		1		1								1
13879	No_PFAM 100.0%	2.21359	5.92973	28.5714	14.2857	57.1429	7	117.143	221
13875	No_PFAM 100.0%	1.81967	2.44832	28.5714	42.8571	28.5714	7	61.4286	70
13126	No_PFAM 100.0%	0	0	100	0	0	7	56	73
13635	No_PFAM 100.0%	0	0	100	0	0	7	80	116
13640	No_PFAM 100.0%	0	0	100	0	0	7	57.7143	63
13878	No_PFAM 100.0%	0	0	100	0	0	7	70.8571	96
13880	No_PFAM 100.0%	0	0	100	0	0	7	80.7143	103
15496	No_PFAM 100.0%	105.361	117.906	16.6667	16.6667	66.6667	6	69.6667	78
14618	PF00069.20_Pkinase 66.7% PF07714.12_Pkinase_Tyr 33.3% No_PFAM 33.3%	21.1819	48.6099	83.3333	0	16.6667	6	143.333	526		1		1						1
15495	No_PFAM 100.0%	5.36948	22.0245	0	33.3333	66.6667	6	81	99	1	1		1								1
15507	No_PFAM 100.0%	4.78704	8.75247	16.6667	50	33.3333	6	58.3333	65
15176	PF03184.14_DDE_1 100.0%	3.56784	5.00238	83.3333	0	16.6667	6	61.8333	73
15503	No_PFAM 100.0%	0.675838	0.820449	83.3333	16.6667	0	6	55.6667	56
15498	No_PFAM 100.0%	0.148387	0.923916	33.3333	66.6667	0	6	83.8333	90
15177	No_PFAM 66.7% PF11917.3_DUF3435 33.3%	0	0	100	0	0	6	83	124
15180	No_PFAM 100.0%	0	0	100	0	0	6	64.3333	70
15508	No_PFAM 100.0%	0	0	100	0	0	6	54.5	62
17491	No_PFAM 100.0%	59.2755	139.434	0	0	100	5	291.8	294	1	3		3								3
17487	No_PFAM 100.0%	23.3377	18.2655	40	0	60	5	73.4	86
16594	No_PFAM 100.0%	20.4975	127.532	0	0	100	5	280.8	306	2	4		4								4
17504	No_PFAM 100.0%	9.3842	17.774	0	40	60	5	81.8	108		1		1								1
17499	No_PFAM 100.0%	4.66498	8.1485	0	60	40	5	55.4	64
17488	No_PFAM 100.0%	1.30619	2.37706	40	40	20	5	63.2	70
17495	No_PFAM 100.0%	0.634611	0.82395	80	20	0	5	67.2	81
16640	No_PFAM 100.0%	0	0	100	0	0	5	76.8	89
17140	No_PFAM 100.0%	0	0	100	0	0	5	88.6	119
17142	No_PFAM 100.0%	0	0	100	0	0	5	68	79
17490	No_PFAM 100.0%	0	0	100	0	0	5	72.2	76
17496	PF12520.3_DUF3723 100.0%	0	0	100	0	0	5	55.8	63
20043	No_PFAM 100.0%	192.357	254.632	0	0	100	4	82.75	120		2	1	1			1					1
20045	No_PFAM 100.0%	79.2007	102.427	0	0	100	4	95.25	152	1	1		1								1
20076	No_PFAM 100.0%	50.0442	84.6091	0	0	100	4	83	106
20060	No_PFAM 100.0%	40.5946	72.8187	25	25	50	4	51.75	53		1		1								1
18972	No_PFAM 100.0%	39.6233	56.7655	0	0	100	4	324.75	667		1		1								1
20057	No_PFAM 100.0%	29.0826	29.6346	0	25	75	4	105.25	122
19568	PF13374.1_TPR_10 50.0% No_PFAM 50.0% PF13424.1_TPR_12 25.0% PF13176.1_TPR_7 25.0%	16.2931	22.3623	50	0	50	4	77.75	127
20040	No_PFAM 75.0% PF12395.3_DUF3658 25.0%	13.9904	25.3182	0	25	75	4	184.25	231
20070	No_PFAM 100.0%	8.96802	16.045	0	0	100	4	124	145		1		1								1
20052	No_PFAM 100.0%	4.5962	17.2896	25	0	75	4	66	90		1		1								1
20061	No_PFAM 100.0%	1.81686	1.29814	0	75	25	4	77	125
20055	No_PFAM 100.0%	1.79851	2.76385	50	0	50	4	86.75	153
20062	No_PFAM 100.0%	0.895207	4.13272	0	25	75	4	75.25	82	1	1		1								1
20051	No_PFAM 100.0%	0.405105	0.292473	25	75	0	4	76	76
19562	No_PFAM 100.0%	0	0.274131	50	50	0	4	85	101
18921	No_PFAM 100.0%	0	0	100	0	0	4	52	53
19557	No_PFAM 100.0%	0	0	100	0	0	4	71.5	100
19563	No_PFAM 100.0%	0	0	100	0	0	4	93.5	99
19890	No_PFAM 100.0%	0	0	100	0	0	4	76.25	87
20044	No_PFAM 100.0%	0	0	100	0	0	4	76	132
20046	No_PFAM 100.0%	0	0	100	0	0	4	68.25	72
20048	No_PFAM 100.0%	0	0	100	0	0	4	70.25	78
20059	No_PFAM 100.0%	0	0	100	0	0	4	68	81
20064	No_PFAM 100.0%	0	0	100	0	0	4	61.5	66
20069	No_PFAM 100.0%	0	0	100	0	0	4	72.75	73
20080	No_PFAM 100.0%	0	0	100	0	0	4	57.25	61
23553	PF13921.1_Myb_DNA-bind_6 66.7% No_PFAM 33.3%	430.388	7.27263	33.3333	33.3333	33.3333	3	111.667	214	1	1	1				1
22073	No_PFAM 66.7% PF13401.1_AAA_22 33.3% PF10443.4_RNA12 33.3% PF01637.13_Arch_ATPase 33.3%	267.714	295.323	0	0	100	3	269	473
23552	No_PFAM 100.0%	227.581	443.065	0	0	100	3	101.333	124		2		2								2
23549	No_PFAM 100.0%	150.167	209.057	0	0	100	3	57.3333	62		1		1								1
23591	No_PFAM 100.0%	114.785	279.761	0	0	100	3	601	782		2		2								2
23574	PF09820.4_AAA-ATPase_like 100.0%	94.9064	166.13	0	0	100	3	643	817		2		2								2
23581	No_PFAM 100.0%	59.2087	70.6499	0	0	100	3	221	282
23589	No_PFAM 100.0%	56.5497	96.6265	0	0	100	3	263	345
23570	No_PFAM 100.0%	48.5332	71.4711	0	0	100	3	218.667	277
23577	No_PFAM 100.0%	38.383	56.2763	0	0	100	3	748	1166		2		2								2
23575	No_PFAM 100.0%	35.4477	98.5725	0	0	100	3	116	142		2		2								2
23554	No_PFAM 100.0%	34.7161	18.1675	0	0	100	3	85.3333	86
23565	No_PFAM 100.0%	33.7371	68.3883	0	0	100	3	71.3333	84		1		1								1
23551	No_PFAM 100.0%	29.1869	91.7928	0	0	100	3	215	224		2		2								2
23550	No_PFAM 100.0%	28.1665	40.9213	33.3333	0	66.6667	3	71.6667	86
23596	PF12804.2_NTP_transf_3 66.7% PF02542.11_YgbB 66.7% PF01128.14_IspD 66.7%	23.1438	30.269	0	0	100	3	272.667	412	1	1		1								1
23599	No_PFAM 100.0%	16.0696	27.0498	0	33.3333	66.6667	3	56.3333	58		1		1								1
23576	No_PFAM 100.0%	13.4519	2.26743	66.6667	0	33.3333	3	93	171	1	1	1				1
23588	No_PFAM 100.0%	9.40159	11.4911	66.6667	0	33.3333	3	107.667	213
23593	No_PFAM 100.0%	7.99805	6.90335	0	33.3333	66.6667	3	77.3333	81
23572	No_PFAM 100.0%	7.286	6.775	0	33.3333	66.6667	3	55.3333	56
22817	No_PFAM 100.0%	5.76118	23.4903	0	0	100	3	179.667	209		2		2								2
23561	No_PFAM 100.0%	5.25661	4.07252	0	33.3333	66.6667	3	75.6667	88
23279	No_PFAM 100.0%	2.3663	4.20682	33.3333	33.3333	33.3333	3	71.6667	72
23562	No_PFAM 100.0%	0.848719	1.62556	33.3333	33.3333	33.3333	3	65	75
23548	No_PFAM 100.0%	0.505733	1.28973	0	66.6667	33.3333	3	60.3333	65
22039	No_PFAM 100.0%	0.174617	0	66.6667	33.3333	0	3	114.333	169
22084	PF00400.27_WD40 100.0%	0	0	100	0	0	3	71.6667	86
22820	PF12520.3_DUF3723 100.0%	0	0	100	0	0	3	73.6667	95
23286	No_PFAM 100.0%	0	0	100	0	0	3	61.6667	75
23288	No_PFAM 100.0%	0	0	100	0	0	3	70	76
23558	No_PFAM 100.0%	0	0	100	0	0	3	85.3333	118
23559	No_PFAM 100.0%	0	0	100	0	0	3	88	100
23560	No_PFAM 100.0%	0	0	100	0	0	3	60.6667	66
23563	No_PFAM 100.0%	0	0	100	0	0	3	72.3333	79
23564	No_PFAM 100.0%	0	0	100	0	0	3	58	61
23567	No_PFAM 100.0%	0	0	100	0	0	3	53.6667	57
23580	No_PFAM 100.0%	0	0	100	0	0	3	60	70
23592	No_PFAM 100.0%	0	0	100	0	0	3	75.3333	101
23594	No_PFAM 100.0%	0	0	100	0	0	3	66	79
23602	No_PFAM 100.0%	0	0	100	0	0	3	68	74
23603	No_PFAM 100.0%	0	0	100	0	0	3	93.6667	121
29468	No_PFAM 100.0%	1200.48	8.35509	0	0	100	2	185	239	2	2	2						2
26934	PF13414.1_TPR_11 100.0% PF13181.1_TPR_8 50.0% PF00515.23_TPR_1 50.0%	348.595	153.196	0	0	100	2	919.5	950		1	1		1
29478	No_PFAM 100.0%	242.371	281.043	0	0	100	2	135.5	216
29434	No_PFAM 100.0%	176.903	160.994	0	0	100	2	150	157		1	1				1
29444	No_PFAM 100.0%	157.44	177.497	0	0	100	2	75.5	90
29402	No_PFAM 100.0%	144.019	133.45	0	50	50	2	50.5	51
29432	No_PFAM 100.0%	120.442	85.2721	0	0	100	2	583	868		1	1					1
29482	No_PFAM 100.0%	95.8186	199.67	0	50	50	2	276.5	433		1		1								1
29498	No_PFAM 100.0%	88.4794	127.803	0	0	100	2	145.5	173
29439	No_PFAM 100.0%	63.9514	58.194	50	0	50	2	116	166
29446	No_PFAM 100.0%	62.8162	122.057	0	0	100	2	162.5	231	1	1		1								1
29464	No_PFAM 100.0%	49.0781	31.6801	0	0	100	2	89.5	91
29428	No_PFAM 100.0%	36.2547	63.835	0	0	100	2	64	66		1		1								1
29487	No_PFAM 100.0%	32.8946	51.4346	0	0	100	2	75	89
29477	No_PFAM 100.0%	29.8977	36.5544	0	0	100	2	231.5	339
29475	No_PFAM 100.0%	28.3814	31.7815	0	0	100	2	150.5	162		1		1								1
29447	No_PFAM 100.0%	26.415	25.4712	50	0	50	2	84.5	117
29404	No_PFAM 100.0%	25.3586	58.7936	0	0	100	2	127	151	1	2		2								1		1
29421	No_PFAM 100.0%	22.9074	45.2176	0	0	100	2	77	80
29489	No_PFAM 100.0%	20.6102	0.313157	0	0	100	2	58	58	2	2	2						2
29494	No_PFAM 100.0%	19.3587	7.84005	0	50	50	2	134	161		1	1				1
29458	No_PFAM 100.0%	16.111	13.582	0	0	100	2	94	98
29473	No_PFAM 100.0%	15.8075	27.0042	0	0	100	2	178.5	206
29484	No_PFAM 100.0%	14.1956	41.5929	0	0	100	2	98	106		2		2								2
29408	No_PFAM 100.0%	14.0283	48.361	0	0	100	2	72	86		2		2								2
29466	No_PFAM 100.0%	12.4546	18.7783	0	50	50	2	100.5	137
29438	No_PFAM 100.0%	12.3333	35.7456	0	0	100	2	78.5	93		2		2								2
29423	PF00096.21_zf-C2H2 50.0% No_PFAM 50.0%	11.9132	25.2495	0	0	100	2	116	123		1		1								1
29460	No_PFAM 100.0%	11.5788	22.0767	0	0	100	2	114	114
29455	No_PFAM 100.0%	10.971	10.3187	0	50	50	2	132.5	181
29418	No_PFAM 100.0%	10.4743	26.5595	0	50	50	2	62.5	70		1		1								1
29508	No_PFAM 100.0%	10.3562	19.3252	0	0	100	2	65.5	75
29499	No_PFAM 100.0%	9.54445	17.3357	0	0	100	2	125	137
29474	No_PFAM 100.0%	8.06767	22.1563	0	0	100	2	142.5	151		2		2								2
29463	No_PFAM 100.0%	7.67929	6.44079	0	0	100	2	54.5	57
29419	No_PFAM 100.0%	6.32418	10.7593	50	0	50	2	60	64
29435	No_PFAM 100.0%	5.51536	14.4195	0	0	100	2	76.5	83		1		1								1
29507	No_PFAM 100.0%	4.28	3.86218	0	50	50	2	67.5	78
29417	No_PFAM 100.0%	4.15219	4.32367	0	50	50	2	84	103
29465	No_PFAM 100.0%	4.01464	3.79501	0	50	50	2	64	68
29485	No_PFAM 100.0%	3.04291	0.553022	0	0	100	2	84.5	105
29492	No_PFAM 100.0%	2.93436	3.65456	0	50	50	2	62.5	70
29430	No_PFAM 100.0%	2.77692	4.24805	0	50	50	2	53	54
29424	No_PFAM 100.0%	2.73536	3.41126	0	50	50	2	81.5	93
29486	No_PFAM 100.0%	1.91394	6.36775	0	0	100	2	58.5	63		1		1								1
29449	No_PFAM 100.0%	1.56265	8.84598	0	0	100	2	67	71	1	1		1								1
29413	No_PFAM 100.0%	1.49212	3.1471	0	50	50	2	81.5	87
29456	No_PFAM 100.0%	1.33267	3.92939	0	0	100	2	69	69
29443	No_PFAM 100.0%	1.25526	4.35053	0	0	100	2	74	74
29510	No_PFAM 100.0%	1.24856	1.603	0	50	50	2	61	61
29461	No_PFAM 100.0%	1.23114	1.32293	0	0	100	2	53.5	57
29400	No_PFAM 100.0%	1.13195	1.12856	0	0	100	2	63	66
29495	No_PFAM 100.0%	1.03526	4.26893	0	50	50	2	52.5	53
29414	No_PFAM 100.0%	1.03033	0.376884	50	50	0	2	59.5	60
29415	No_PFAM 100.0%	1.00208	2.16463	0	50	50	2	58.5	60
29405	No_PFAM 100.0%	0.826807	0.478013	0	100	0	2	63.5	73
29496	No_PFAM 100.0%	0.777715	3.23573	50	0	50	2	53.5	56
29453	No_PFAM 100.0%	0.750278	0.184759	50	50	0	2	61	65
29502	No_PFAM 100.0%	0.738607	6.24035	0	50	50	2	70.5	77	1	1		1								1
29429	No_PFAM 100.0%	0.475726	2.25584	0	50	50	2	108	119
29504	No_PFAM 100.0%	0.452619	0.627134	0	100	0	2	77.5	92
29509	No_PFAM 100.0%	0.373855	0.647094	0	100	0	2	142	198
29479	No_PFAM 100.0%	0.361069	1.18703	0	100	0	2	63	64
29481	No_PFAM 100.0%	0.297826	0	0	100	0	2	81	81
29436	No_PFAM 100.0%	0.295014	0.430427	0	100	0	2	65	78
29412	No_PFAM 100.0%	0.193582	0.681645	0	50	50	2	81.5	98
28539	No_PFAM 100.0%	0.172249	0	50	50	0	2	60.5	70
29503	No_PFAM 100.0%	0.137704	0	50	50	0	2	59	67
29410	PF01498.13_HTH_Tnp_Tc3_2 50.0% No_PFAM 50.0%	0.116042	0.0429929	0	100	0	2	113.5	114
29426	No_PFAM 100.0%	0	0.222602	50	50	0	2	80	84
29437	No_PFAM 100.0%	0	0.101648	50	50	0	2	61.5	70
26918	No_PFAM 100.0%	0	0	100	0	0	2	50	50
27877	PF01498.13_HTH_Tnp_Tc3_2 100.0%	0	0	100	0	0	2	54	54
27878	No_PFAM 100.0%	0	0	100	0	0	2	58	63
27881	No_PFAM 100.0%	0	0	100	0	0	2	62	73
27890	No_PFAM 100.0%	0	0	100	0	0	2	69.5	75
28180	No_PFAM 100.0%	0	0	100	0	0	2	51.5	52
28534	No_PFAM 100.0%	0	0	100	0	0	2	51	52
29401	No_PFAM 100.0%	0	0	100	0	0	2	75	75
29403	No_PFAM 100.0%	0	0	100	0	0	2	63.5	74
29407	No_PFAM 100.0%	0	0	100	0	0	2	57.5	60
29420	PF13359.1_DDE_Tnp_4 50.0% No_PFAM 50.0%	0	0	100	0	0	2	59	64
29422	No_PFAM 100.0%	0	0	100	0	0	2	70	82
29425	No_PFAM 100.0%	0	0	100	0	0	2	76	76
29431	No_PFAM 100.0%	0	0	100	0	0	2	72	76
29433	No_PFAM 100.0%	0	0	100	0	0	2	56	61
29441	No_PFAM 100.0%	0	0	100	0	0	2	62	62
29442	No_PFAM 100.0%	0	0	100	0	0	2	108	109
29448	PF05699.9_Dimer_Tnp_hAT 50.0% No_PFAM 50.0%	0	0	100	0	0	2	65.5	67
29450	No_PFAM 100.0%	0	0	100	0	0	2	54	54
29452	No_PFAM 100.0%	0	0	100	0	0	2	60	60
29454	PF11917.3_DUF3435 100.0%	0	0	100	0	0	2	97.5	113
29457	No_PFAM 100.0%	0	0	100	0	0	2	53	53
29467	No_PFAM 100.0%	0	0	100	0	0	2	50	50
29469	No_PFAM 100.0%	0	0	100	0	0	2	76	85
29470	PF15140.1_DUF4573 50.0% No_PFAM 50.0%	0	0	100	0	0	2	129.5	154
29471	No_PFAM 100.0%	0	0	100	0	0	2	63	73
29480	No_PFAM 100.0%	0	0	100	0	0	2	51	51
29483	No_PFAM 100.0%	0	0	100	0	0	2	59.5	68
29488	No_PFAM 100.0%	0	0	100	0	0	2	57.5	59
29497	No_PFAM 100.0%	0	0	100	0	0	2	50	50
29500	No_PFAM 100.0%	0	0	100	0	0	2	67	67
29501	No_PFAM 100.0%	0	0	100	0	0	2	55.5	58
29506	No_PFAM 100.0%	0	0	100	0	0	2	56	62
93184	No_PFAM 100.0%	7338.67	2146.32	0	0	100	1	51	51		1	1						1
43118	No_PFAM 100.0%	6127.04	1062.84	0	0	100	1	116	116	1	1	1				1
95991	No_PFAM 100.0%	989.741	1973.19	0	0	100	1	70	70
93172	No_PFAM 100.0%	729.32	270.947	0	0	100	1	142	142		1	1				1
65349	No_PFAM 100.0%	636.262	2.14253	0	0	100	1	259	259	1	1	1						1
39592	No_PFAM 100.0%	511.45	446.017	0	0	100	1	100	100
51595	No_PFAM 100.0%	442.674	6.2705	0	0	100	1	341	341	1	1	1				1
94380	No_PFAM 100.0%	427.313	279.388	0	0	100	1	126	126
67273	No_PFAM 100.0%	384.909	175.819	0	0	100	1	326	326
56403	No_PFAM 100.0%	362.308	212.649	0	0	100	1	182	182
51499	No_PFAM 100.0%	295.449	88.0668	0	0	100	1	203	203
51590	No_PFAM 100.0%	288.275	4.30706	0	0	100	1	182	182	1	1	1				1
37401	No_PFAM 100.0%	246.383	187.855	0	0	100	1	164	164
102391	No_PFAM 100.0%	233.835	148.347	0	0	100	1	133	133
41027	PF14441.1_OTT_1508_deam 100.0%	215.823	133.109	0	0	100	1	445	445
96527	No_PFAM 100.0%	213.947	815.615	0	0	100	1	470	470		1		1						1
85798	No_PFAM 100.0%	205.868	33.8222	0	0	100	1	160	160	1	1	1				1
65409	No_PFAM 100.0%	200.739	34.2041	0	0	100	1	177	177
40865	No_PFAM 100.0%	181.12	149.348	0	0	100	1	109	109
97481	No_PFAM 100.0%	172.778	297.805	0	0	100	1	57	57
65345	No_PFAM 100.0%	171.402	43.9143	0	0	100	1	177	177		1	1				1
58176	No_PFAM 100.0%	169.353	81.3908	0	0	100	1	119	119		1	1			1
37374	No_PFAM 100.0%	165.589	56.8937	0	0	100	1	98	98
94004	No_PFAM 100.0%	162.77	31.1279	0	0	100	1	122	122	1	1	1				1
39623	No_PFAM 100.0%	155.204	0.935709	0	0	100	1	198	198	1	1	1				1
94118	No_PFAM 100.0%	152.863	77.5976	0	0	100	1	55	55
54810	No_PFAM 100.0%	152.69	26.8212	0	0	100	1	310	310	1	1	1				1
40231	No_PFAM 100.0%	137.294	27.5222	0	0	100	1	481	481		1	1				1
76549	No_PFAM 100.0%	133.127	57.0474	0	0	100	1	127	127
39570	No_PFAM 100.0%	130.981	192.984	0	0	100	1	98	98
63646	No_PFAM 100.0%	130.768	34.2767	0	0	100	1	187	187		1	1				1
80601	No_PFAM 100.0%	130.544	13.6845	0	0	100	1	111	111	1	1	1				1
41583	No_PFAM 100.0%	130.503	7.79827	0	0	100	1	103	103	1	1	1				1
43717	No_PFAM 100.0%	123.899	47.2203	0	0	100	1	291	291		1	1				1
54840	No_PFAM 100.0%	122.68	135.099	0	0	100	1	147	147
43823	No_PFAM 100.0%	122.383	9.9699	0	0	100	1	221	221	1	1	1				1
62930	No_PFAM 100.0%	121.497	172.486	0	0	100	1	636	636
43130	No_PFAM 100.0%	120.762	16.4751	0	0	100	1	82	82
48322	No_PFAM 100.0%	118.912	72.7812	0	0	100	1	166	166
68226	No_PFAM 100.0%	117.497	123.576	0	0	100	1	176	176
100400	No_PFAM 100.0%	114.422	18.1067	0	0	100	1	134	134
45395	No_PFAM 100.0%	113.584	79.4915	0	0	100	1	161	161
42513	No_PFAM 100.0%	112.874	31.3055	0	0	100	1	583	583		1	1				1
60356	No_PFAM 100.0%	112.496	84.33	0	0	100	1	194	194
101418	No_PFAM 100.0%	109.603	45.7995	0	0	100	1	134	134		1	1						1
47839	No_PFAM 100.0%	105.198	75.2238	0	0	100	1	86	86
68952	No_PFAM 100.0%	104.319	93.6735	0	0	100	1	247	247
42370	No_PFAM 100.0%	101.264	104.124	0	0	100	1	242	242
43266	No_PFAM 100.0%	100.514	49.7272	0	0	100	1	154	154		1	1				1
42514	No_PFAM 100.0%	98.654	38.3304	0	0	100	1	660	660		1	1		1
47233	No_PFAM 100.0%	90.3435	0.452243	0	0	100	1	105	105	1	1	1		1
43041	No_PFAM 100.0%	89.5231	139.189	0	0	100	1	74	74
61571	No_PFAM 100.0%	88.5915	53.9348	0	0	100	1	173	173
58705	No_PFAM 100.0%	85.7547	47.5073	0	0	100	1	483	483
64065	No_PFAM 100.0%	81.9699	53.7952	0	0	100	1	124	124
62832	No_PFAM 100.0%	70.6413	97.9095	0	0	100	1	110	110
87637	No_PFAM 100.0%	67.3158	122.502	0	0	100	1	258	258
91692	No_PFAM 100.0%	64.2851	44.4237	0	0	100	1	134	134
85838	No_PFAM 100.0%	62.2058	76.2556	0	0	100	1	72	72
96934	No_PFAM 100.0%	61.8125	97.9253	0	0	100	1	225	225
57898	No_PFAM 100.0%	61.7528	56.7715	0	0	100	1	82	82
40716	No_PFAM 100.0%	61.3265	26.8031	0	0	100	1	80	80
104643	No_PFAM 100.0%	59.9383	59.5068	0	0	100	1	52	52
87353	No_PFAM 100.0%	59.3415	26.664	0	0	100	1	121	121		1	1				1
101720	No_PFAM 100.0%	58.4276	6.93997	0	0	100	1	139	139
53573	No_PFAM 100.0%	57.8898	61.7401	0	0	100	1	151	151
101543	No_PFAM 100.0%	55.7676	13.0691	0	0	100	1	131	131		1	1				1
99737	No_PFAM 100.0%	55.4995	24.9396	0	0	100	1	74	74		1	1		1
71571	No_PFAM 100.0%	52.8369	52.6116	0	0	100	1	173	173
44871	No_PFAM 100.0%	52.169	38.9923	0	0	100	1	152	152
55320	No_PFAM 100.0%	51.8272	0.151958	0	0	100	1	165	165	1	1	1				1
85005	No_PFAM 100.0%	51.0927	10.5728	0	0	100	1	164	164		1	1				1
41279	No_PFAM 100.0%	51.0825	12.526	0	0	100	1	281	281		1	1				1
41538	No_PFAM 100.0%	50.6176	62.8365	0	0	100	1	303	303
95930	No_PFAM 100.0%	50.2638	102.389	0	0	100	1	217	217		1		1								1
39107	No_PFAM 100.0%	50.2349	21.6325	0	0	100	1	72	72		1	1						1
57027	No_PFAM 100.0%	48.193	14.0035	0	0	100	1	102	102
61343	No_PFAM 100.0%	44.4878	20.5265	0	0	100	1	129	129
96833	No_PFAM 100.0%	42.7514	38.7675	0	0	100	1	240	240
98957	No_PFAM 100.0%	42.3248	29.3588	0	0	100	1	54	54
59692	No_PFAM 100.0%	40.2652	23.4056	0	0	100	1	158	158
38518	No_PFAM 100.0%	40.1295	46.5567	0	0	100	1	355	355
104851	No_PFAM 100.0%	40.1116	73.4418	0	0	100	1	155	155
52528	No_PFAM 100.0%	39.9678	11.8652	0	0	100	1	98	98		1	1				1
59446	No_PFAM 100.0%	39.8173	58.1065	0	0	100	1	231	231
51605	No_PFAM 100.0%	39.7027	20.6689	0	0	100	1	149	149
38933	No_PFAM 100.0%	38.5215	33.6431	0	0	100	1	186	186
47010	No_PFAM 100.0%	38.1948	25.7449	0	0	100	1	99	99
63861	No_PFAM 100.0%	36.0648	20.1349	0	0	100	1	157	157
65180	No_PFAM 100.0%	35.8396	24.8501	0	0	100	1	203	203
57881	No_PFAM 100.0%	34.5362	14.0925	0	0	100	1	349	349		1	1		1
47454	No_PFAM 100.0%	34.0658	5.83865	0	0	100	1	150	150	1	1	1				1
43329	No_PFAM 100.0%	33.94	46.6726	0	0	100	1	112	112
62232	No_PFAM 100.0%	33.8775	23.6962	0	0	100	1	96	96
58128	No_PFAM 100.0%	33.8329	33.5859	0	0	100	1	209	209
59419	No_PFAM 100.0%	33.6332	3.10746	0	0	100	1	345	345	1	1	1			1
41870	No_PFAM 100.0%	33.286	24.3998	0	0	100	1	169	169
48889	No_PFAM 100.0%	32.8725	10.3554	0	0	100	1	178	178
38003	No_PFAM 100.0%	32.4017	11.1715	0	0	100	1	93	93		1	1				1
43603	No_PFAM 100.0%	32.3909	31.4773	0	0	100	1	179	179
55152	No_PFAM 100.0%	32.2499	15.6121	0	0	100	1	103	103		1	1				1
61163	No_PFAM 100.0%	31.7757	11.9175	0	0	100	1	81	81		1	1						1
41140	No_PFAM 100.0%	31.568	35.8564	0	0	100	1	250	250
89875	No_PFAM 100.0%	31.4636	10.473	0	0	100	1	93	93		1	1				1
60994	No_PFAM 100.0%	31.1072	8.33146	0	0	100	1	172	172		1	1				1
46930	No_PFAM 100.0%	30.8671	16.8286	0	0	100	1	175	175
37406	No_PFAM 100.0%	30.462	178.627	0	0	100	1	82	82	1	1		1								1
64558	No_PFAM 100.0%	29.8195	1.49193	0	0	100	1	151	151	1	1	1				1
104880	No_PFAM 100.0%	29.1797	7.61039	0	0	100	1	563	563		1	1				1
69078	No_PFAM 100.0%	28.9085	12.5338	0	0	100	1	178	178		1	1				1
59359	No_PFAM 100.0%	27.697	35.4768	0	0	100	1	477	477
42736	No_PFAM 100.0%	27.669	30.4671	0	0	100	1	253	253
48573	No_PFAM 100.0%	27.1971	24.0239	0	0	100	1	220	220
39456	No_PFAM 100.0%	26.906	14.7858	0	0	100	1	135	135
43324	No_PFAM 100.0%	26.8792	40.1191	0	0	100	1	399	399
58482	No_PFAM 100.0%	26.6833	4.6968	0	0	100	1	170	170	1	1	1				1
61079	No_PFAM 100.0%	26.6241	25.4684	0	0	100	1	334	334
95436	No_PFAM 100.0%	26.5199	13.2406	0	0	100	1	158	158
55433	No_PFAM 100.0%	25.5389	5.16755	0	0	100	1	297	297
80282	No_PFAM 100.0%	25.1644	9.04101	0	0	100	1	112	112		1	1				1
70835	No_PFAM 100.0%	25.0472	17.7586	0	0	100	1	162	162
102887	No_PFAM 100.0%	24.9189	5.66044	0	0	100	1	97	97
65408	No_PFAM 100.0%	24.4768	34.0371	0	0	100	1	229	229
104656	No_PFAM 100.0%	24.3228	31.8437	0	0	100	1	751	751
104658	No_PFAM 100.0%	24.2247	5.77141	0	0	100	1	110	110
85744	No_PFAM 100.0%	24.0207	15.4803	0	0	100	1	104	104
95068	No_PFAM 100.0%	23.9878	20.8595	0	0	100	1	559	559
49821	No_PFAM 100.0%	23.918	26.1524	0	0	100	1	178	178
41614	No_PFAM 100.0%	23.7787	30.5725	0	0	100	1	169	169
44179	No_PFAM 100.0%	23.7267	14.0728	0	0	100	1	379	379
59864	No_PFAM 100.0%	23.18	1.79024	0	0	100	1	167	167	1	1	1				1
86205	No_PFAM 100.0%	23.1307	23.1559	0	0	100	1	229	229
97349	No_PFAM 100.0%	22.7277	5.23459	0	0	100	1	102	102		1	1				1
63292	No_PFAM 100.0%	22.5567	3.05266	0	0	100	1	199	199	1	1	1						1
56306	No_PFAM 100.0%	22.4753	27.0909	0	0	100	1	1173	1173
58144	No_PFAM 100.0%	22.2803	41.7444	0	0	100	1	163	163
99466	No_PFAM 100.0%	22.1766	13.883	0	0	100	1	95	95
71087	No_PFAM 100.0%	22.1284	19.9277	0	0	100	1	128	128
43987	No_PFAM 100.0%	22.0737	94.119	0	0	100	1	96	96		1		1								1
81833	No_PFAM 100.0%	22.0698	21.0365	0	0	100	1	85	85
57884	No_PFAM 100.0%	21.9899	28.1598	0	0	100	1	190	190
41380	No_PFAM 100.0%	21.8647	24.9366	0	0	100	1	55	55
52543	No_PFAM 100.0%	21.6278	4.16632	0	0	100	1	100	100	1	1	1				1
58108	No_PFAM 100.0%	21.6045	10.9461	0	0	100	1	108	108
56662	No_PFAM 100.0%	21.3643	21.3175	0	0	100	1	183	183
87757	No_PFAM 100.0%	21.3597	4.96869	0	0	100	1	160	160		1	1				1
48051	No_PFAM 100.0%	21.2731	31.0692	0	0	100	1	160	160
85170	No_PFAM 100.0%	21.159	10.8973	0	0	100	1	214	214
59687	No_PFAM 100.0%	20.9814	0.0890113	0	0	100	1	135	135	1	1	1						1
102915	No_PFAM 100.0%	20.9623	17.6984	0	0	100	1	63	63
93793	No_PFAM 100.0%	20.8787	24.625	0	0	100	1	56	56
92476	No_PFAM 100.0%	20.6525	27.4979	0	0	100	1	142	142
62593	No_PFAM 100.0%	20.3708	24.2026	0	0	100	1	331	331
100249	No_PFAM 100.0%	20.2994	16.3945	0	0	100	1	109	109
102581	No_PFAM 100.0%	20.2882	3.50733	0	0	100	1	206	206
79943	No_PFAM 100.0%	19.8797	66.8657	0	0	100	1	161	161		1		1								1
58399	No_PFAM 100.0%	19.8441	8.65762	0	0	100	1	158	158		1	1				1
60189	No_PFAM 100.0%	19.7811	8.14939	0	0	100	1	112	112		1	1				1
37753	No_PFAM 100.0%	19.5567	3.0449	0	0	100	1	140	140
96386	No_PFAM 100.0%	19.527	12.0959	0	0	100	1	66	66
61595	No_PFAM 100.0%	19.4683	22.3122	0	0	100	1	444	444
91871	No_PFAM 100.0%	19.17	8.64679	0	0	100	1	359	359		1	1				1
80866	No_PFAM 100.0%	18.6054	20.6329	0	0	100	1	188	188
104549	No_PFAM 100.0%	18.5056	25.1769	0	0	100	1	251	251
98787	No_PFAM 100.0%	18.4377	32.8913	0	0	100	1	172	172
47430	No_PFAM 100.0%	18.3624	2.82622	0	0	100	1	223	223
51528	No_PFAM 100.0%	18.1905	16.9934	0	0	100	1	209	209
63913	No_PFAM 100.0%	17.9483	48.8248	0	0	100	1	342	342		1		1								1
72978	No_PFAM 100.0%	17.9113	14.5442	0	0	100	1	87	87
94582	No_PFAM 100.0%	17.8601	40.8362	0	0	100	1	110	110		1		1								1
73184	No_PFAM 100.0%	17.8015	11.4433	0	0	100	1	195	195
66286	No_PFAM 100.0%	17.7167	27.0185	0	0	100	1	209	209
95655	No_PFAM 100.0%	17.7167	22.6133	0	0	100	1	334	334
70905	No_PFAM 100.0%	17.6337	9.3402	0	0	100	1	218	218
57007	No_PFAM 100.0%	17.4097	24.0591	0	0	100	1	120	120
85318	No_PFAM 100.0%	17.2285	13.2057	0	0	100	1	77	77
38233	No_PFAM 100.0%	17.1625	43.1284	0	0	100	1	170	170		1		1						1
104666	No_PFAM 100.0%	17.0625	16.648	0	0	100	1	1488	1488
80475	No_PFAM 100.0%	16.7888	0.490574	0	0	100	1	241	241	1	1	1				1
99698	No_PFAM 100.0%	16.7878	18.64	0	0	100	1	89	89
56148	No_PFAM 100.0%	16.6488	24.3666	0	0	100	1	122	122
51498	No_PFAM 100.0%	16.5864	22.4168	0	0	100	1	328	328
52755	No_PFAM 100.0%	16.5739	3.35294	0	0	100	1	269	269		1	1				1
87668	No_PFAM 100.0%	16.536	8.82766	0	0	100	1	174	174
85481	No_PFAM 100.0%	16.1814	1.28229	0	0	100	1	243	243	1	1	1				1
101020	No_PFAM 100.0%	16.1374	11.649	0	0	100	1	57	57
102910	No_PFAM 100.0%	16.0716	40.0248	0	0	100	1	61	61		1		1								1
49618	No_PFAM 100.0%	15.848	4.11734	0	0	100	1	228	228		1	1		1
90808	No_PFAM 100.0%	15.6332	59.3281	0	0	100	1	212	212		1		1								1
101214	No_PFAM 100.0%	15.465	14.3967	0	0	100	1	113	113
50053	No_PFAM 100.0%	15.2588	21.2664	0	0	100	1	181	181
50872	No_PFAM 100.0%	15.2187	37.4736	0	0	100	1	97	97		1		1								1
94353	No_PFAM 100.0%	15.1934	8.00889	0	0	100	1	133	133
39052	No_PFAM 100.0%	15.1693	6.75756	0	0	100	1	82	82		1	1				1
48904	No_PFAM 100.0%	15.0504	17.1831	0	0	100	1	157	157
88021	No_PFAM 100.0%	14.9963	12.1867	0	0	100	1	97	97
61167	No_PFAM 100.0%	14.9475	3.62581	0	0	100	1	198	198		1	1				1
64511	No_PFAM 100.0%	14.9037	14.9405	0	0	100	1	313	313
45485	No_PFAM 100.0%	14.735	44.4339	0	0	100	1	227	227		1		1								1
102923	No_PFAM 100.0%	14.6829	36.5426	0	0	100	1	159	159		1		1										1
67407	No_PFAM 100.0%	14.5677	10.1084	0	0	100	1	339	339
59373	No_PFAM 100.0%	14.5436	12.0842	0	0	100	1	113	113
59036	No_PFAM 100.0%	14.4066	37.9392	0	0	100	1	158	158		1		1								1
37163	No_PFAM 100.0%	14.3778	14.1944	0	0	100	1	60	60
58077	No_PFAM 100.0%	14.3457	4.10146	0	0	100	1	74	74
59530	No_PFAM 100.0%	14.2103	10.4924	0	0	100	1	403	403
67245	No_PFAM 100.0%	14.0524	22.3056	0	0	100	1	63	63
99420	No_PFAM 100.0%	14.0309	14.8597	0	0	100	1	216	216
47003	No_PFAM 100.0%	13.8368	8.63873	0	0	100	1	113	113
96831	PF13288.1_DXPR_C 100.0% PF08436.7_DXP_redisom_C 100.0% PF02670.11_DXP_reductoisom 100.0%	13.5185	21.8479	0	0	100	1	394	394
39133	No_PFAM 100.0%	13.4805	17.2555	0	0	100	1	614	614
37628	No_PFAM 100.0%	13.1138	0.728714	0	0	100	1	102	102	1	1	1				1
59491	No_PFAM 100.0%	12.9369	12.1939	0	0	100	1	451	451
92143	No_PFAM 100.0%	12.881	24.2702	0	0	100	1	246	246
41374	No_PFAM 100.0%	12.8444	8.20145	0	0	100	1	165	165
37462	No_PFAM 100.0%	12.8097	19.6819	0	0	100	1	187	187
41941	No_PFAM 100.0%	12.5783	2.22356	0	0	100	1	80	80
99204	No_PFAM 100.0%	12.5661	12.3553	0	0	100	1	198	198
47076	No_PFAM 100.0%	12.5576	44.1954	0	0	100	1	794	794		1		1									1
51141	No_PFAM 100.0%	12.5547	1.34253	0	0	100	1	110	110	1	1	1				1
62998	No_PFAM 100.0%	12.4805	36.8749	0	0	100	1	270	270		1		1								1
53000	No_PFAM 100.0%	12.4676	4.641	0	0	100	1	176	176		1	1				1
48679	No_PFAM 100.0%	12.4655	16.0521	0	0	100	1	559	559
54626	No_PFAM 100.0%	12.4606	6.0864	0	0	100	1	472	472
45596	No_PFAM 100.0%	12.4448	7.10858	0	0	100	1	222	222
96327	No_PFAM 100.0%	12.2564	23.9033	0	0	100	1	322	322
92035	No_PFAM 100.0%	12.2502	15.7755	0	0	100	1	257	257
53008	No_PFAM 100.0%	12.1831	14.0636	0	0	100	1	80	80
91790	No_PFAM 100.0%	12.067	10.8768	0	0	100	1	143	143
59515	No_PFAM 100.0%	12.0532	12.7724	0	0	100	1	292	292
102504	No_PFAM 100.0%	11.9985	29.437	0	0	100	1	128	128		1		1							1
52547	No_PFAM 100.0%	11.9535	1.90795	0	0	100	1	52	52	1	1	1				1
43079	No_PFAM 100.0%	11.7601	16.8206	0	0	100	1	125	125
41599	No_PFAM 100.0%	11.7594	15.634	0	0	100	1	53	53
49057	No_PFAM 100.0%	11.7051	13.9987	0	0	100	1	157	157
56063	No_PFAM 100.0%	11.5243	11.7748	0	0	100	1	190	190
97150	No_PFAM 100.0%	11.426	5.22984	0	0	100	1	97	97
59248	No_PFAM 100.0%	11.4105	1.09488	0	0	100	1	119	119	1	1	1				1
38699	No_PFAM 100.0%	11.4098	29.3649	0	0	100	1	135	135		1		1								1
78565	No_PFAM 100.0%	11.3289	13.3268	0	0	100	1	221	221
65031	No_PFAM 100.0%	11.2795	7.03358	0	0	100	1	96	96
56226	No_PFAM 100.0%	11.2392	21.3352	0	0	100	1	120	120
57861	No_PFAM 100.0%	11.2204	18.8704	0	0	100	1	261	261
81482	No_PFAM 100.0%	11.2013	3.66996	0	0	100	1	217	217		1	1				1
62841	No_PFAM 100.0%	11.1757	10.7738	0	0	100	1	155	155
37165	No_PFAM 100.0%	11.0802	66.2992	0	0	100	1	764	764	1	1		1								1
80579	No_PFAM 100.0%	11.0515	12.3155	0	0	100	1	158	158
50097	No_PFAM 100.0%	11.0236	8.5334	0	0	100	1	272	272
38858	No_PFAM 100.0%	10.9971	4.93256	0	0	100	1	73	73
38562	No_PFAM 100.0%	10.9771	22.853	0	0	100	1	123	123		1		1								1
104500	No_PFAM 100.0%	10.9445	13.6656	0	0	100	1	335	335
74501	No_PFAM 100.0%	10.8605	10.6539	0	0	100	1	168	168
60611	No_PFAM 100.0%	10.8269	8.14142	0	0	100	1	87	87
48095	No_PFAM 100.0%	10.701	14.3826	0	0	100	1	132	132
60598	No_PFAM 100.0%	10.4758	9.64293	0	0	100	1	145	145
58836	No_PFAM 100.0%	10.4267	14.6772	0	0	100	1	92	92
97113	No_PFAM 100.0%	10.407	2.81233	0	0	100	1	100	100		1	1				1
85543	No_PFAM 100.0%	10.37	5.58949	0	0	100	1	91	91
87055	No_PFAM 100.0%	10.3124	18.3699	0	0	100	1	279	279
99844	No_PFAM 100.0%	10.2542	10.9122	0	0	100	1	176	176
99082	No_PFAM 100.0%	10.2258	14.0701	0	0	100	1	59	59
59078	PF01909.18_NTP_transf_2 100.0%	10.177	25.1294	0	0	100	1	181	181		1		1								1
39634	No_PFAM 100.0%	10.1516	11.4302	0	0	100	1	290	290
63924	No_PFAM 100.0%	10.1494	13.6579	0	0	100	1	580	580
40795	No_PFAM 100.0%	10.1481	8.10545	0	0	100	1	68	68
101200	No_PFAM 100.0%	10.1424	26.1539	0	0	100	1	270	270		1		1								1
60902	No_PFAM 100.0%	10.1349	28.2235	0	0	100	1	234	234		1		1								1
47432	No_PFAM 100.0%	10.1085	5.18411	0	0	100	1	67	67
97587	No_PFAM 100.0%	10.1024	6.87417	0	0	100	1	146	146
41644	No_PFAM 100.0%	10.0875	16.6638	0	0	100	1	163	163
99081	No_PFAM 100.0%	10.0816	4.8083	0	0	100	1	69	69
52415	No_PFAM 100.0%	10.0735	47.3701	0	0	100	1	235	235		1		1								1
58090	No_PFAM 100.0%	10.0581	12.8742	0	0	100	1	129	129
81484	No_PFAM 100.0%	9.97635	14.4503	0	0	100	1	447	447
65342	No_PFAM 100.0%	9.85242	17.5718	0	0	100	1	106	106
43192	No_PFAM 100.0%	9.75184	34.1092	0	0	100	1	159	159		1		1								1
63697	No_PFAM 100.0%	9.66677	9.88592	0	0	100	1	217	217
100412	No_PFAM 100.0%	9.66134	13.4101	0	0	100	1	215	215
40606	No_PFAM 100.0%	9.59573	9.69375	0	0	100	1	187	187
93200	No_PFAM 100.0%	9.5559	5.03119	0	0	100	1	79	79
59157	No_PFAM 100.0%	9.49392	1.22336	0	0	100	1	132	132	1	1	1				1
60707	No_PFAM 100.0%	9.49085	10.5931	0	0	100	1	104	104
46556	No_PFAM 100.0%	9.33242	11.2311	0	0	100	1	78	78
59284	No_PFAM 100.0%	9.33041	5.51827	0	0	100	1	377	377
78045	No_PFAM 100.0%	9.25053	10.3678	0	0	100	1	201	201
102413	No_PFAM 100.0%	9.21859	7.33474	0	0	100	1	74	74
67680	No_PFAM 100.0%	9.18174	4.94264	0	0	100	1	166	166
63891	No_PFAM 100.0%	9.17742	50.0895	0	0	100	1	191	191	1	1		1								1
94082	No_PFAM 100.0%	9.06042	6.44314	0	0	100	1	193	193
67490	No_PFAM 100.0%	8.93268	8.81189	0	0	100	1	86	86
57079	No_PFAM 100.0%	8.91184	13.0538	0	0	100	1	357	357
79745	No_PFAM 100.0%	8.89305	11.118	0	0	100	1	182	182
73000	No_PFAM 100.0%	8.86678	28.3144	0	0	100	1	215	215		1		1								1
41694	No_PFAM 100.0%	8.81419	3.63695	0	0	100	1	72	72		1	1				1
37576	No_PFAM 100.0%	8.75472	5.75857	0	0	100	1	232	232
70789	No_PFAM 100.0%	8.58553	3.73119	0	0	100	1	179	179
48207	No_PFAM 100.0%	8.55131	5.41934	0	0	100	1	170	170
42542	No_PFAM 100.0%	8.49486	11.4052	0	0	100	1	154	154
67492	No_PFAM 100.0%	8.48587	18.1522	0	0	100	1	60	60		1		1								1
61014	No_PFAM 100.0%	8.42142	10.9957	0	0	100	1	85	85
66449	No_PFAM 100.0%	8.30871	4.59634	0	0	100	1	157	157
99243	No_PFAM 100.0%	8.29212	9.13331	0	0	100	1	186	186
42393	No_PFAM 100.0%	8.20256	0.964037	0	0	100	1	146	146
100626	No_PFAM 100.0%	8.1911	13.9154	0	0	100	1	85	85
102749	No_PFAM 100.0%	8.16449	4.2839	0	0	100	1	135	135
102457	No_PFAM 100.0%	8.09949	6.16688	0	0	100	1	196	196
40110	PF13358.1_DDE_3 100.0%	8.08253	8.8174	0	0	100	1	480	480
46479	No_PFAM 100.0%	7.98904	5.07252	0	0	100	1	138	138
43110	No_PFAM 100.0%	7.9181	7.76517	0	0	100	1	361	361
64739	No_PFAM 100.0%	7.86263	4.04077	0	0	100	1	172	172
89598	No_PFAM 100.0%	7.85113	2.57883	0	0	100	1	98	98		1	1				1
57938	No_PFAM 100.0%	7.85087	7.04583	0	0	100	1	119	119
66745	No_PFAM 100.0%	7.84631	5.91123	0	0	100	1	249	249
39933	No_PFAM 100.0%	7.76958	9.02849	0	0	100	1	167	167
74648	No_PFAM 100.0%	7.76628	6.11874	0	0	100	1	122	122
57078	No_PFAM 100.0%	7.75258	0.185279	0	0	100	1	179	179
40712	No_PFAM 100.0%	7.73866	9.26306	0	0	100	1	87	87
40385	No_PFAM 100.0%	7.6833	0.54053	0	0	100	1	288	288	1	1	1				1
102389	No_PFAM 100.0%	7.67008	39.7352	0	0	100	1	63	63	1	1		1								1
58091	No_PFAM 100.0%	7.52597	39.0121	0	0	100	1	404	404	1	1		1								1
100452	PF08544.8_GHMP_kinases_C 100.0% PF00288.21_GHMP_kinases_N 100.0%	7.50674	2.13813	0	0	100	1	305	305		1	1				1
38692	No_PFAM 100.0%	7.49671	0.57498	0	0	100	1	65	65
37093	No_PFAM 100.0%	7.48506	10.3056	0	0	100	1	94	94
99306	No_PFAM 100.0%	7.48293	12.4855	0	0	100	1	107	107
66966	No_PFAM 100.0%	7.45973	19.2981	0	0	100	1	190	190		1		1								1
63041	No_PFAM 100.0%	7.43954	1.37495	0	0	100	1	53	53	1	1	1				1
99727	No_PFAM 100.0%	7.39124	2.54824	0	0	100	1	174	174		1	1				1
39977	No_PFAM 100.0%	7.39124	10.0304	0	0	100	1	144	144
48006	No_PFAM 100.0%	7.33658	6.16408	0	0	100	1	83	83
58201	No_PFAM 100.0%	7.29911	2.12942	0	0	100	1	229	229		1	1				1
45709	No_PFAM 100.0%	7.24362	6.65485	0	0	100	1	126	126
78630	No_PFAM 100.0%	7.24208	0.337713	0	0	100	1	180	180
36912	No_PFAM 100.0%	7.19624	13.6871	0	0	100	1	217	217
66317	No_PFAM 100.0%	7.1179	7.9364	0	0	100	1	202	202
39585	No_PFAM 100.0%	7.02518	3.96522	0	0	100	1	62	62
55480	No_PFAM 100.0%	7.01352	0.678644	0	0	100	1	88	88
64892	No_PFAM 100.0%	6.93876	7.05876	0	0	100	1	253	253
42539	No_PFAM 100.0%	6.9374	5.57002	0	0	100	1	268	268
58169	No_PFAM 100.0%	6.89621	15.0572	0	0	100	1	119	119		1		1								1
49030	No_PFAM 100.0%	6.86279	11.3876	0	0	100	1	189	189
94014	No_PFAM 100.0%	6.83883	6.0262	0	0	100	1	166	166
48158	No_PFAM 100.0%	6.81803	9.99534	0	0	100	1	157	157
38926	No_PFAM 100.0%	6.72517	7.31934	0	0	100	1	141	141
92536	No_PFAM 100.0%	6.70227	9.24329	0	0	100	1	244	244
78067	No_PFAM 100.0%	6.68777	2.45642	0	0	100	1	173	173		1	1				1
51010	No_PFAM 100.0%	6.67142	1.63826	0	0	100	1	295	295
48571	No_PFAM 100.0%	6.65001	2.72915	0	0	100	1	132	132
100830	No_PFAM 100.0%	6.63311	6.29225	0	0	100	1	130	130
55529	No_PFAM 100.0%	6.62369	5.70519	0	0	100	1	149	149
63581	No_PFAM 100.0%	6.57884	0.208355	0	0	100	1	90	90	1	1	1				1
47152	No_PFAM 100.0%	6.56711	2.43107	0	0	100	1	75	75
56735	No_PFAM 100.0%	6.49555	11.4008	0	0	100	1	98	98
104249	No_PFAM 100.0%	6.48155	11.7924	0	0	100	1	176	176
39156	PF08030.7_NAD_binding_6 100.0%	6.4523	0.360701	0	0	100	1	157	157	1	1	1				1
100335	No_PFAM 100.0%	6.44871	6.10822	0	0	100	1	59	59
68174	No_PFAM 100.0%	6.44017	5.44159	0	0	100	1	96	96
59611	No_PFAM 100.0%	6.43511	8.62487	0	0	100	1	325	325
54346	PF09792.4_But2 100.0%	6.4271	0.0348791	0	0	100	1	204	204	1	1	1						1
46589	No_PFAM 100.0%	6.37884	4.57308	0	0	100	1	138	138
63051	No_PFAM 100.0%	6.33051	1.17996	0	0	100	1	136	136	1	1	1				1
39062	No_PFAM 100.0%	6.32139	16.8765	0	0	100	1	61	61		1		1								1
92148	No_PFAM 100.0%	6.29093	5.18358	0	0	100	1	158	158
47306	No_PFAM 100.0%	6.26446	7.83301	0	0	100	1	124	124
38671	No_PFAM 100.0%	6.2598	2.25213	0	0	100	1	85	85
78587	No_PFAM 100.0%	6.24622	6.45173	0	0	100	1	159	159
43802	No_PFAM 100.0%	6.21054	6.78812	0	0	100	1	123	123
51543	No_PFAM 100.0%	6.15494	1.36735	0	0	100	1	80	80		1	1				1
69730	No_PFAM 100.0%	6.15088	9.4206	0	0	100	1	191	191
59445	No_PFAM 100.0%	6.14043	6.47681	0	0	100	1	207	207
99027	No_PFAM 100.0%	6.08732	18.0315	0	0	100	1	358	358		1		1								1
61899	No_PFAM 100.0%	6.06949	2.16331	0	0	100	1	132	132
50853	No_PFAM 100.0%	6.04033	14.3254	0	0	100	1	121	121		1		1								1
37114	No_PFAM 100.0%	5.94478	10.5882	0	0	100	1	146	146
81770	No_PFAM 100.0%	5.88473	10.7542	0	0	100	1	73	73
94572	No_PFAM 100.0%	5.85972	5.57136	0	0	100	1	246	246
99887	No_PFAM 100.0%	5.85722	2.90929	0	0	100	1	319	319
42467	No_PFAM 100.0%	5.85704	10.9895	0	0	100	1	357	357
67026	No_PFAM 100.0%	5.81371	9.83207	0	0	100	1	468	468
42004	No_PFAM 100.0%	5.80392	2.77441	0	0	100	1	88	88
37684	No_PFAM 100.0%	5.79788	10.0664	0	0	100	1	181	181
96367	No_PFAM 100.0%	5.77839	8.6462	0	0	100	1	71	71
58162	No_PFAM 100.0%	5.6873	12.5808	0	0	100	1	278	278		1		1								1
83746	No_PFAM 100.0%	5.66524	6.716	0	0	100	1	157	157
63134	No_PFAM 100.0%	5.62437	10.9304	0	0	100	1	92	92
88567	No_PFAM 100.0%	5.59867	5.1659	0	0	100	1	109	109
100757	No_PFAM 100.0%	5.58469	7.583	0	0	100	1	163	163
77638	No_PFAM 100.0%	5.57108	1.04381	0	0	100	1	115	115	1	1	1				1
101417	No_PFAM 100.0%	5.54536	4.77747	0	0	100	1	66	66
101052	No_PFAM 100.0%	5.51866	64.3204	0	0	100	1	76	76	1	1		1								1
48653	No_PFAM 100.0%	5.50168	7.58579	0	0	100	1	131	131
81199	No_PFAM 100.0%	5.4997	6.69527	0	0	100	1	330	330
62847	No_PFAM 100.0%	5.49134	2.09181	0	0	100	1	167	167
78667	No_PFAM 100.0%	5.45801	3.86982	0	0	100	1	93	93
55774	No_PFAM 100.0%	5.42329	2.06393	0	0	100	1	286	286
93902	No_PFAM 100.0%	5.4074	7.10799	0	0	100	1	217	217
98626	No_PFAM 100.0%	5.40664	7.36815	0	0	100	1	91	91
85767	No_PFAM 100.0%	5.40374	3.52664	0	0	100	1	127	127
43128	No_PFAM 100.0%	5.40138	9.39632	0	0	100	1	105	105
57649	No_PFAM 100.0%	5.39337	6.55669	0	0	100	1	80	80
41560	No_PFAM 100.0%	5.32912	8.94422	0	0	100	1	188	188
51478	No_PFAM 100.0%	5.26723	2.8914	0	0	100	1	112	112
43796	No_PFAM 100.0%	5.26456	13.5227	0	0	100	1	177	177		1		1								1
56440	No_PFAM 100.0%	5.26333	8.3179	0	0	100	1	375	375
88036	No_PFAM 100.0%	5.25643	7.01629	0	0	100	1	127	127
51690	No_PFAM 100.0%	5.24009	4.33172	0	0	100	1	337	337
57595	No_PFAM 100.0%	5.22542	19.4043	0	0	100	1	339	339		1		1								1
58103	No_PFAM 100.0%	5.19512	5.03661	0	0	100	1	173	173
89820	No_PFAM 100.0%	5.19295	14.6786	0	0	100	1	166	166		1		1								1
60327	No_PFAM 100.0%	5.17652	0.871392	0	0	100	1	142	142	1	1	1				1
44046	No_PFAM 100.0%	5.16779	8.44342	0	0	100	1	347	347
103473	No_PFAM 100.0%	5.15058	18.0461	0	0	100	1	186	186		1		1								1
89566	No_PFAM 100.0%	5.14947	13.5894	0	0	100	1	94	94		1		1								1
49187	No_PFAM 100.0%	5.1335	6.19167	0	0	100	1	252	252
41737	No_PFAM 100.0%	5.12401	13.1101	0	0	100	1	86	86		1		1								1
101330	No_PFAM 100.0%	5.10844	1.26701	0	0	100	1	185	185
99307	No_PFAM 100.0%	5.09952	30.9359	0	0	100	1	139	139	1	1		1								1
43442	No_PFAM 100.0%	5.09833	16.4552	0	0	100	1	149	149		1		1						1
41569	No_PFAM 100.0%	5.0882	1.9705	0	0	100	1	91	91
42941	No_PFAM 100.0%	5.06631	3.43325	0	0	100	1	192	192
97023	No_PFAM 100.0%	5.04544	5.66092	0	0	100	1	114	114
101734	No_PFAM 100.0%	5.04024	1.80787	0	0	100	1	131	131
73693	No_PFAM 100.0%	5.01777	8.36817	0	0	100	1	172	172
99189	No_PFAM 100.0%	4.99381	1.40662	0	0	100	1	126	126		1	1				1
102870	No_PFAM 100.0%	4.96609	5.42457	0	0	100	1	145	145
59596	No_PFAM 100.0%	4.92278	4.98838	0	0	100	1	229	229
40707	No_PFAM 100.0%	4.91663	4.34173	0	0	100	1	147	147
40878	No_PFAM 100.0%	4.85654	2.25565	0	0	100	1	257	257
55765	No_PFAM 100.0%	4.83761	12.6927	0	0	100	1	125	125		1		1								1
96916	No_PFAM 100.0%	4.81542	6.29098	0	0	100	1	75	75
39839	No_PFAM 100.0%	4.81467	5.94252	0	0	100	1	98	98
38989	No_PFAM 100.0%	4.81158	2.40851	0	0	100	1	221	221
38313	No_PFAM 100.0%	4.70745	9.39681	0	0	100	1	164	164
40817	No_PFAM 100.0%	4.6928	2.98054	0	0	100	1	85	85
70788	No_PFAM 100.0%	4.68357	3.80433	0	0	100	1	142	142
38022	No_PFAM 100.0%	4.66936	3.13473	0	0	100	1	109	109
104109	No_PFAM 100.0%	4.66852	9.55394	0	0	100	1	105	105
103475	No_PFAM 100.0%	4.66198	1.58285	0	0	100	1	151	151
39170	PF00250.13_Fork_head 100.0%	4.65946	2.51202	0	0	100	1	217	217
95296	No_PFAM 100.0%	4.65876	5.053	0	0	100	1	128	128
59740	No_PFAM 100.0%	4.65356	8.05988	0	0	100	1	331	331
100238	No_PFAM 100.0%	4.64084	5.33391	0	0	100	1	99	99
42158	No_PFAM 100.0%	4.61128	4.99693	0	0	100	1	87	87
54786	No_PFAM 100.0%	4.51731	3.01484	0	0	100	1	222	222
58138	No_PFAM 100.0%	4.50636	2.22781	0	0	100	1	126	126
71447	No_PFAM 100.0%	4.50379	8.91851	0	0	100	1	133	133
63234	No_PFAM 100.0%	4.50354	1.94115	0	0	100	1	86	86
58095	No_PFAM 100.0%	4.46905	6.90681	0	0	100	1	247	247
59580	No_PFAM 100.0%	4.45494	4.279	0	0	100	1	261	261
101722	No_PFAM 100.0%	4.44831	8.49652	0	0	100	1	161	161
54472	No_PFAM 100.0%	4.38317	16.1674	0	0	100	1	277	277		1		1								1
94117	No_PFAM 100.0%	4.36193	2.7853	0	0	100	1	140	140
104465	No_PFAM 100.0%	4.33672	4.18342	0	0	100	1	63	63
47385	No_PFAM 100.0%	4.31973	4.69468	0	0	100	1	75	75
62725	No_PFAM 100.0%	4.30714	12.1155	0	0	100	1	288	288		1		1								1
97129	No_PFAM 100.0%	4.28755	6.19823	0	0	100	1	121	121
39184	No_PFAM 100.0%	4.26599	13.0043	0	0	100	1	126	126		1		1								1
85482	No_PFAM 100.0%	4.249	0.514844	0	0	100	1	80	80	1	1	1				1
57277	No_PFAM 100.0%	4.24339	1.2953	0	0	100	1	95	95
37292	No_PFAM 100.0%	4.2098	6.03837	0	0	100	1	317	317
99895	No_PFAM 100.0%	4.19392	5.54572	0	0	100	1	164	164
56332	No_PFAM 100.0%	4.17308	2.43135	0	0	100	1	83	83
56304	No_PFAM 100.0%	4.16603	11.7374	0	0	100	1	173	173		1		1								1
89638	No_PFAM 100.0%	4.13155	5.45867	0	0	100	1	97	97
101900	No_PFAM 100.0%	4.12016	5.20419	0	0	100	1	200	200
40816	No_PFAM 100.0%	4.0989	6.049	0	0	100	1	187	187
40365	No_PFAM 100.0%	4.08243	26.4105	0	0	100	1	66	66	1	1		1								1
99080	No_PFAM 100.0%	4.05116	6.26071	0	0	100	1	155	155
66742	No_PFAM 100.0%	4.02856	2.11968	0	0	100	1	168	168
51483	No_PFAM 100.0%	4.0172	0.235034	0	0	100	1	122	122	1	1	1				1
104443	No_PFAM 100.0%	3.9871	6.7544	0	0	100	1	121	121
102683	No_PFAM 100.0%	3.97421	6.13405	0	0	100	1	204	204
102911	No_PFAM 100.0%	3.91712	6.1576	0	0	100	1	185	185
89197	No_PFAM 100.0%	3.9126	4.5228	0	0	100	1	177	177
94878	No_PFAM 100.0%	3.90125	1.55113	0	0	100	1	71	71
57358	No_PFAM 100.0%	3.86651	5.36473	0	0	100	1	289	289
101732	No_PFAM 100.0%	3.86286	7.7133	0	0	100	1	98	98
49831	No_PFAM 100.0%	3.81739	5.16079	0	0	100	1	337	337
104148	No_PFAM 100.0%	3.8025	9.21907	0	0	100	1	608	608		1		1							1
84248	No_PFAM 100.0%	3.75638	2.24429	0	0	100	1	65	65
51562	No_PFAM 100.0%	3.74163	5.99652	0	0	100	1	296	296
47125	No_PFAM 100.0%	3.72768	0.653568	0	0	100	1	204	204
63241	No_PFAM 100.0%	3.72203	8.90055	0	0	100	1	203	203
37379	No_PFAM 100.0%	3.70648	1.61464	0	0	100	1	108	108
58978	No_PFAM 100.0%	3.67386	13.7517	0	0	100	1	202	202		1		1								1
42208	No_PFAM 100.0%	3.66645	3.70899	0	0	100	1	155	155
39346	No_PFAM 100.0%	3.65984	4.55348	0	0	100	1	344	344
96414	No_PFAM 100.0%	3.64631	4.64206	0	0	100	1	203	203
46089	No_PFAM 100.0%	3.6431	6.20592	0	0	100	1	96	96
41888	No_PFAM 100.0%	3.62047	0.551896	0	0	100	1	140	140
51268	No_PFAM 100.0%	3.60026	4.53032	0	0	100	1	101	101
51135	No_PFAM 100.0%	3.59123	3.15838	0	0	100	1	80	80
104678	No_PFAM 100.0%	3.58944	4.88594	0	0	100	1	211	211
40570	No_PFAM 100.0%	3.57787	13.0269	0	0	100	1	98	98		1		1								1
52996	No_PFAM 100.0%	3.54708	6.42759	0	0	100	1	63	63
75129	No_PFAM 100.0%	3.51712	1.01718	0	0	100	1	99	99
93105	No_PFAM 100.0%	3.50607	2.02668	0	0	100	1	152	152
99026	No_PFAM 100.0%	3.48296	0.139	0	0	100	1	56	56	1	1	1				1
51227	No_PFAM 100.0%	3.46701	37.4908	0	0	100	1	60	60	1	1		1								1
93854	No_PFAM 100.0%	3.4608	5.61972	0	0	100	1	153	153
41740	No_PFAM 100.0%	3.45324	5.39907	0	0	100	1	181	181
41379	No_PFAM 100.0%	3.42966	3.40016	0	0	100	1	111	111
41686	No_PFAM 100.0%	3.42669	1.65487	0	0	100	1	124	124
41802	PF00653.16_BIR 100.0%	3.38718	3.31008	0	0	100	1	54	54
99914	No_PFAM 100.0%	3.37091	1.78807	0	0	100	1	113	113
99467	No_PFAM 100.0%	3.35945	1.65302	0	0	100	1	197	197
58166	No_PFAM 100.0%	3.31474	1.17056	0	0	100	1	246	246
102406	No_PFAM 100.0%	3.30696	0.855965	0	0	100	1	75	75
47434	No_PFAM 100.0%	3.29141	5.52087	0	0	100	1	285	285
56392	No_PFAM 100.0%	3.28327	6.00335	0	0	100	1	141	141
87113	No_PFAM 100.0%	3.28113	7.36157	0	0	100	1	135	135
39108	No_PFAM 100.0%	3.26693	2.56477	0	0	100	1	57	57
102404	No_PFAM 100.0%	3.26552	3.43237	0	0	100	1	60	60
66215	No_PFAM 100.0%	3.25348	3.35329	0	0	100	1	180	180
50058	No_PFAM 100.0%	3.23789	0.789873	0	0	100	1	162	162
62688	No_PFAM 100.0%	3.23302	2.07617	0	0	100	1	203	203
100988	No_PFAM 100.0%	3.19657	2.15706	0	0	100	1	101	101
61135	No_PFAM 100.0%	3.1851	1.62598	0	0	100	1	183	183
53006	No_PFAM 100.0%	3.16385	0.997788	0	0	100	1	93	93
67493	No_PFAM 100.0%	3.15778	1.39878	0	0	100	1	127	127
45383	No_PFAM 100.0%	3.14533	2.05722	0	0	100	1	107	107
99518	No_PFAM 100.0%	3.11355	1.42638	0	0	100	1	119	119
75155	No_PFAM 100.0%	3.10856	4.5985	0	0	100	1	162	162
47435	No_PFAM 100.0%	3.10711	1.20857	0	0	100	1	113	113
60326	No_PFAM 100.0%	3.10657	0.602378	0	0	100	1	99	99
40588	No_PFAM 100.0%	3.09447	3.95863	0	0	100	1	74	74
101415	No_PFAM 100.0%	3.07501	4.53681	0	0	100	1	93	93
72458	No_PFAM 100.0%	3.06839	4.46385	0	0	100	1	132	132
43289	No_PFAM 100.0%	3.04988	0.628178	0	0	100	1	132	132
67139	No_PFAM 100.0%	3.00973	1.3743	0	0	100	1	161	161
52793	No_PFAM 100.0%	2.99759	3.2442	0	0	100	1	157	157
99446	No_PFAM 100.0%	2.98325	1.43392	0	0	100	1	62	62
101376	No_PFAM 100.0%	2.9685	6.10343	0	0	100	1	82	82
59379	No_PFAM 100.0%	2.93725	38.6167	0	0	100	1	111	111	1	1		1								1
102914	No_PFAM 100.0%	2.92094	1.57821	0	0	100	1	79	79
85783	No_PFAM 100.0%	2.91577	1.64827	0	0	100	1	189	189
41469	No_PFAM 100.0%	2.91364	6.82966	0	0	100	1	127	127
52330	No_PFAM 100.0%	2.90879	17.896	0	0	100	1	238	238	1	1		1								1
38651	No_PFAM 100.0%	2.90866	6.54324	0	0	100	1	144	144
87069	No_PFAM 100.0%	2.89984	1.58827	0	0	100	1	194	194
72346	No_PFAM 100.0%	2.88329	3.51006	0	0	100	1	173	173
101373	No_PFAM 100.0%	2.84948	3.90082	0	0	100	1	58	58
99922	No_PFAM 100.0%	2.84578	5.69939	0	0	100	1	86	86
104498	No_PFAM 100.0%	2.83835	6.12781	0	0	100	1	178	178
59651	No_PFAM 100.0%	2.83603	5.70581	0	0	100	1	315	315
40438	No_PFAM 100.0%	2.83352	2.64529	0	0	100	1	73	73
59064	No_PFAM 100.0%	2.8245	5.06748	0	0	100	1	88	88
39076	No_PFAM 100.0%	2.80978	1.17366	0	0	100	1	102	102
51507	No_PFAM 100.0%	2.8003	2.66965	0	0	100	1	194	194
55574	No_PFAM 100.0%	2.78049	3.80188	0	0	100	1	144	144
83858	No_PFAM 100.0%	2.76153	2.03536	0	0	100	1	176	176
41055	No_PFAM 100.0%	2.75355	14.206	0	0	100	1	264	264	1	1		1							1
74302	No_PFAM 100.0%	2.74522	3.35269	0	0	100	1	113	113
85671	No_PFAM 100.0%	2.73571	1.37075	0	0	100	1	100	100
50203	No_PFAM 100.0%	2.72658	7.36928	0	0	100	1	142	142		1		1								1
48272	No_PFAM 100.0%	2.72087	2.69758	0	0	100	1	160	160
61058	No_PFAM 100.0%	2.71382	2.18268	0	0	100	1	133	133
38536	No_PFAM 100.0%	2.70973	3.63337	0	0	100	1	215	215
65121	No_PFAM 100.0%	2.69378	0.442855	0	0	100	1	165	165
83253	No_PFAM 100.0%	2.69312	10.4669	0	0	100	1	154	154		1		1								1
39635	No_PFAM 100.0%	2.66006	4.91617	0	0	100	1	158	158
42870	No_PFAM 100.0%	2.62923	4.6899	0	0	100	1	87	87
49008	No_PFAM 100.0%	2.62761	5.04696	0	0	100	1	101	101
48770	No_PFAM 100.0%	2.61508	5.21659	0	0	100	1	113	113
59464	No_PFAM 100.0%	2.60122	46.2156	0	0	100	1	383	383	1	1		1							1
84913	No_PFAM 100.0%	2.59741	2.27338	0	0	100	1	224	224
99065	No_PFAM 100.0%	2.58838	4.98672	0	0	100	1	99	99
62387	No_PFAM 100.0%	2.58777	0.693305	0	0	100	1	296	296
58181	No_PFAM 100.0%	2.58274	1.96999	0	0	100	1	178	178
101053	No_PFAM 100.0%	2.57906	3.01594	0	0	100	1	76	76
37402	No_PFAM 100.0%	2.57654	2.96548	0	0	100	1	224	224
75885	No_PFAM 100.0%	2.57246	2.81322	0	0	100	1	159	159
59843	No_PFAM 100.0%	2.56331	3.15851	0	0	100	1	116	116
100828	No_PFAM 100.0%	2.55917	6.10404	0	0	100	1	192	192
37159	No_PFAM 100.0%	2.54602	6.23113	0	0	100	1	55	55
78242	No_PFAM 100.0%	2.53588	1.78806	0	0	100	1	99	99
56222	No_PFAM 100.0%	2.52036	7.89966	0	0	100	1	143	143		1		1								1
97999	No_PFAM 100.0%	2.50908	1.54585	0	0	100	1	119	119
102774	No_PFAM 100.0%	2.50568	9.92175	0	0	100	1	54	54		1		1								1
56202	No_PFAM 100.0%	2.48625	2.45724	0	0	100	1	116	116
101748	No_PFAM 100.0%	2.42961	11.8835	0	0	100	1	95	95		1		1								1
50468	No_PFAM 100.0%	2.41746	3.93502	0	0	100	1	155	155
100281	No_PFAM 100.0%	2.40413	2.18078	0	0	100	1	85	85
67428	No_PFAM 100.0%	2.39489	0.2554	0	0	100	1	125	125
37265	No_PFAM 100.0%	2.39338	3.50318	0	0	100	1	208	208
99924	No_PFAM 100.0%	2.38516	8.69554	0	0	100	1	54	54		1		1								1
42014	No_PFAM 100.0%	2.37148	3.75105	0	0	100	1	57	57
39103	No_PFAM 100.0%	2.36901	0.860246	0	0	100	1	90	90
94328	No_PFAM 100.0%	2.36219	2.7116	0	0	100	1	158	158
42372	No_PFAM 100.0%	2.34902	3.1135	0	0	100	1	461	461
43799	No_PFAM 100.0%	2.3297	0	0	0	100	1	162	162
60143	No_PFAM 100.0%	2.32145	1.94746	0	0	100	1	110	110
56406	No_PFAM 100.0%	2.30125	2.40966	0	0	100	1	137	137
93787	No_PFAM 100.0%	2.30097	1.77962	0	0	100	1	114	114
67324	No_PFAM 100.0%	2.29325	11.939	0	0	100	1	285	285	1	1		1								1
65094	No_PFAM 100.0%	2.28974	1.48585	0	0	100	1	100	100
102793	No_PFAM 100.0%	2.28676	2.11541	0	0	100	1	76	76
95469	No_PFAM 100.0%	2.28259	2.7533	0	0	100	1	102	102
36892	No_PFAM 100.0%	2.27579	2.95163	0	0	100	1	167	167
43187	No_PFAM 100.0%	2.27298	7.11734	0	0	100	1	80	80		1		1								1
49193	No_PFAM 100.0%	2.26785	2.41278	0	0	100	1	152	152
43280	No_PFAM 100.0%	2.26576	3.05799	0	0	100	1	77	77
101021	No_PFAM 100.0%	2.2195	1.46275	0	0	100	1	55	55
39106	No_PFAM 100.0%	2.20654	1.65555	0	0	100	1	105	105
46549	No_PFAM 100.0%	2.20218	4.1615	0	0	100	1	147	147
73008	No_PFAM 100.0%	2.18905	2.23595	0	0	100	1	383	383
96518	No_PFAM 100.0%	2.18078	4.17733	0	0	100	1	173	173
97792	No_PFAM 100.0%	2.18072	11.4232	0	0	100	1	207	207	1	1		1								1
37229	No_PFAM 100.0%	2.16797	5.44814	0	0	100	1	69	69
37486	No_PFAM 100.0%	2.1663	3.79396	0	0	100	1	78	78
58197	No_PFAM 100.0%	2.16411	25.0119	0	0	100	1	82	82	1	1		1								1
93783	No_PFAM 100.0%	2.15622	4.13993	0	0	100	1	154	154
62963	No_PFAM 100.0%	2.14094	0.656063	0	0	100	1	144	144
96441	No_PFAM 100.0%	2.11096	1.46224	0	0	100	1	81	81
96339	No_PFAM 100.0%	2.1057	2.24347	0	0	100	1	186	186
93845	No_PFAM 100.0%	2.07178	0.783965	0	0	100	1	123	123
85484	No_PFAM 100.0%	2.06009	1.62963	0	0	100	1	163	163
74079	No_PFAM 100.0%	2.05352	4.64528	0	0	100	1	210	210
40289	No_PFAM 100.0%	2.04891	1.01122	0	0	100	1	202	202
47957	No_PFAM 100.0%	2.03773	5.42572	0	0	100	1	353	353
75131	No_PFAM 100.0%	2.03482	5.30561	0	0	100	1	189	189
55040	No_PFAM 100.0%	2.01937	1.60618	0	0	100	1	237	237
58132	No_PFAM 100.0%	2.00365	0.841897	0	0	100	1	223	223
98991	No_PFAM 100.0%	1.9768	13.6409	0	0	100	1	111	111	1	1		1								1
54249	No_PFAM 100.0%	1.97156	4.89115	0	0	100	1	182	182
101125	No_PFAM 100.0%	1.97149	14.6329	0	0	100	1	96	96	1	1		1								1
41687	No_PFAM 100.0%	1.96557	4.93776	0	0	100	1	61	61
63445	No_PFAM 100.0%	1.96269	0.489565	0	0	100	1	79	79
53744	No_PFAM 100.0%	1.95167	1.11976	0	0	100	1	83	83
91816	No_PFAM 100.0%	1.93873	2.50976	0	0	100	1	226	226
102791	No_PFAM 100.0%	1.92845	1.65001	0	0	100	1	90	90
39154	No_PFAM 100.0%	1.92543	2.06697	0	0	100	1	87	87
102101	No_PFAM 100.0%	1.92416	1.34388	0	0	100	1	67	67
58121	No_PFAM 100.0%	1.92273	14.0488	0	0	100	1	163	163	1	1		1								1
100824	No_PFAM 100.0%	1.91155	2.28953	0	0	100	1	100	100
81670	No_PFAM 100.0%	1.90627	5.37168	0	0	100	1	270	270
72239	No_PFAM 100.0%	1.90484	1.98879	0	0	100	1	76	76
45563	No_PFAM 100.0%	1.88912	1.24321	0	0	100	1	153	153
57708	No_PFAM 100.0%	1.865	2.48728	0	0	100	1	198	198
50007	No_PFAM 100.0%	1.84921	1.98918	0	0	100	1	153	153
53486	No_PFAM 100.0%	1.84249	0.304448	0	100	0	1	63	63
41488	No_PFAM 100.0%	1.84139	7.20456	0	0	100	1	110	110		1		1								1
85356	No_PFAM 100.0%	1.83104	0.711706	0	0	100	1	124	124
91414	No_PFAM 100.0%	1.82823	0.959754	0	0	100	1	112	112
100413	No_PFAM 100.0%	1.82199	1.80082	0	0	100	1	87	87
52279	No_PFAM 100.0%	1.81914	15.4586	0	0	100	1	153	153	1	1		1								1
64743	No_PFAM 100.0%	1.81655	0.740606	0	0	100	1	130	130
45382	No_PFAM 100.0%	1.81548	1.03258	0	0	100	1	76	76
48266	No_PFAM 100.0%	1.81294	2.53922	0	0	100	1	158	158
39081	No_PFAM 100.0%	1.81002	2.845	0	0	100	1	56	56
63265	No_PFAM 100.0%	1.78705	4.3881	0	0	100	1	72	72
93788	No_PFAM 100.0%	1.78694	3.96997	0	0	100	1	66	66
100928	No_PFAM 100.0%	1.78184	3.05257	0	0	100	1	52	52
52422	No_PFAM 100.0%	1.75897	5.92826	0	0	100	1	279	279		1		1								1
100905	No_PFAM 100.0%	1.74761	0.963914	0	0	100	1	68	68
85831	No_PFAM 100.0%	1.74534	2.98661	0	0	100	1	135	135
96844	No_PFAM 100.0%	1.73624	1.67657	0	0	100	1	232	232
59023	No_PFAM 100.0%	1.7329	12.9641	0	0	100	1	214	214	1	1		1								1
62434	No_PFAM 100.0%	1.72095	7.19283	0	0	100	1	166	166		1		1								1
102672	No_PFAM 100.0%	1.71698	5.20425	0	0	100	1	195	195		1		1								1
43822	No_PFAM 100.0%	1.70972	0.989772	0	0	100	1	53	53
50036	No_PFAM 100.0%	1.70476	2.58862	0	0	100	1	168	168
44968	No_PFAM 100.0%	1.695	7.37678	0	0	100	1	166	166		1		1										1
83873	No_PFAM 100.0%	1.69078	2.32586	0	0	100	1	107	107
94200	No_PFAM 100.0%	1.67601	0.825593	0	0	100	1	52	52
39056	No_PFAM 100.0%	1.6578	3.20969	0	0	100	1	112	112
86814	No_PFAM 100.0%	1.65773	1.85969	0	0	100	1	94	94
63135	No_PFAM 100.0%	1.64656	0.413907	0	100	0	1	58	58
99832	No_PFAM 100.0%	1.63312	2.0006	0	0	100	1	135	135
99414	No_PFAM 100.0%	1.62336	1.80195	0	0	100	1	73	73
43728	No_PFAM 100.0%	1.61225	1.12381	0	0	100	1	83	83
47433	No_PFAM 100.0%	1.61041	7.34052	0	0	100	1	112	112		1		1								1
52188	No_PFAM 100.0%	1.59061	1.6137	0	0	100	1	145	145
101516	No_PFAM 100.0%	1.59042	3.76486	0	0	100	1	90	90
52994	No_PFAM 100.0%	1.58592	1.51665	0	0	100	1	197	197
51443	PF01316.16_Arg_repressor 100.0%	1.58552	4.82809	0	0	100	1	102	102
67582	No_PFAM 100.0%	1.57004	1.44171	0	0	100	1	52	52
59300	No_PFAM 100.0%	1.55854	0.483771	0	0	100	1	92	92
43113	No_PFAM 100.0%	1.55037	1.27049	0	0	100	1	60	60
50294	No_PFAM 100.0%	1.5499	0.91199	0	0	100	1	115	115
41911	No_PFAM 100.0%	1.52471	0.53052	0	0	100	1	90	90
50992	No_PFAM 100.0%	1.51725	2.11283	0	0	100	1	69	69
74561	No_PFAM 100.0%	1.51457	1.0455	0	0	100	1	78	78
80614	No_PFAM 100.0%	1.51073	5.03731	0	0	100	1	249	249		1		1								1
94257	No_PFAM 100.0%	1.4977	0.708961	0	0	100	1	152	152
68912	No_PFAM 100.0%	1.49757	0.984932	0	0	100	1	151	151
37766	No_PFAM 100.0%	1.48583	1.49538	0	0	100	1	158	158
48509	No_PFAM 100.0%	1.48308	0.497558	0	0	100	1	162	162
70497	No_PFAM 100.0%	1.47048	1.51122	0	0	100	1	178	178
85780	No_PFAM 100.0%	1.46957	1.58958	0	0	100	1	214	214
63438	No_PFAM 100.0%	1.46327	1.90038	0	0	100	1	63	63
47555	No_PFAM 100.0%	1.43985	3.2841	0	0	100	1	118	118
58054	No_PFAM 100.0%	1.43453	5.26602	0	0	100	1	183	183		1		1								1
38126	No_PFAM 100.0%	1.43044	1.62534	0	0	100	1	167	167
62594	No_PFAM 100.0%	1.4178	3.08233	0	0	100	1	175	175
40363	No_PFAM 100.0%	1.40562	0.72501	0	0	100	1	167	167
99085	No_PFAM 100.0%	1.40086	1.71344	0	0	100	1	92	92
56973	No_PFAM 100.0%	1.39088	4.87288	0	0	100	1	72	72		1		1								1
52617	No_PFAM 100.0%	1.3763	0.761855	0	0	100	1	220	220
39251	No_PFAM 100.0%	1.37534	1.43586	0	0	100	1	242	242
46252	No_PFAM 100.0%	1.36067	1.83925	0	0	100	1	93	93
78278	No_PFAM 100.0%	1.35251	1.20619	0	0	100	1	67	67
94464	No_PFAM 100.0%	1.3498	18.2244	0	0	100	1	128	128	1	1		1								1
81900	No_PFAM 100.0%	1.34103	1.10828	0	0	100	1	103	103
50996	No_PFAM 100.0%	1.33822	10.2868	0	0	100	1	118	118	1	1		1								1
92761	No_PFAM 100.0%	1.32625	3.78452	0	0	100	1	152	152
94036	No_PFAM 100.0%	1.3223	4.41622	0	0	100	1	86	86
43025	No_PFAM 100.0%	1.31708	1.43915	0	0	100	1	57	57
57777	No_PFAM 100.0%	1.30687	7.61442	0	0	100	1	105	105	1	1		1								1
98961	No_PFAM 100.0%	1.30498	7.7415	0	0	100	1	94	94	1	1		1								1
93177	No_PFAM 100.0%	1.30023	1.24874	0	0	100	1	74	74
78949	No_PFAM 100.0%	1.29803	1.71533	0	0	100	1	170	170
67568	No_PFAM 100.0%	1.29549	0.850994	0	0	100	1	152	152
56852	No_PFAM 100.0%	1.28402	1.19578	0	0	100	1	153	153
69875	No_PFAM 100.0%	1.27972	0.883621	0	0	100	1	127	127
67390	PF00025.16_Arf 100.0%	1.27917	4.62918	0	0	100	1	103	103
51142	No_PFAM 100.0%	1.25731	2.05251	0	0	100	1	60	60
79961	No_PFAM 100.0%	1.25293	0.718701	0	0	100	1	90	90
58068	No_PFAM 100.0%	1.24915	1.5868	0	0	100	1	314	314
97805	No_PFAM 100.0%	1.24785	0.443413	0	0	100	1	74	74
52324	No_PFAM 100.0%	1.24404	2.50576	0	0	100	1	172	172
104424	No_PFAM 100.0%	1.23807	2.41585	0	0	100	1	112	112
90881	No_PFAM 100.0%	1.23443	1.21264	0	0	100	1	95	95
95330	No_PFAM 100.0%	1.22999	0.379154	0	0	100	1	149	149
54975	No_PFAM 100.0%	1.22972	3.77489	0	0	100	1	57	57
39114	No_PFAM 100.0%	1.22797	3.49774	0	0	100	1	147	147
45393	No_PFAM 100.0%	1.22726	5.61291	0	0	100	1	54	54		1		1								1
59758	No_PFAM 100.0%	1.2133	1.63879	0	0	100	1	299	299
51054	No_PFAM 100.0%	1.20292	1.30673	0	0	100	1	58	58
53480	No_PFAM 100.0%	1.19755	2.4215	0	0	100	1	59	59
102805	No_PFAM 100.0%	1.19188	7.97656	0	0	100	1	84	84	1	1		1								1
102711	No_PFAM 100.0%	1.17554	0.853309	0	0	100	1	76	76
95511	No_PFAM 100.0%	1.17131	0.710731	0	0	100	1	77	77
75154	No_PFAM 100.0%	1.16048	1.37323	0	0	100	1	91	91
78280	No_PFAM 100.0%	1.14735	21.8109	0	0	100	1	236	236	1	1		1								1
55835	No_PFAM 100.0%	1.13696	1.32394	0	0	100	1	169	169
99752	No_PFAM 100.0%	1.12994	1.91813	0	0	100	1	63	63
37473	No_PFAM 100.0%	1.12578	4.16536	0	0	100	1	79	79
58100	No_PFAM 100.0%	1.12078	1.28856	0	0	100	1	78	78
99956	No_PFAM 100.0%	1.11382	1.68717	0	0	100	1	64	64
94141	No_PFAM 100.0%	1.09225	0.135639	0	100	0	1	82	82
43112	No_PFAM 100.0%	1.08843	0.903658	0	0	100	1	66	66
57803	No_PFAM 100.0%	1.08783	0.506113	0	0	100	1	163	163
49101	No_PFAM 100.0%	1.08759	0.630529	0	0	100	1	167	167
101662	No_PFAM 100.0%	1.08678	6.27464	0	0	100	1	236	236	1	1		1								1
91328	No_PFAM 100.0%	1.08605	1.43224	0	0	100	1	139	139
43194	No_PFAM 100.0%	1.08269	1.69079	0	0	100	1	65	65
50775	No_PFAM 100.0%	1.07929	4.379	0	0	100	1	170	170		1		1								1
39084	No_PFAM 100.0%	1.07863	0.42006	0	0	100	1	61	61
67379	No_PFAM 100.0%	1.07593	2.9045	0	0	100	1	245	245
72771	No_PFAM 100.0%	1.06959	0.610207	0	0	100	1	152	152
102464	No_PFAM 100.0%	1.06396	0.334087	0	100	0	1	52	52
41189	No_PFAM 100.0%	1.06016	5.70027	0	0	100	1	109	109	1	1		1								1
102802	No_PFAM 100.0%	1.04636	1.92721	0	0	100	1	80	80
41620	No_PFAM 100.0%	1.04614	0.0877862	0	100	0	1	110	110
102414	No_PFAM 100.0%	1.04197	2.08833	0	0	100	1	161	161
94766	No_PFAM 100.0%	1.0249	4.54273	0	0	100	1	169	169		1		1								1
84936	No_PFAM 100.0%	1.01894	0	0	100	0	1	68	68
43813	No_PFAM 100.0%	1.01448	1.68997	0	0	100	1	89	89
51526	No_PFAM 100.0%	1.01047	1.99771	0	0	100	1	263	263
43176	No_PFAM 100.0%	1.00371	1.88706	0	0	100	1	100	100
51205	No_PFAM 100.0%	1.00274	2.91613	0	0	100	1	94	94
104497	No_PFAM 100.0%	0.99607	1.46532	0	0	100	1	69	69
94148	No_PFAM 100.0%	0.986395	0.887785	0	0	100	1	57	57
59614	No_PFAM 100.0%	0.976221	0.422011	0	0	100	1	355	355
99184	No_PFAM 100.0%	0.974237	2.07831	0	0	100	1	181	181
102730	No_PFAM 100.0%	0.967464	0	0	100	0	1	79	79
52474	No_PFAM 100.0%	0.953552	1.31872	0	0	100	1	92	92
60232	No_PFAM 100.0%	0.950944	0.867067	0	0	100	1	171	171
85590	No_PFAM 100.0%	0.9507	0.991585	0	0	100	1	88	88
73733	No_PFAM 100.0%	0.948251	4.01559	0	0	100	1	85	85		1		1								1
101402	No_PFAM 100.0%	0.945388	3.49381	0	0	100	1	97	97
59303	No_PFAM 100.0%	0.943676	1.31678	0	0	100	1	212	212
55072	No_PFAM 100.0%	0.924829	1.45482	0	0	100	1	208	208
84034	No_PFAM 100.0%	0.922189	1.63225	0	0	100	1	92	92
56394	No_PFAM 100.0%	0.919924	1.9004	0	0	100	1	70	70
96285	No_PFAM 100.0%	0.906387	11.8831	0	0	100	1	54	54	1	1		1								1
42675	No_PFAM 100.0%	0.901225	1.07977	0	0	100	1	255	255
41719	No_PFAM 100.0%	0.900308	3.86668	0	0	100	1	533	533		1		1								1
59688	No_PFAM 100.0%	0.898067	1.39619	0	0	100	1	115	115
36983	No_PFAM 100.0%	0.89643	0.239204	0	0	100	1	124	124
75784	No_PFAM 100.0%	0.895336	1.1664	0	0	100	1	119	119
79843	No_PFAM 100.0%	0.886368	0.668045	0	0	100	1	90	90
46268	No_PFAM 100.0%	0.884405	2.72128	0	0	100	1	137	137
59226	No_PFAM 100.0%	0.879318	1.1398	0	0	100	1	87	87
62974	No_PFAM 100.0%	0.878075	1.61478	0	0	100	1	77	77
101442	No_PFAM 100.0%	0.86253	2.65603	0	0	100	1	94	94
39090	No_PFAM 100.0%	0.858761	2.29551	0	0	100	1	59	59
76380	No_PFAM 100.0%	0.853686	3.59951	0	0	100	1	133	133
37377	No_PFAM 100.0%	0.853543	0.152926	0	100	0	1	115	115
51150	No_PFAM 100.0%	0.848311	0.288218	0	100	0	1	52	52
58774	No_PFAM 100.0%	0.838551	1.7825	0	0	100	1	81	81
51463	No_PFAM 100.0%	0.831046	1.68734	0	0	100	1	60	60
62121	No_PFAM 100.0%	0.820135	4.25318	0	0	100	1	218	218	1	1		1								1
67484	No_PFAM 100.0%	0.818773	1.03175	0	0	100	1	105	105
40368	No_PFAM 100.0%	0.805542	1.27124	0	0	100	1	114	114
81603	No_PFAM 100.0%	0.795918	0.702813	0	0	100	1	110	110
99805	No_PFAM 100.0%	0.794819	0.894426	0	0	100	1	91	91
45550	No_PFAM 100.0%	0.784371	0.89783	0	0	100	1	239	239
82458	No_PFAM 100.0%	0.781453	0.495947	0	100	0	1	70	70
102808	No_PFAM 100.0%	0.779544	0.312243	0	0	100	1	97	97
37234	No_PFAM 100.0%	0.777845	2.32087	0	0	100	1	88	88
43046	No_PFAM 100.0%	0.774555	6.65035	0	0	100	1	231	231	1	1		1								1
102497	No_PFAM 100.0%	0.763362	1.90749	0	0	100	1	82	82
37302	No_PFAM 100.0%	0.760679	1.13894	0	0	100	1	58	58
54600	No_PFAM 100.0%	0.760389	0.302322	0	100	0	1	65	65
48282	No_PFAM 100.0%	0.75899	1.33228	0	0	100	1	125	125
59490	No_PFAM 100.0%	0.75379	0.539545	0	0	100	1	215	215
91350	No_PFAM 100.0%	0.75171	0.676735	0	0	100	1	183	183
81848	No_PFAM 100.0%	0.747391	1.50881	0	0	100	1	91	91
65341	No_PFAM 100.0%	0.737698	1.07088	0	0	100	1	62	62
89602	No_PFAM 100.0%	0.715732	0.817312	0	100	0	1	57	57
40436	No_PFAM 100.0%	0.708529	3.06407	0	0	100	1	168	168
92482	No_PFAM 100.0%	0.70416	0.872598	0	0	100	1	156	156
66996	No_PFAM 100.0%	0.698564	0.734264	0	0	100	1	160	160
78868	No_PFAM 100.0%	0.697696	1.38532	0	0	100	1	102	102
65035	No_PFAM 100.0%	0.695727	6.06502	0	0	100	1	132	132	1	1		1								1
39583	No_PFAM 100.0%	0.681833	0.980566	0	0	100	1	88	88
39148	No_PFAM 100.0%	0.671665	1.2208	0	0	100	1	112	112
102794	No_PFAM 100.0%	0.670282	0.658204	0	0	100	1	60	60
43716	No_PFAM 100.0%	0.669763	0.432909	0	100	0	1	59	59
63899	No_PFAM 100.0%	0.668915	1.16021	0	0	100	1	152	152
64678	No_PFAM 100.0%	0.667813	0	0	100	0	1	160	160
38129	No_PFAM 100.0%	0.660322	2.28177	0	0	100	1	246	246
57703	No_PFAM 100.0%	0.659568	0.879646	0	0	100	1	85	85
85819	No_PFAM 100.0%	0.656643	0.748702	0	0	100	1	106	106
37472	No_PFAM 100.0%	0.652548	2.32334	0	0	100	1	92	92
98962	No_PFAM 100.0%	0.64903	0.689997	0	0	100	1	72	72
101118	No_PFAM 100.0%	0.642377	0.901626	0	0	100	1	75	75
82577	No_PFAM 100.0%	0.639036	1.16407	0	0	100	1	117	117
45484	No_PFAM 100.0%	0.636528	1.25071	0	0	100	1	73	73
45631	No_PFAM 100.0%	0.636012	0.612508	0	0	100	1	96	96
57601	No_PFAM 100.0%	0.635724	0.143784	0	100	0	1	73	73
101227	No_PFAM 100.0%	0.63503	0.715373	0	0	100	1	112	112
41779	No_PFAM 100.0%	0.62821	1.22535	0	0	100	1	50	50
99961	No_PFAM 100.0%	0.627516	0.209275	0	100	0	1	53	53
40318	No_PFAM 100.0%	0.626619	0.198267	0	100	0	1	109	109
45259	No_PFAM 100.0%	0.618658	0.137505	0	100	0	1	56	56
99221	No_PFAM 100.0%	0.617676	0.971288	0	0	100	1	107	107
45396	No_PFAM 100.0%	0.611851	0.50631	0	0	100	1	186	186
47313	No_PFAM 100.0%	0.608892	0.886619	0	0	100	1	83	83
101374	No_PFAM 100.0%	0.600248	2.36885	0	0	100	1	107	107
103773	No_PFAM 100.0%	0.599793	0.904542	0	0	100	1	132	132
65110	No_PFAM 100.0%	0.593274	0.206568	0	100	0	1	125	125
103068	No_PFAM 100.0%	0.586433	0.693802	0	0	100	1	219	219
64950	No_PFAM 100.0%	0.585849	4.45026	0	0	100	1	73	73	1	1		1								1
39621	No_PFAM 100.0%	0.585644	2.87402	0	0	100	1	174	174
91386	No_PFAM 100.0%	0.582293	0.216976	0	100	0	1	135	135
96010	No_PFAM 100.0%	0.580466	2.77595	0	0	100	1	66	66
38538	No_PFAM 100.0%	0.576187	3.37068	0	0	100	1	266	266	1	1		1								1
104217	No_PFAM 100.0%	0.575815	1.2137	0	0	100	1	235	235
101250	No_PFAM 100.0%	0.568408	0.318563	0	100	0	1	84	84
69703	No_PFAM 100.0%	0.565339	0.784521	0	0	100	1	251	251
43601	No_PFAM 100.0%	0.560232	1.04762	0	0	100	1	73	73
93555	No_PFAM 100.0%	0.557452	0.345522	0	0	100	1	151	151
59457	No_PFAM 100.0%	0.557109	0.123394	0	100	0	1	130	130
71752	No_PFAM 100.0%	0.554383	1.10478	0	0	100	1	297	297
66288	No_PFAM 100.0%	0.552146	0.47822	0	100	0	1	72	72
47252	No_PFAM 100.0%	0.540317	0.0788633	0	100	0	1	208	208
48669	No_PFAM 100.0%	0.538396	0.908345	0	0	100	1	167	167
80974	No_PFAM 100.0%	0.531818	0.380893	0	100	0	1	111	111
51163	No_PFAM 100.0%	0.529831	2.06273	0	0	100	1	216	216
62929	No_PFAM 100.0%	0.529469	2.67224	0	0	100	1	258	258
94932	No_PFAM 100.0%	0.52927	1.83448	0	0	100	1	79	79
90047	No_PFAM 100.0%	0.528343	0.0994287	0	100	0	1	91	91
101416	No_PFAM 100.0%	0.525123	1.15983	0	0	100	1	83	83
44530	No_PFAM 100.0%	0.523456	0.112383	0	100	0	1	212	212
83790	No_PFAM 100.0%	0.517468	2.68488	0	0	100	1	221	221
99018	No_PFAM 100.0%	0.513292	0.396968	0	100	0	1	93	93
54751	No_PFAM 100.0%	0.512261	0.10673	0	100	0	1	59	59
45480	No_PFAM 100.0%	0.502303	0.685099	0	0	100	1	84	84
78540	PF06985.6_HET 100.0%	0.499842	0.353827	0	100	0	1	74	74
103514	No_PFAM 100.0%	0.493183	0.890406	0	0	100	1	91	91
57859	No_PFAM 100.0%	0.488679	0.797075	0	0	100	1	150	150
39121	No_PFAM 100.0%	0.488626	0.731636	0	0	100	1	170	170
59294	No_PFAM 100.0%	0.484563	1.06509	0	0	100	1	106	106
41354	No_PFAM 100.0%	0.479825	1.48625	0	0	100	1	67	67
52681	No_PFAM 100.0%	0.47508	0.269595	0	100	0	1	155	155
100488	No_PFAM 100.0%	0.472677	0.964031	0	0	100	1	94	94
38850	No_PFAM 100.0%	0.463585	0.412729	0	100	0	1	75	75
56510	No_PFAM 100.0%	0.456291	0.277915	0	100	0	1	75	75
67065	No_PFAM 100.0%	0.45351	2.26707	0	0	100	1	177	177
99205	No_PFAM 100.0%	0.450275	0.131058	0	100	0	1	85	85
54856	No_PFAM 100.0%	0.448497	0.270831	0	100	0	1	67	67
64062	No_PFAM 100.0%	0.441358	0.643731	0	0	100	1	156	156
74316	No_PFAM 100.0%	0.439594	2.2793	0	0	100	1	98	98
41021	No_PFAM 100.0%	0.437608	0.906684	0	0	100	1	191	191
42914	No_PFAM 100.0%	0.435756	0.22385	0	0	100	1	195	195
99021	No_PFAM 100.0%	0.43307	0.380195	0	0	100	1	199	199
62807	No_PFAM 100.0%	0.423962	4.15486	0	0	100	1	403	403	1	1		1						1
104495	No_PFAM 100.0%	0.420256	1.17855	0	0	100	1	80	80
97591	No_PFAM 100.0%	0.418173	0.0900219	0	100	0	1	90	90
93296	No_PFAM 100.0%	0.415522	2.27993	0	0	100	1	205	205
40793	No_PFAM 100.0%	0.413067	0.3251	0	100	0	1	142	142
47850	No_PFAM 100.0%	0.412626	3.57402	0	0	100	1	290	290	1	1		1								1
63539	No_PFAM 100.0%	0.410072	0.307784	0	100	0	1	60	60
50989	No_PFAM 100.0%	0.405598	0.527609	0	0	100	1	137	137
100970	No_PFAM 100.0%	0.405465	0.772471	0	0	100	1	54	54
81633	No_PFAM 100.0%	0.40501	0	0	100	0	1	85	85
43103	No_PFAM 100.0%	0.404574	0.138515	0	100	0	1	68	68
102560	No_PFAM 100.0%	0.402946	0.258207	0	100	0	1	62	62
61142	No_PFAM 100.0%	0.400139	0.784297	0	0	100	1	185	185
54771	No_PFAM 100.0%	0.39735	1.04701	0	0	100	1	55	55
38365	No_PFAM 100.0%	0.373913	0.186913	0	100	0	1	274	274
99912	No_PFAM 100.0%	0.371452	0.518501	0	0	100	1	85	85
45804	No_PFAM 100.0%	0.359523	0.643734	0	0	100	1	90	90
100821	No_PFAM 100.0%	0.357208	1.75744	0	0	100	1	69	69
47278	No_PFAM 100.0%	0.350441	1.16611	0	0	100	1	92	92
104429	No_PFAM 100.0%	0.350307	1.04167	0	0	100	1	153	153
55327	No_PFAM 100.0%	0.34919	0.0829786	0	100	0	1	197	197
73736	No_PFAM 100.0%	0.346356	2.14824	0	0	100	1	156	156
103569	No_PFAM 100.0%	0.346136	2.32307	0	0	100	1	190	190
40509	No_PFAM 100.0%	0.330668	0.893196	0	0	100	1	78	78
81653	No_PFAM 100.0%	0.325245	0	0	100	0	1	105	105
96426	No_PFAM 100.0%	0.322153	8.13865	0	0	100	1	160	160	1	1		1								1
39127	No_PFAM 100.0%	0.316837	0.819792	0	100	0	1	86	86
47227	No_PFAM 100.0%	0.316012	0.275273	0	100	0	1	54	54
100253	No_PFAM 100.0%	0.315971	0.264673	0	100	0	1	65	65
60904	No_PFAM 100.0%	0.31331	0.181058	0	100	0	1	327	327
41602	No_PFAM 100.0%	0.311149	1.71394	0	0	100	1	143	143
73493	No_PFAM 100.0%	0.308889	0.673616	0	0	100	1	180	180
62761	No_PFAM 100.0%	0.30706	0.644991	0	0	100	1	121	121
60317	No_PFAM 100.0%	0.30594	0.0831046	0	100	0	1	126	126
38289	No_PFAM 100.0%	0.293612	0.173976	0	100	0	1	174	174
101660	No_PFAM 100.0%	0.292721	0.591399	0	100	0	1	58	58
98382	No_PFAM 100.0%	0.292268	0.771469	0	0	100	1	121	121
43114	No_PFAM 100.0%	0.287985	1.78157	0	0	100	1	228	228
73886	No_PFAM 100.0%	0.28767	0.207268	0	100	0	1	84	84
41942	No_PFAM 100.0%	0.282752	1.66909	0	0	100	1	63	63
65206	No_PFAM 100.0%	0.28259	0	0	100	0	1	149	149
101725	No_PFAM 100.0%	0.282297	0.0408433	0	100	0	1	67	67
97036	No_PFAM 100.0%	0.279633	0.75931	0	0	100	1	93	93
79356	No_PFAM 100.0%	0.267023	0.118031	0	100	0	1	82	82
40873	No_PFAM 100.0%	0.266694	0.531919	0	100	0	1	59	59
58114	No_PFAM 100.0%	0.263282	0.32314	0	100	0	1	193	193
96298	No_PFAM 100.0%	0.261884	3.16653	0	0	100	1	156	156	1	1		1								1
40742	No_PFAM 100.0%	0.255156	0.121702	0	100	0	1	101	101
48424	No_PFAM 100.0%	0.254166	0.39037	0	100	0	1	81	81
42535	No_PFAM 100.0%	0.251006	1.26508	0	0	100	1	170	170
101095	No_PFAM 100.0%	0.250313	0.263394	0	100	0	1	59	59
71633	No_PFAM 100.0%	0.249463	0.314711	0	100	0	1	76	76
99833	No_PFAM 100.0%	0.248264	0.151027	0	100	0	1	63	63
39498	No_PFAM 100.0%	0.247838	0.762694	0	0	100	1	266	266
37755	No_PFAM 100.0%	0.246716	0.197626	0	0	100	1	469	469
38700	No_PFAM 100.0%	0.241064	0.254468	0	100	0	1	75	75
47149	No_PFAM 100.0%	0.240498	6.28501	0	0	100	1	83	83	1	1		1								1
46053	No_PFAM 100.0%	0.234227	0.517457	0	0	100	1	161	161
89569	No_PFAM 100.0%	0.230084	0.321757	0	0	100	1	192	192
101185	No_PFAM 100.0%	0.228725	1.90908	0	0	100	1	88	88
77829	No_PFAM 100.0%	0.226818	0.32079	0	100	0	1	131	131
43967	No_PFAM 100.0%	0.225838	0.0742664	0	100	0	1	54	54
85171	No_PFAM 100.0%	0.223545	0.0723374	0	100	0	1	77	77
68702	No_PFAM 100.0%	0.223062	0.109618	0	100	0	1	110	110
101115	No_PFAM 100.0%	0.222581	0	0	100	0	1	70	70
36893	No_PFAM 100.0%	0.21771	0.195223	0	100	0	1	61	61
54466	No_PFAM 100.0%	0.216234	0.139558	0	100	0	1	177	177
43190	No_PFAM 100.0%	0.213355	0	0	100	0	1	63	63
64681	No_PFAM 100.0%	0.209144	0.0304371	0	100	0	1	183	183
38723	No_PFAM 100.0%	0.209109	0	0	100	0	1	81	81
43871	No_PFAM 100.0%	0.205732	0.785036	0	0	100	1	58	58
69176	No_PFAM 100.0%	0.204682	0.335738	0	100	0	1	96	96
92287	No_PFAM 100.0%	0.200079	0.918361	0	0	100	1	140	140
96807	No_PFAM 100.0%	0.200079	0.291256	0	100	0	1	105	105
43612	No_PFAM 100.0%	0.194864	0	0	100	0	1	99	99
102411	No_PFAM 100.0%	0.191255	0.0544577	0	100	0	1	90	90
43752	No_PFAM 100.0%	0.190901	0.332023	0	100	0	1	117	117
101005	No_PFAM 100.0%	0.189369	0.493868	0	100	0	1	62	62
94150	No_PFAM 100.0%	0.184107	0.285296	0	100	0	1	63	63
93901	No_PFAM 100.0%	0.181322	0.327441	0	100	0	1	71	71
102941	No_PFAM 100.0%	0.178789	0.0466758	0	100	0	1	84	84
53310	No_PFAM 100.0%	0.177669	0	0	100	0	1	61	61
54479	No_PFAM 100.0%	0.176436	0.102108	0	100	0	1	56	56
101208	No_PFAM 100.0%	0.175047	0.0498427	0	100	0	1	53	53
37678	PF12796.2_Ank_2 100.0%	0.172991	0.200285	0	100	0	1	75	75
40466	No_PFAM 100.0%	0.168754	8.26062	0	0	100	1	102	102	1	1		1										1
57375	No_PFAM 100.0%	0.165516	0.0695309	0	100	0	1	61	61
85830	No_PFAM 100.0%	0.162899	0.0527128	0	100	0	1	60	60
103781	No_PFAM 100.0%	0.162365	0.110094	0	100	0	1	119	119
104242	No_PFAM 100.0%	0.160369	0.997495	0	100	0	1	74	74
99035	No_PFAM 100.0%	0.15929	0	0	100	0	1	61	61
63248	No_PFAM 100.0%	0.158297	0.996182	0	100	0	1	57	57
64552	No_PFAM 100.0%	0.156832	3.20156	0	0	100	1	108	108	1	1		1								1
57074	No_PFAM 100.0%	0.150991	0.0624152	0	100	0	1	114	114
59620	No_PFAM 100.0%	0.150444	0.26082	0	100	0	1	168	168
40105	No_PFAM 100.0%	0.149678	0.251602	0	100	0	1	115	115
61074	No_PFAM 100.0%	0.148387	1.11911	0	0	100	1	116	116
56411	No_PFAM 100.0%	0.147713	2.45056	0	0	100	1	67	67	1	1		1								1
48625	No_PFAM 100.0%	0.147626	0.0789134	0	100	0	1	136	136
62736	No_PFAM 100.0%	0.146387	0.23911	0	100	0	1	68	68
40719	No_PFAM 100.0%	0.144768	0.300624	0	100	0	1	117	117
104891	No_PFAM 100.0%	0.144243	0.341422	0	100	0	1	72	72
66460	No_PFAM 100.0%	0.141928	0.452533	0	0	100	1	250	250
79763	No_PFAM 100.0%	0.140133	0.875425	0	0	100	1	151	151
92478	No_PFAM 100.0%	0.139215	0.0402838	0	100	0	1	78	78
98163	No_PFAM 100.0%	0.138814	0.172145	0	100	0	1	73	73
93892	No_PFAM 100.0%	0.137353	0.0916137	0	100	0	1	55	55
50250	No_PFAM 100.0%	0.135895	0.713598	0	0	100	1	90	90
103274	No_PFAM 100.0%	0.135535	0.126308	0	100	0	1	77	77
52222	No_PFAM 100.0%	0.133434	0.167528	0	100	0	1	129	129
78818	PF00097.20_zf-C3HC4 100.0%	0.13271	2.51397	0	0	100	1	135	135	1	1		1								1
40833	No_PFAM 100.0%	0.126495	0.0843715	0	100	0	1	93	93
61044	No_PFAM 100.0%	0.126088	0.178906	0	100	0	1	92	92
100270	No_PFAM 100.0%	0.125465	0.0363051	0	100	0	1	86	86
99023	No_PFAM 100.0%	0.12215	0.777757	0	0	100	1	82	82
102673	No_PFAM 100.0%	0.122148	0.797713	0	100	0	1	94	94
68509	No_PFAM 100.0%	0.115523	0	0	100	0	1	88	88
102364	No_PFAM 100.0%	0.113742	1.42737	0	0	100	1	88	88
39906	No_PFAM 100.0%	0.111597	0.236174	0	0	100	1	335	335
82404	No_PFAM 100.0%	0.105171	0.137399	0	100	0	1	58	58
68790	No_PFAM 100.0%	0.103279	0.294703	0	100	0	1	50	50
70524	No_PFAM 100.0%	0.102446	1.50829	0	0	100	1	101	101
40840	No_PFAM 100.0%	0.0976159	0.420258	0	100	0	1	102	102
63097	No_PFAM 100.0%	0.0960557	0.0277951	0	100	0	1	143	143
83147	No_PFAM 100.0%	0.0885292	0.212507	0	100	0	1	154	154
82551	No_PFAM 100.0%	0.0867124	0.368045	0	100	0	1	102	102
103478	No_PFAM 100.0%	0.0843772	0.113512	0	100	0	1	122	122
51769	No_PFAM 100.0%	0.082291	0.28872	0	0	100	1	415	415
58099	No_PFAM 100.0%	0.079396	0.694739	0	0	100	1	127	127
49453	No_PFAM 100.0%	0.0788379	0.372321	0	100	0	1	214	214
51916	No_PFAM 100.0%	0.0775358	0.235837	0	100	0	1	222	222
46681	No_PFAM 100.0%	0.0758373	0.0625113	0	100	0	1	255	255
89268	No_PFAM 100.0%	0.0736645	0.989033	0	0	100	1	158	158
59618	No_PFAM 100.0%	0.0708352	0.260209	0	100	0	1	243	243
87738	No_PFAM 100.0%	0.0635164	0.422306	0	0	100	1	271	271
57848	No_PFAM 100.0%	0.0626685	0.411042	0	0	100	1	72	72
69267	No_PFAM 100.0%	0.0519034	0.117429	0	100	0	1	241	241
37754	No_PFAM 100.0%	0.0489468	0.627983	0	0	100	1	343	343
67064	No_PFAM 100.0%	0.0484872	0.0138062	0	100	0	1	355	355
65212	No_PFAM 100.0%	0.0402485	0.0114603	0	100	0	1	271	271
54139	No_PFAM 100.0%	0	2.07127	0	0	100	1	71	71		1		1								1
101380	No_PFAM 100.0%	0	1.77919	0	0	100	1	149	149
44989	No_PFAM 100.0%	0	1.31886	0	0	100	1	94	94
100950	No_PFAM 100.0%	0	1.14529	0	0	100	1	72	72
54990	No_PFAM 100.0%	0	0.795719	0	100	0	1	62	62
43111	No_PFAM 100.0%	0	0.777136	0	100	0	1	76	76
58096	No_PFAM 100.0%	0	0.739878	0	100	0	1	133	133
43764	No_PFAM 100.0%	0	0.720336	0	100	0	1	75	75
67377	No_PFAM 100.0%	0	0.625229	0	100	0	1	109	109
96296	No_PFAM 100.0%	0	0.616202	0	100	0	1	65	65
73759	No_PFAM 100.0%	0	0.592473	0	100	0	1	90	90
73734	No_PFAM 100.0%	0	0.589788	0	100	0	1	91	91
37218	No_PFAM 100.0%	0	0.57098	0	100	0	1	62	62
39038	No_PFAM 100.0%	0	0.393015	0	100	0	1	80	80
84763	PF01498.13_HTH_Tnp_Tc3_2 100.0%	0	0.369679	0	100	0	1	71	71
51497	No_PFAM 100.0%	0	0.354779	0	100	0	1	123	123
51012	No_PFAM 100.0%	0	0.353618	0	100	0	1	58	58
104231	No_PFAM 100.0%	0	0.318957	0	100	0	1	61	61
43122	No_PFAM 100.0%	0	0.261045	0	100	0	1	116	116
104676	No_PFAM 100.0%	0	0.253621	0	100	0	1	58	58
59389	No_PFAM 100.0%	0	0.221256	0	100	0	1	59	59
65344	No_PFAM 100.0%	0	0.205096	0	100	0	1	199	199
70597	No_PFAM 100.0%	0	0.197349	0	100	0	1	57	57
62950	No_PFAM 100.0%	0	0.192228	0	100	0	1	154	154
41584	No_PFAM 100.0%	0	0.187756	0	100	0	1	55	55
41597	No_PFAM 100.0%	0	0.178823	0	100	0	1	154	154
41655	No_PFAM 100.0%	0	0.156932	0	100	0	1	114	114
90978	No_PFAM 100.0%	0	0.152631	0	100	0	1	154	154
65111	No_PFAM 100.0%	0	0.152551	0	100	0	1	55	55
40132	No_PFAM 100.0%	0	0.147876	0	100	0	1	58	58
39675	No_PFAM 100.0%	0	0.142678	0	100	0	1	223	223
83313	No_PFAM 100.0%	0	0.140885	0	100	0	1	134	134
39408	No_PFAM 100.0%	0	0.132547	0	100	0	1	87	87
85746	No_PFAM 100.0%	0	0.128682	0	100	0	1	82	82
70498	No_PFAM 100.0%	0	0.126308	0	100	0	1	73	73
94519	No_PFAM 100.0%	0	0.126308	0	100	0	1	79	79
79844	No_PFAM 100.0%	0	0.12247	0	100	0	1	89	89
47201	No_PFAM 100.0%	0	0.120821	0	100	0	1	51	51
59281	No_PFAM 100.0%	0	0.117628	0	100	0	1	210	210
88559	No_PFAM 100.0%	0	0.113288	0	100	0	1	55	55
41962	No_PFAM 100.0%	0	0.108631	0	100	0	1	73	73
99152	No_PFAM 100.0%	0	0.104616	0	100	0	1	67	67
96890	No_PFAM 100.0%	0	0.102828	0	100	0	1	117	117
78968	No_PFAM 100.0%	0	0.102202	0	100	0	1	56	56
67476	No_PFAM 100.0%	0	0.101272	0	100	0	1	110	110
54602	No_PFAM 100.0%	0	0.0986818	0	100	0	1	82	82
67072	No_PFAM 100.0%	0	0.0963516	0	100	0	1	61	61
96108	No_PFAM 100.0%	0	0.0852382	0	100	0	1	102	102
47231	No_PFAM 100.0%	0	0.0843937	0	100	0	1	53	53
47534	No_PFAM 100.0%	0	0.082417	0	100	0	1	55	55
43989	No_PFAM 100.0%	0	0.0822052	0	100	0	1	187	187
47084	No_PFAM 100.0%	0	0.0771822	0	100	0	1	84	84
59282	No_PFAM 100.0%	0	0.0723374	0	100	0	1	154	154
51474	No_PFAM 100.0%	0	0.0647672	0	100	0	1	65	65
46591	No_PFAM 100.0%	0	0.0638046	0	100	0	1	113	113
40711	No_PFAM 100.0%	0	0.0607586	0	100	0	1	55	55
42671	No_PFAM 100.0%	0	0.0605211	0	100	0	1	254	254
94792	No_PFAM 100.0%	0	0.0574225	0	100	0	1	97	97
99440	No_PFAM 100.0%	0	0.0566439	0	100	0	1	74	74
64064	No_PFAM 100.0%	0	0.0527062	0	100	0	1	135	135
71989	No_PFAM 100.0%	0	0.0514361	0	100	0	1	74	74
39061	No_PFAM 100.0%	0	0.0474309	0	100	0	1	73	73
56289	No_PFAM 100.0%	0	0.0435155	0	100	0	1	71	71
76000	No_PFAM 100.0%	0	0.0433734	0	100	0	1	68	68
104105	No_PFAM 100.0%	0	0.0404599	0	100	0	1	97	97
39900	No_PFAM 100.0%	0	0.0390419	0	100	0	1	78	78
55241	No_PFAM 100.0%	0	0.036677	0	100	0	1	194	194
64999	No_PFAM 100.0%	0	0.0358624	0	100	0	1	77	77
60271	No_PFAM 100.0%	0	0.0329585	0	100	0	1	169	169
50008	No_PFAM 100.0%	0	0.0269081	0	100	0	1	207	207
102927	No_PFAM 100.0%	0	0.0222782	0	100	0	1	111	111
36961	No_PFAM 100.0%	0	0	100	0	0	1	53	53
37160	No_PFAM 100.0%	0	0	100	0	0	1	50	50
37915	No_PFAM 100.0%	0	0	100	0	0	1	87	87
37986	No_PFAM 100.0%	0	0	100	0	0	1	55	55
38128	No_PFAM 100.0%	0	0	100	0	0	1	199	199
39304	No_PFAM 100.0%	0	0	100	0	0	1	58	58
39356	No_PFAM 100.0%	0	0	100	0	0	1	63	63
39837	No_PFAM 100.0%	0	0	100	0	0	1	61	61
39913	No_PFAM 100.0%	0	0	100	0	0	1	167	167
40024	No_PFAM 100.0%	0	0	100	0	0	1	135	135
40908	No_PFAM 100.0%	0	0	100	0	0	1	103	103
41377	No_PFAM 100.0%	0	0	100	0	0	1	69	69
41744	No_PFAM 100.0%	0	0	100	0	0	1	164	164
41961	No_PFAM 100.0%	0	0	100	0	0	1	67	67
42018	No_PFAM 100.0%	0	0	100	0	0	1	64	64
42608	No_PFAM 100.0%	0	0	100	0	0	1	218	218
42967	No_PFAM 100.0%	0	0	100	0	0	1	74	74
44577	No_PFAM 100.0%	0	0	100	0	0	1	171	171
46417	No_PFAM 100.0%	0	0	100	0	0	1	71	71
46461	No_PFAM 100.0%	0	0	100	0	0	1	77	77
47168	No_PFAM 100.0%	0	0	100	0	0	1	55	55
47335	PF12013.3_DUF3505 100.0%	0	0	100	0	0	1	93	93
48916	No_PFAM 100.0%	0	0	100	0	0	1	76	76
51688	No_PFAM 100.0%	0	0	100	0	0	1	110	110
52622	No_PFAM 100.0%	0	0	100	0	0	1	211	211
53322	No_PFAM 100.0%	0	0	100	0	0	1	79	79
53678	No_PFAM 100.0%	0	0	100	0	0	1	74	74
55039	No_PFAM 100.0%	0	0	100	0	0	1	181	181
55441	No_PFAM 100.0%	0	0	100	0	0	1	71	71
55504	No_PFAM 100.0%	0	0	100	0	0	1	62	62
56527	No_PFAM 100.0%	0	0	100	0	0	1	70	70
56621	No_PFAM 100.0%	0	0	100	0	0	1	50	50
56811	No_PFAM 100.0%	0	0	100	0	0	1	50	50
57061	No_PFAM 100.0%	0	0	100	0	0	1	66	66
57524	No_PFAM 100.0%	0	0	100	0	0	1	58	58
57544	No_PFAM 100.0%	0	0	100	0	0	1	54	54
57856	No_PFAM 100.0%	0	0	100	0	0	1	52	52
57987	No_PFAM 100.0%	0	0	100	0	0	1	55	55
58064	No_PFAM 100.0%	0	0	100	0	0	1	72	72
58682	No_PFAM 100.0%	0	0	100	0	0	1	198	198
59249	No_PFAM 100.0%	0	0	100	0	0	1	110	110
59289	No_PFAM 100.0%	0	0	100	0	0	1	131	131
59689	No_PFAM 100.0%	0	0	100	0	0	1	113	113
59953	No_PFAM 100.0%	0	0	100	0	0	1	145	145
61568	No_PFAM 100.0%	0	0	100	0	0	1	55	55
62515	No_PFAM 100.0%	0	0	100	0	0	1	122	122
62869	No_PFAM 100.0%	0	0	100	0	0	1	59	59
62992	No_PFAM 100.0%	0	0	100	0	0	1	57	57
63006	No_PFAM 100.0%	0	0	100	0	0	1	57	57
63105	No_PFAM 100.0%	0	0	100	0	0	1	88	88
64565	No_PFAM 100.0%	0	0	100	0	0	1	106	106
64584	No_PFAM 100.0%	0	0	100	0	0	1	120	120
65303	No_PFAM 100.0%	0	0	100	0	0	1	51	51
66903	No_PFAM 100.0%	0	0	100	0	0	1	55	55
67401	No_PFAM 100.0%	0	0	100	0	0	1	52	52
67483	No_PFAM 100.0%	0	0	100	0	0	1	53	53
68785	PF13843.1_DDE_Tnp_1_7 100.0%	0	0	100	0	0	1	91	91
69391	No_PFAM 100.0%	0	0	100	0	0	1	62	62
70845	No_PFAM 100.0%	0	0	100	0	0	1	56	56
70991	No_PFAM 100.0%	0	0	100	0	0	1	151	151
73392	No_PFAM 100.0%	0	0	100	0	0	1	67	67
73845	No_PFAM 100.0%	0	0	100	0	0	1	65	65
76606	No_PFAM 100.0%	0	0	100	0	0	1	61	61
76627	No_PFAM 100.0%	0	0	100	0	0	1	57	57
76982	No_PFAM 100.0%	0	0	100	0	0	1	86	86
78457	No_PFAM 100.0%	0	0	100	0	0	1	64	64
80477	PF00023.25_Ank 100.0%	0	0	100	0	0	1	52	52
80888	No_PFAM 100.0%	0	0	100	0	0	1	83	83
81345	No_PFAM 100.0%	0	0	100	0	0	1	53	53
83594	No_PFAM 100.0%	0	0	100	0	0	1	50	50
84239	No_PFAM 100.0%	0	0	100	0	0	1	66	66
87086	No_PFAM 100.0%	0	0	100	0	0	1	50	50
87472	No_PFAM 100.0%	0	0	100	0	0	1	109	109
87641	No_PFAM 100.0%	0	0	100	0	0	1	80	80
91408	No_PFAM 100.0%	0	0	100	0	0	1	66	66
92487	No_PFAM 100.0%	0	0	100	0	0	1	60	60
92531	No_PFAM 100.0%	0	0	100	0	0	1	75	75
93895	No_PFAM 100.0%	0	0	100	0	0	1	62	62
94329	No_PFAM 100.0%	0	0	100	0	0	1	67	67
98988	No_PFAM 100.0%	0	0	100	0	0	1	66	66
99187	No_PFAM 100.0%	0	0	100	0	0	1	55	55
99751	No_PFAM 100.0%	0	0	100	0	0	1	83	83
100894	No_PFAM 100.0%	0	0	100	0	0	1	70	70
102188	No_PFAM 100.0%	0	0	100	0	0	1	65	65
102308	No_PFAM 100.0%	0	0	100	0	0	1	70	70
102407	No_PFAM 100.0%	0	0	100	0	0	1	64	64
102694	No_PFAM 100.0%	0	0	100	0	0	1	55	55
102801	No_PFAM 100.0%	0	0	100	0	0	1	61	61
