# Supplementary material for: Ectomycorrhizal ecology is imprinted in the genome of the dominant symbiotic fungus Cenococcum geophilum
Source: Nat Commun. 2016 Sep 7;7:12662. doi: 10.1038/ncomms12662 (PMC5023957; doi:10.1038/ncomms12662)
Supplement: Supplementary Data 5 — Expanded and contracted protein families in C. geophilum. [file ncomms12662-s6.xlsx]

## Sheet: Supplementary Data 5
Supplementary Data 5. Expanded and contracted protein families in Cenococcum geophilum. For each multigene family, the table provides the sum of expression (SUM; in RPKM) in free living mycelia (FLM) and ectomycorrhizas (ECM), the percentage of genes with no, low (Nb of reads<20), or expression>20 reads, their description based on most abundant PFAM domains, the CAFE analysis result with correspo…
										Number of genes
									Phylogeny	Asco (Doth, Myt)	Asco (Doth, Myt)	Asco (Doth, Myt)	Asco (Doth, Hys)	Asco (Doth, Hys)	Asco (Doth, Pleo)	Asco (Doth, Pleo)	Asco (Doth, Pleo)	Asco (Doth, Pleo)	Asco (Doth, Pleo)	Asco (Doth, Pleo)	Asco (Doth, Pleo)	Asco (Doth, Pleo)	Asco (Doth, Pleo)	Asco (Doth, Pleo)	Asco (Doth, Pleo)	Asco (Doth, Pleo)	Asco (Doth, Cap)	Asco (Doth, Cap)	Asco (Doth, Cap)	Asco (Doth, Cap)	Asco (Doth, Cap)	Asco (Doth, Cap)	Asco (Doth, Cap)	Asco (other)	Asco (other)	Asco (other)	Asco (other)	Asco (other)	Asco (other)	Asco (other)	Asco (other)	Asco (other)	Asco (other)	Asco (other)	Asco (other)	Asco (other)	Asco (other)	Asco (other)	Asco (other)
									Lifestyle	EctoMyc	Sapro	Sapro	Sapro	Sapro	Path Necro	Path Necro	Path Necro	Path Necro	Path Necro	Path Hemi	Path Necro	Path Hemi	Path Necro	Path Necro	Path Hemi	Path Necro	Sapro	Path Bio	Path Hemi	Path Hemi	Path Hemi	Path Hemi	Path Hemi	Sapro	Path Necro	Sapro	Path Necro	Path Hemi / Sapro	Path Hemi	Path Hemi	Path Hemi	Path Necro / Sapro	Sapro	Ericoid	Sapro	Sapro	Path Necro	Sapro	Sapro
Family ID	Sum_FLM	Sum_ECM	% no expression	% low expression (reads<20)	% expression	Description	PFAM domains	CAFE_result	CAFE_p-value	CENGE	GLOST	LEPPA	HYSPU	RHYRU	ALTBR	COCCA	COCHEC4	COCHEC5	COCMI	COCSA	COCVI	LEPMU	PYRTR	PYRTT	SETTU	STANO	BAUCO	CLAFU	DOTSE	MYCFI	MYCGR	SEPMU	SEPPO	ASPNI	BOTCI	CHAGL	FUSGR	FUSOX	GLOAC	GLOCI	MAGGR	NECHA	NEUCR	OIDMA	SACCE	SCHPO	SCLSC	SPOTH	THITE
664	0	0	100	0	0	Transposon encoded protein	No_PFAM 92.7% PF00078.22_RVT_1 7.3%	expanded	0	69	0	3	0	0	0	0	0	0	0	0	0	0	0	4	0	0	0	0	0	0	0	0	0	0	0	0	0	0	0	0	0	0	0	6	0	0	0	0	0
40	1296.5	942.7	6.06061	4.54545	89.3939	WD40_NACHT_HET	PF00400.27_WD40 74.0% PF05729.7_NACHT 63.5% PF06985.6_HET 19.0% No_PFAM 9.8% PF13191.1_AAA_16 8.7% PF08662.6_eIF2A 3.8% PF01048.15_PNP_UDP_1 2.9% PF10647.4_Gmad1 0.9% PF07693.9_KAP_NTPase 0.9% PF07676.7_PD40 0.9% PF13401.1_AAA_22 0.5% PF13360.1_PQQ_2 0.5% PF11715.3_Nup160 0.5% PF02239.11_Cytochrom_D1 0.5% PF07714.12_Pkinase_Tyr 0.3% PF05057.9_DUF676 0.3% PF00931.17_NB-ARC 0.3% PF00069.20_Pkinase …	expanded	0	66	27	62	2	5	0	14	16	25	16	31	21	2	8	3	19	0	2	1	3	0	2	1	0	10	9	15	17	30	4	20	1	16	1	42	0	0	18	4	3
452	3.3	2.8	74.4444	23.3333	2.22222	No PFAM Zn2Cys6 transcription factor domain	No_PFAM 99.0% PF03221.11_HTH_Tnp_Tc5 1.0%	expanded	1e-06	90	0	0	0	0	0	1	1	0	0	0	1	0	0	0	6	0	0	0	0	0	0	0	0	0	0	0	0	0	0	0	0	0	0	0	0	0	4	0	0
355	7.6	5.8	66.6667	26.6667	6.66667	Transposase DNA binding_HTH	PF03221.11_HTH_Tnp_Tc5 56.0% PF05225.11_HTH_psq 42.2% No_PFAM 27.6% PF03184.14_DDE_1 2.6% PF13518.1_HTH_28 0.9%	expanded	1e-06	15	0	5	0	0	9	7	1	2	4	16	7	0	10	5	32	0	0	0	0	0	0	0	0	1	0	0	0	0	0	0	0	0	0	0	0	0	0	0	0
105	115.2	51.4	20	0	80	Protein kinase	PF01636.18_APH 87.3% PF01633.15_Choline_kinase 32.4% No_PFAM 12.7% PF01163.17_RIO1 1.9% PF07914.6_DUF1679 0.8% PF02958.15_EcKinase 0.8% PF13964.1_Kelch_6 0.4% PF01344.20_Kelch_1 0.4%	expanded	0.000185	5	1	12	2	0	1	2	1	1	2	4	2	5	6	5	4	4	0	4	3	8	7	9	7	2	3	13	8	7	1	2	6	6	0	1	0	0	6	9	16
2089	162	57.2	85.7143	0	14.2857	DUF3435_C2H2 type zinc finger	PF11917.3_DUF3435 73.6% No_PFAM 26.4% PF00319.13_SRF-TF 1.9%	expanded	0.000403	14	2	8	0	0	0	2	2	4	4	2	2	0	1	0	1	0	1	1	0	1	0	1	0	1	0	0	0	0	2	1	0	0	0	2	0	0	0	0	0
5849	0	0	100	0	0	No PFAM	No_PFAM 100.0%	expanded	0.001012	30	0	0	0	0	0	0	0	0	0	0	0	0	0	0	0	0	0	0	0	0	0	0	0	0	0	0	0	0	0	0	0	0	0	0	0	0	0	0	0
37	320.5	307.9	13.3333	8.88889	77.7778	HET Heterokaryon incompatibility_ANK_NACHT	PF06985.6_HET 85.3% No_PFAM 14.5% PF12796.2_Ank_2 2.8% PF00023.25_Ank 2.8% PF13637.1_Ank_4 2.7% PF13606.1_Ank_3 1.8% PF05729.7_NACHT 1.0% PF13857.1_Ank_5 0.8% PF06094.7_AIG2 0.5% PF00569.12_ZZ 0.3% PF14604.1_SH3_9 0.2% PF07653.12_SH3_2 0.2% PF07367.6_FB_lectin 0.2% PF01042.16_Ribonuc_L-PSP 0.2% PF00550.20_PP-binding 0.2% PF00018.23_SH3_1 0.2%	expanded	0.002392	45	25	33	10	5	8	13	13	13	15	13	17	3	9	8	5	16	9	29	27	10	10	3	3	0	6	5	15	13	29	51	7	30	7	61	0	0	3	3	6
217	592.5	520.7	4.16667	6.25	89.5833	Protein kinase C2H2 zinc finger	PF00069.20_Pkinase 94.3% PF07714.12_Pkinase_Tyr 92.5% No_PFAM 5.7% PF12796.2_Ank_2 1.9% PF00023.25_Ank 1.9% PF13637.1_Ank_4 1.3% PF13606.1_Ank_3 1.3% PF13432.1_TPR_16 1.3% PF13424.1_TPR_12 1.3% PF13374.1_TPR_10 1.3% PF12895.2_Apc3 1.3% PF07719.12_TPR_2 1.3% PF00515.23_TPR_1 1.3% PF14604.1_SH3_9 0.6% PF13912.1_zf-C2H2_6 0.6% PF13894.1_zf-C2H2_4 0.6% PF13857.1_Ank_5 0.6% PF13414.1_TPR_11 0.6% PF131…	expanded	0.003637	48	48	15	25	4	0	0	1	1	0	2	0	0	0	2	0	5	0	0	0	1	0	0	0	1	0	0	0	0	0	1	1	1	0	3	0	0	0	0	0
1225	81.9	164.2	28.5714	0	71.4286	No PFAM	No_PFAM 98.3% PF12013.3_DUF3505 1.7%	expanded	0.008341	7	3	14	0	2	1	0	0	0	0	0	0	0	22	8	0	0	0	0	0	0	0	0	0	1	0	0	0	0	0	0	0	1	0	1	0	0	0	0	0
266	47.6	59.9	0	14.2857	85.7143	DUF3638	PF12340.3_DUF3638 74.8% PF12359.3_DUF3645 72.7% No_PFAM 23.0%	expanded	0.012013	7	4	9	1	6	6	6	2	3	2	2	4	3	5	4	4	4	0	1	1	2	4	2	2	2	4	3	4	4	2	4	6	3	1	6	0	0	4	1	1
563	90.8	501.2	14.2857	0	85.7143	HET Heterokaryon incompatibility	PF06985.6_HET 83.5% PF00069.20_Pkinase 48.4% PF07714.12_Pkinase_Tyr 33.0% No_PFAM 12.1% PF03366.11_YEATS 1.1%	expanded	0.012013	7	4	14	2	2	2	3	3	5	2	3	3	2	1	0	0	2	0	1	0	0	0	0	0	0	1	0	1	3	4	8	0	10	1	4	0	0	2	0	1
393	75.5	154.1	6.25	25	68.75	Ankyrin repeat	PF12796.2_Ank_2 97.3% PF13637.1_Ank_4 96.4% PF00023.25_Ank 96.4% PF13606.1_Ank_3 87.4% PF13857.1_Ank_5 85.6% No_PFAM 2.7%	expanded	0.016182	16	5	9	1	2	1	4	2	2	0	0	2	1	2	1	4	1	2	0	1	2	1	1	1	2	2	1	5	3	4	4	3	3	2	2	1	1	1	1	1
150	1131.5	1021.3	7.14286	4.7619	88.0952	No PFAM	No_PFAM 55.6% PF05057.9_DUF676 30.8% PF07819.8_PGAP1 21.7% PF12697.2_Abhydrolase_6 16.2% PF05729.7_NACHT 2.5% PF13191.1_AAA_16 1.0% PF12796.2_Ank_2 1.0% PF13374.1_TPR_10 0.5% PF01083.17_Cutinase 0.5% PF00569.12_ZZ 0.5%	expanded	0.017963	42	16	14	2	5	1	2	4	4	4	4	2	0	2	2	3	3	1	0	1	1	0	1	0	4	5	10	5	5	3	12	1	4	2	19	0	0	3	0	2
18	940.3	800.9	1.78571	7.14286	91.0714	Ankyrin repeat_NACHT_HeLo	PF12796.2_Ank_2 70.7% PF00023.25_Ank 69.7% PF13637.1_Ank_4 63.3% PF05729.7_NACHT 50.2% PF13606.1_Ank_3 44.1% PF13857.1_Ank_5 35.0% No_PFAM 12.4% PF01048.15_PNP_UDP_1 8.1% PF13191.1_AAA_16 7.2% PF00931.17_NB-ARC 4.9% PF13401.1_AAA_22 4.1% PF06985.6_HET 2.0% PF00004.24_AAA 0.7% PF13424.1_TPR_12 0.6% PF13374.1_TPR_10 0.6% PF01637.13_Arch_ATPase 0.6% PF14479.1_HeLo 0.5% PF14420.1_Clr5 0.5% PF13181.1_…	expanded	0.024916	56	36	39	23	26	3	15	13	16	17	17	18	2	17	5	12	13	7	9	4	8	4	2	0	20	28	32	21	41	20	38	13	25	5	48	0	0	17	5	4
4	645.2	829.5	0	2.38095	97.619	PTH11-like receptors	No_PFAM 89.5% PF05730.6_CFEM 10.2% PF12870.2_Lumazine_bd 0.0% PF08659.5_KR 0.0% PF07519.6_Tannase 0.0% PF03959.8_FSH1 0.0% PF03446.10_NAD_binding_2 0.0% PF01158.13_Ribosomal_L36e 0.0% PF00199.14_Catalase 0.0% PF00135.23_COesterase 0.0% PF00106.20_adh_short 0.0%	contracted	0	42	90	68	73	73	45	64	68	74	67	71	67	43	50	48	68	67	10	37	33	33	23	28	21	58	49	44	78	83	128	134	76	92	36	76	0	0	39	36	33
10	656.7	904.3	1.51515	3.0303	95.4545	Heterokaryon incompatibility HET	PF06985.6_HET 88.9% No_PFAM 11.1% PF12796.2_Ank_2 0.3% PF00023.25_Ank 0.3% PF13637.1_Ank_4 0.2% PF13606.1_Ank_3 0.2% PF03221.11_HTH_Tnp_Tc5 0.2% PF13857.1_Ank_5 0.1% PF13520.1_AA_permease_2 0.1% PF06108.7_DUF952 0.1% PF05890.7_Ebp2 0.1% PF03184.14_DDE_1 0.1% PF01636.18_APH 0.1% PF00324.16_AA_permease 0.1%	contracted	0	66	103	83	40	25	14	28	20	24	25	25	27	9	14	8	15	30	9	9	6	1	2	0	1	0	32	11	35	29	40	77	13	109	40	95	0	0	16	4	14
5	1462.7	2089.3	4.44444	2.22222	93.3333	Cytochrome p450	PF00067.17_p450 95.9% No_PFAM 4.1% PF14269.1_Arylsulfotran_2 0.0% PF14259.1_RRM_6 0.0% PF13350.1_Y_phosphatase3 0.0% PF13246.1_Hydrolase_like2 0.0% PF12697.2_Abhydrolase_6 0.0% PF12695.2_Abhydrolase_5 0.0% PF11951.3_Fungal_trans_2 0.0% PF05935.6_Arylsulfotrans 0.0% PF03936.11_Terpene_synth_C 0.0% PF03162.8_Y_phosphatase2 0.0% PF01926.18_MMR_HSR1 0.0% PF01814.18_Hemerythrin 0.0% PF00891.13_Methylt…	contracted	0	45	87	84	71	84	44	54	61	63	53	55	55	27	48	44	62	54	23	63	46	44	41	33	31	57	59	31	48	78	100	128	52	79	16	91	0	0	43	20	26
273	21	19.6	0	0	100	Glycoside hydrolase 35	PF01301.14_Glyco_hydro_35 93.4% PF13364.1_BetaGal_dom4_5 91.9% PF10435.4_BetaGal_dom2 90.4% PF13363.1_BetaGal_dom3 85.3% PF02449.10_Glyco_hydro_42 8.8% PF00150.13_Cellulase 6.6% PF11815.3_DUF3336 0.7% PF01734.17_Patatin 0.7% No_PFAM 0.7%	contracted	1e-06	2	8	3	4	3	5	3	3	3	3	3	3	4	3	3	3	2	2	5	1	3	1	1	1	3	5	1	2	4	5	7	0	4	2	5	0	0	4	1	3
27	303.3	587.4	0	5.88235	94.1176	Major facilitator transporter	PF07690.11_MFS_1 92.7% PF00083.19_Sugar_tr 44.1% PF06609.8_TRI12 9.3% No_PFAM 7.3% PF04082.13_Fungal_trans 0.1% PF01565.18_FAD_binding_4 0.1% PF00854.16_PTR2 0.1% PF00106.20_adh_short 0.1%	contracted	1e-06	17	26	11	21	15	9	18	17	17	16	15	17	7	15	12	13	15	21	19	15	16	10	17	16	20	13	10	13	45	24	23	16	34	4	51	1	1	6	7	14
2	1391.8	7269.4	0	4.65116	95.3488	Sugar transporter	PF00083.19_Sugar_tr 98.5% PF07690.11_MFS_1 92.2% PF06609.8_TRI12 4.6% No_PFAM 1.5% PF13347.1_MFS_2 1.5% PF05631.9_DUF791 1.2% PF01306.14_LacY_symp 0.2% PF11951.3_Fungal_trans_2 0.1% PF00248.16_Aldo_ket_red 0.1% PF05978.11_UNC-93 0.1% PF05977.8_MFS_3 0.1% PF03209.10_PUCC 0.1% PF01770.13_Folate_carrier 0.1% PF13561.1_adh_short_C2 0.0% PF13398.1_Peptidase_M50B 0.0% PF12832.2_MFS_1_like 0.0% PF11700.…	contracted	1e-06	43	63	41	50	78	55	50	51	50	49	49	50	47	46	45	46	64	39	63	47	62	43	33	31	79	57	37	68	125	88	120	45	115	28	93	26	10	43	28	33
1246						Monooxigenase	PF01494.14_FAD_binding_3 100.0% PF13450.1_NAD_binding_8 32.2% PF01946.12_Thi4 16.9% PF07992.9_Pyr_redox_2 8.5% PF03486.9_HI0933_like 6.8% PF01266.19_DAO 6.8% PF00890.19_FAD_binding_2 6.8% PF00070.22_Pyr_redox 3.4% PF13241.1_NAD_binding_7 1.7% PF12831.2_FAD_oxidored 1.7% PF04820.9_Trp_halogenase 1.7% PF03721.9_UDPG_MGDP_dh_N 1.7%	contracted	1e-06	0	5	0	4	1	1	1	2	2	1	1	1	1	1	1	1	2	1	1	1	2	0	1	1	1	0	1	0	3	5	5	1	3	1	3	0	0	0	1	3
33	105.6	425.8	0	0	100	Sugar transporter	PF00083.19_Sugar_tr 98.8% PF07690.11_MFS_1 85.2% PF13347.1_MFS_2 3.3% No_PFAM 1.2% PF13561.1_adh_short_C2 0.5% PF06609.8_TRI12 0.5% PF01770.13_Folate_carrier 0.5% PF00106.20_adh_short 0.5% PF12832.2_MFS_1_like 0.3% PF00172.13_Zn_clus 0.3% PF08659.5_KR 0.2% PF01593.19_Amino_oxidase 0.2%	contracted	2e-06	6	14	4	8	15	12	13	13	13	11	11	13	8	9	11	10	15	10	10	5	19	14	9	6	21	6	5	27	57	35	47	14	68	6	44	4	0	5	10	7
320	11.2	12.1	0	33.3333	66.6667	Cytochrome p450	PF00067.17_p450 94.4% No_PFAM 5.6%	contracted	5e-06	3	9	3	6	5	0	1	0	0	0	0	1	2	3	1	2	5	2	0	0	1	1	1	0	3	8	5	7	5	8	6	4	4	1	5	0	0	8	3	4
66	286.7	293.8	0	0	100	DUF1996	PF09362.5_DUF1996 98.1% PF01822.14_WSC 11.0% PF00734.13_CBM_1 3.3% No_PFAM 1.9% PF01679.12_Pmp3 0.3%	contracted	6e-06	5	16	4	27	25	11	7	6	6	9	7	7	13	10	9	9	9	4	2	2	3	4	3	3	2	4	20	3	2	3	3	10	3	10	8	0	0	4	15	14
23	59	82.9	0	16.6667	83.3333	Glycoside hydrolase 35	PF03443.9_Glyco_hydro_61 98.4% PF00734.13_CBM_1 15.9% No_PFAM 1.6%	contracted	9e-06	6	17	4	20	27	22	23	23	24	25	23	24	23	25	26	27	29	1	2	2	3	2	2	1	10	10	43	13	16	26	30	22	12	14	8	0	0	9	23	19
28	313	161.8	0	0	100	Short chain dehydrogenase	PF00106.20_adh_short 91.8% PF08659.5_KR 60.6% PF01370.16_Epimerase 17.0% PF13561.1_adh_short_C2 11.3% No_PFAM 8.2% PF02719.10_Polysacc_synt_2 2.0% PF13460.1_NAD_binding_10 1.6% PF12242.3_Eno-Rase_NADH_b 0.1% PF07993.7_NAD_binding_4 0.1% PF01849.13_NAC 0.1% PF01488.15_Shikimate_DH 0.1% PF01323.15_DSBA 0.1%	contracted	1.4e-05	15	26	19	20	23	6	10	14	14	8	9	11	4	8	7	12	13	12	14	9	11	10	4	5	12	16	7	18	39	22	32	13	42	6	59	1	1	8	7	13
356	1.7	40.3	0	0	100	Cellulase	PF00150.13_Cellulase 100.0% PF00734.13_CBM_1 26.7% PF13637.1_Ank_4 0.9% PF13606.1_Ank_3 0.9% PF12796.2_Ank_2 0.9% PF00023.25_Ank 0.9%	contracted	1.6e-05	2	7	1	6	4	2	2	2	2	2	2	2	1	1	1	2	4	2	2	2	1	0	1	1	2	3	3	2	3	4	4	2	3	1	7	0	0	3	2	5
13	1006	1645.6	0	0	100	Methyltransferase	PF13489.1_Methyltransf_23 87.9% PF08241.7_Methyltransf_11 75.5% PF12847.2_Methyltransf_18 60.5% PF13847.1_Methyltransf_31 51.6% PF08242.7_Methyltransf_12 29.9% PF13649.1_Methyltransf_25 11.5% No_PFAM 11.3% PF01209.13_Ubie_methyltran 6.3% PF02390.12_Methyltransf_4 4.5% PF01728.14_FtsJ 2.9% PF05175.9_MTS 1.9% PF02353.15_CMAS 1.9% PF06325.8_PrmA 1.5% PF00891.13_Methyltransf_2 1.1% PF13659.1_Methyltr…	contracted	1.6e-05	22	36	31	22	23	11	9	8	9	9	9	11	8	8	8	9	13	9	19	15	11	12	10	9	14	14	21	49	81	91	124	16	89	30	39	0	0	15	17	17
17	187.8	221.3	5.88235	5.88235	88.2353	GMC oxidoreductase	PF00732.14_GMC_oxred_N 93.6% PF05199.8_GMC_oxred_C 91.4% PF13450.1_NAD_binding_8 10.8% PF01266.19_DAO 5.8% PF00890.19_FAD_binding_2 4.0% PF05834.7_Lycopene_cycl 3.2% No_PFAM 2.3% PF01946.12_Thi4 0.7% PF13847.1_Methyltransf_31 0.1% PF13659.1_Methyltransf_26 0.1% PF13649.1_Methyltransf_25 0.1% PF13489.1_Methyltransf_23 0.1% PF12847.2_Methyltransf_18 0.1% PF08242.7_Methyltransf_12 0.1% PF08241.7_Met…	contracted	2.5e-05	17	28	17	23	29	15	21	22	22	18	20	20	15	19	15	18	21	10	21	20	13	14	12	8	22	32	15	10	16	31	37	14	19	2	22	0	0	21	10	9
57	155.7	66.2	0	0	100	Monooxigenase	PF01565.18_FAD_binding_4 96.3% PF08031.7_BBE 91.5% No_PFAM 1.3% PF00067.17_p450 0.5% PF13857.1_Ank_5 0.3% PF13637.1_Ank_4 0.3% PF13606.1_Ank_3 0.3% PF12796.2_Ank_2 0.3% PF08659.5_KR 0.3% PF07110.6_EthD 0.3% PF06985.6_HET 0.3% PF06220.7_zf-U1 0.3% PF00550.20_PP-binding 0.3% PF00106.20_adh_short 0.3% PF00023.25_Ank 0.3%	contracted	2.9e-05	7	13	2	11	11	9	8	8	8	7	8	7	5	13	11	10	12	2	5	4	3	3	1	0	12	12	14	10	14	19	25	8	14	4	16	0	0	10	8	6
1489						No PFAM	No_PFAM 100.0%	contracted	3.1e-05	0	4	1	5	2	0	0	0	0	0	0	0	0	0	3	0	0	2	1	1	2	2	0	0	1	0	1	0	8	2	4	5	5	3	1	0	0	0	0	0
128	99.2	111.4	0	33.3333	66.6667	Aldo-keto reductase	PF00248.16_Aldo_ket_red 97.8% No_PFAM 2.2%	contracted	7.9e-05	3	9	5	7	5	2	4	2	2	2	3	3	3	2	2	3	3	3	3	4	4	2	2	2	6	7	5	6	7	6	6	3	8	3	16	1	4	3	5	6
179	86.1	250	0	0	100	HATPase	PF02518.21_HATPase_c 89.3% PF00072.19_Response_reg 89.3% PF00512.20_HisKA 85.4% PF13426.1_PAS_9 49.4% PF08448.5_PAS_4 33.7% PF13188.1_PAS_8 25.8% PF00989.19_PAS 18.5% PF08447.6_PAS_3 10.1% No_PFAM 5.6% PF14420.1_Clr5 0.6% PF13185.1_GAF_2 0.6% PF06985.6_HET 0.6% PF05141.7_DIT1_PvcA 0.6%	contracted	7.9e-05	3	9	5	3	3	9	6	6	8	6	6	6	5	7	6	6	6	3	5	8	6	8	5	5	1	8	1	2	2	1	1	2	1	1	1	0	0	6	1	1
126	72.8	323.4	0	0	100	Oligopeptide transporterPTR2	PF00854.16_PTR2 94.4% PF07690.11_MFS_1 7.3% No_PFAM 5.6% PF07859.8_Abhydrolase_3 0.4% PF00135.23_COesterase 0.4%	contracted	7.9e-05	2	9	6	5	5	9	7	8	8	7	8	7	5	8	8	7	8	1	6	3	5	5	6	6	4	3	3	4	6	5	7	4	5	2	6	1	1	5	2	3
426	16.1	43.6	0	0	100	Glycoside hydrolase 27	PF02065.13_Melibiase 93.4% PF00652.17_Ricin_B_lectin 7.5% No_PFAM 5.7% PF09451.5_ATG27 0.9% PF05691.7_Raffinose_syn 0.9% PF00291.20_PALP 0.9%	contracted	0.000118	1	5	2	3	2	4	2	2	2	2	2	2	3	2	2	2	2	1	0	1	1	0	0	0	2	3	3	1	2	3	3	3	1	0	17	0	1	2	2	1
49	86.2	494.8	0	20	80	DUF3328	PF11807.3_DUF3328 98.1% No_PFAM 1.9%	contracted	0.000248	5	11	5	13	14	3	12	14	14	9	6	12	1	10	6	8	7	2	12	9	22	26	24	16	3	13	6	5	7	13	18	8	2	5	33	0	0	9	4	7
303	45	40.1	0	0	100	SGL	PF08450.7_SGL 93.8% PF03088.11_Str_synth 23.3% PF01731.15_Arylesterase 19.4% No_PFAM 6.2%	contracted	0.000339	2	6	3	2	4	2	3	3	3	3	3	3	3	3	3	2	3	1	3	3	5	4	2	2	2	4	1	5	4	8	9	3	4	1	2	0	0	2	1	2
363						Esterase	PF10503.4_Esterase_phd 94.8% PF00326.16_Peptidase_S9 86.1% PF12695.2_Abhydrolase_5 29.6% PF00734.13_CBM_1 16.5% PF12697.2_Abhydrolase_6 7.8% PF00135.23_COesterase 6.1% No_PFAM 4.3% PF00756.15_Esterase 3.5% PF00561.15_Abhydrolase_1 3.5% PF07519.6_Tannase 0.9% PF00450.17_Peptidase_S10 0.9%	contracted	0.000339	0	6	0	5	4	2	3	3	3	3	3	3	3	1	2	2	6	1	0	0	0	1	0	0	2	1	6	3	6	5	5	3	1	4	3	0	0	1	4	3
1057						No PFAM	No_PFAM 100.0%	contracted	0.000339	0	6	0	9	8	3	0	0	0	0	0	0	5	3	3	0	2	0	0	0	0	0	0	0	0	0	5	0	0	0	0	1	0	3	0	0	0	0	4	6
44	79.5	50.1	0	16.6667	83.3333	Monooxigenase	PF01565.18_FAD_binding_4 91.9% PF08031.7_BBE 12.6% No_PFAM 7.9% PF00106.20_adh_short 0.4% PF00067.17_p450 0.4% PF08659.5_KR 0.2% PF06985.6_HET 0.2% PF01476.15_LysM 0.2%	contracted	0.000394	6	12	4	13	17	12	17	17	18	16	15	16	9	14	13	14	17	1	11	3	10	7	3	2	16	14	8	11	11	23	29	9	15	3	17	0	0	7	3	11
24	269.5	650.2	0	7.14286	92.8571	Monooxigenase	PF01494.14_FAD_binding_3 90.8% PF13450.1_NAD_binding_8 48.9% PF00890.19_FAD_binding_2 34.0% PF01266.19_DAO 24.4% PF07992.9_Pyr_redox_2 18.7% PF00070.22_Pyr_redox 7.0% PF01134.17_GIDA 6.6% No_PFAM 6.6% PF05834.7_Lycopene_cycl 3.9% PF03486.9_HI0933_like 3.7% PF08491.5_SE 3.1% PF01946.12_Thi4 2.7% PF13738.1_Pyr_redox_3 1.4% PF12831.2_FAD_oxidored 1.2% PF04820.9_Trp_halogenase 1.2% PF01593.19_Amino_o…	contracted	0.000491	14	21	8	20	23	8	14	15	16	16	14	14	14	11	14	13	14	16	21	24	21	8	15	13	22	16	9	13	24	24	29	11	31	6	40	0	0	13	7	11
42	3576.6	1737.6	0	0	100	Cu-oxidase	PF00394.17_Cu-oxidase 96.5% PF07731.9_Cu-oxidase_2 95.0% PF07732.10_Cu-oxidase_3 94.9% No_PFAM 1.2% PF00686.14_CBM_20 1.1% PF14295.1_PAN_4 0.7% PF13561.1_adh_short_C2 0.2% PF00106.20_adh_short 0.2%	contracted	0.000491	15	21	15	21	13	6	9	10	11	10	9	9	6	10	9	8	9	10	17	14	14	6	8	7	8	14	9	13	19	20	22	14	11	11	27	3	1	8	6	11
36	244.2	273.6	0	0	100	AMP-binding	PF00501.23_AMP-binding 97.9% PF13193.1_AMP-binding_C 92.7% No_PFAM 1.1% PF13847.1_Methyltransf_31 0.2% PF08241.7_Methyltransf_11 0.2% PF01728.14_FtsJ 0.2% PF00400.27_WD40 0.2%	contracted	0.000625	12	22	19	18	15	11	13	14	15	11	13	12	13	11	8	11	13	15	27	21	16	18	12	9	19	11	8	10	21	13	15	11	18	8	18	1	1	6	7	6
284	42.5	24.8	0	0	100	Acetyltransferase	PF00583.19_Acetyltransf_1 75.9% PF13508.1_Acetyltransf_7 36.1% PF13673.1_Acetyltransf_10 30.8% No_PFAM 22.6% PF13527.1_Acetyltransf_9 2.3% PF08445.5_FR47 1.5%	contracted	0.000755	2	7	6	3	4	1	3	2	2	3	3	3	0	4	4	3	6	6	4	3	5	2	3	3	3	4	2	3	3	3	3	3	7	1	9	0	0	4	0	1
549						PhyH	PF05721.8_PhyH 83.9% No_PFAM 14.0% PF07690.11_MFS_1 5.4% PF00083.19_Sugar_tr 5.4% PF07350.7_DUF1479 2.2%	contracted	0.000787	0	3	0	1	0	0	6	5	5	5	5	6	0	3	2	3	4	1	2	2	2	3	2	2	4	0	0	3	3	5	8	2	2	0	3	0	0	0	0	1
41	965.7	155.9	0	0	100	ABC transporter	PF00005.22_ABC_tran 93.1% PF00664.18_ABC_membrane 89.6% No_PFAM 5.2% PF00437.15_T2SE 1.4% PF13476.1_AAA_23 0.7% PF13304.1_AAA_21 0.7% PF13191.1_AAA_16 0.3% PF13481.1_AAA_25 0.2% PF02656.10_DUF202 0.2% PF01580.13_FtsK_SpoIIIE 0.2% PF01494.14_FAD_binding_3 0.2% PF01212.16_Beta_elim_lyase 0.2% PF00350.18_Dynamin_N 0.2% PF00202.16_Aminotran_3 0.2% PF00168.25_C2 0.2%	contracted	0.00117	8	15	10	14	12	8	6	7	7	5	6	5	5	8	6	6	9	5	11	8	10	14	5	5	13	17	11	16	20	19	27	12	17	9	26	7	4	15	13	14
186	119.6	7.6	0	0	100	No PFAM	No_PFAM 90.9% PF13469.1_Sulfotransfer_3 8.6% PF13673.1_Acetyltransf_10 0.6% PF00583.19_Acetyltransf_1 0.6%	contracted	0.001406	2	8	6	5	3	2	3	2	2	2	1	2	1	1	3	2	4	7	11	6	5	4	3	2	4	2	3	8	12	12	14	5	12	1	3	0	0	2	1	1
6	746.2	614	0	8.10811	91.8919	Major facilitator transporter	PF07690.11_MFS_1 94.0% PF00083.19_Sugar_tr 52.3% PF06609.8_TRI12 15.7% No_PFAM 5.8% PF05977.8_MFS_3 1.1% PF13347.1_MFS_2 0.2% PF06963.7_FPN1 0.2% PF05631.9_DUF791 0.2% PF01770.13_Folate_carrier 0.2% PF12239.3_DUF3605 0.1% PF03137.15_OATP 0.1% PF03092.11_BT1 0.1% PF14259.1_RRM_6 0.1% PF11700.3_ATG22 0.1% PF09796.4_QCR10 0.1% PF06179.7_Med22 0.1% PF05970.9_PIF1 0.1% PF03209.10_PUCC 0.1% PF01780.14_…	contracted	0.001619	37	56	64	45	48	37	45	44	44	43	40	41	30	36	37	43	40	39	59	52	44	42	35	31	55	52	25	38	59	58	64	23	56	21	80	12	21	40	22	30
43	293.5	209.5	0	7.69231	92.3077	RTA1	PF04479.8_RTA1 98.9% No_PFAM 1.1%	contracted	0.00258	13	18	12	12	9	5	9	7	6	8	10	10	4	10	8	8	9	4	8	3	4	9	2	2	15	17	10	26	41	27	31	5	49	4	36	4	1	7	6	7
519	5.9	3.2	0	0	100	Abhydrolase	PF12697.2_Abhydrolase_6 94.8% PF12695.2_Abhydrolase_5 75.0% PF00561.15_Abhydrolase_1 8.3% No_PFAM 5.2% PF06259.7_Abhydrolase_8 2.1% PF07690.11_MFS_1 1.0%	contracted	0.003812	1	4	2	5	3	1	1	1	1	1	1	1	1	2	1	1	1	4	6	6	5	3	2	2	1	3	3	1	3	1	3	1	2	1	7	0	0	1	0	2
1628	10.9	4.1	0	0	100	UbiA prenyltransferase	PF01040.13_UbiA 92.7% No_PFAM 7.3% PF01753.13_zf-MYND 1.8%	contracted	0.003812	1	4	0	3	6	0	0	0	0	0	0	0	0	0	0	0	2	0	1	0	0	0	0	0	0	2	0	1	1	2	5	2	0	2	1	0	0	2	0	0
350	13.5	6.6	0	0	100	Cupin	PF07883.6_Cupin_2 96.6% PF00190.17_Cupin_1 96.6% PF05899.7_Cupin_3 11.1% PF02311.14_AraC_binding 10.3% PF06052.7_3-HAO 8.5% PF01050.13_MannoseP_isomer 8.5% No_PFAM 3.4% PF01184.14_Grp1_Fun34_YaaH 0.9%	contracted	0.003812	1	4	0	4	4	1	1	1	1	2	1	2	1	3	2	2	3	2	5	3	3	4	1	1	2	3	2	2	3	4	4	2	3	1	4	0	0	2	3	1
166						DUF3328	PF11807.3_DUF3328 96.8% No_PFAM 3.2% PF00067.17_p450 0.5%	contracted	0.003812	0	4	0	3	5	3	3	5	5	3	2	4	3	4	4	4	5	1	5	4	6	5	7	4	1	6	2	0	0	10	9	7	0	2	13	0	0	3	1	6
249						No PFAM	No_PFAM 99.3% PF12867.2_DinB_2 0.7%	contracted	0.003812	0	4	0	3	2	3	9	6	7	2	2	11	0	4	2	6	2	0	7	5	4	4	1	3	1	11	1	0	0	12	8	5	0	2	15	0	0	1	0	0
198	303.6	96.1	0	0	100	Peptidase	PF03572.13_Peptidase_S41 87.0% No_PFAM 13.0% PF07690.11_MFS_1 0.6%	contracted	0.004978	6	11	8	8	5	4	6	6	6	6	6	6	6	8	8	6	7	1	3	1	2	6	1	1	0	3	1	1	3	5	10	3	2	2	1	0	0	3	1	0
56	647.5	166.5	0	0	100	ABC transporter	PF00664.18_ABC_membrane 95.6% PF00005.22_ABC_tran 95.3% PF09818.4_ABC_ATPase 16.2% PF13191.1_AAA_16 2.3% No_PFAM 2.1% PF13304.1_AAA_21 0.8% PF13207.1_AAA_17 0.5% PF13148.1_DUF3987 0.5% PF13558.1_SbcCD_C 0.3% PF13555.1_AAA_29 0.3% PF12697.2_Abhydrolase_6 0.3% PF08538.5_DUF1749 0.3% PF07819.8_PGAP1 0.3% PF07687.9_M20_dimer 0.3% PF04669.8_Polysacc_synt_4 0.3% PF03959.8_FSH1 0.3% PF03193.11_DUF258 0.…	contracted	0.004978	6	11	9	6	9	8	9	8	8	8	10	9	12	8	12	7	7	5	9	5	7	3	6	7	8	9	7	10	14	6	12	12	16	8	10	1	2	8	5	4
76	323	601.9	0	0	100	NmrA	PF05368.8_NmrA 95.7% PF13460.1_NAD_binding_10 85.7% PF01370.16_Epimerase 14.3% PF03435.13_Saccharop_dh 13.4% PF01118.19_Semialdhyde_dh 6.4% PF01073.14_3Beta_HSD 6.4% No_PFAM 4.3% PF01113.15_DapB_N 3.3% PF03807.12_F420_oxidored 1.5% PF00106.20_adh_short 0.9% PF04321.12_RmlD_sub_bind 0.6% PF02254.13_TrkA_N 0.6% PF08659.5_KR 0.3% PF03446.10_NAD_binding_2 0.3% PF01488.15_Shikimate_DH 0.3%	contracted	0.006734	8	12	10	8	6	3	6	7	7	6	6	6	4	5	5	7	8	7	6	5	7	5	4	2	8	5	4	11	18	19	23	7	28	4	25	0	0	3	3	7
170	1.8	2.5	0	50	50	Glycoside hydrolase 7	PF00840.15_Glyco_hydro_7 100.0% PF00734.13_CBM_1 17.5%	contracted	0.008663	2	5	1	4	4	5	6	6	6	6	6	6	3	3	3	4	5	2	2	1	1	1	0	0	3	3	8	2	3	7	7	6	3	5	8	0	0	3	6	5
183	2.8	1.7	0	0	100	Glycoside hydrolase 10	PF00331.15_Glyco_hydro_10 100.0% PF00734.13_CBM_1 27.1% PF00150.13_Cellulase 1.1% PF02449.10_Glyco_hydro_42 0.6%	contracted	0.008663	1	5	1	3	3	4	6	5	5	5	5	6	3	4	4	5	7	4	1	1	1	2	0	0	3	2	7	5	5	6	6	6	3	4	2	0	0	2	4	6
390	6.2	14.6	0	0	100	Fasciclin	PF02469.17_Fasciclin 99.1% No_PFAM 0.9%	contracted	0.008663	1	5	5	3	1	2	2	2	2	2	2	2	2	2	2	2	4	1	4	0	4	4	1	0	0	1	2	4	5	8	7	2	4	1	2	0	0	1	2	2
404	18	38.8	50	0	50	Pkinase	PF00069.20_Pkinase 84.4% PF07714.12_Pkinase_Tyr 82.6% No_PFAM 15.6% PF06293.9_Kdo 5.5% PF01636.18_APH 4.6% PF01163.17_RIO1 3.7% PF14531.1_Kinase-like 1.8%	contracted	0.008663	2	5	3	3	0	0	1	2	2	1	0	0	11	5	1	4	0	0	1	4	4	2	6	8	0	0	2	1	0	0	0	1	2	0	0	0	0	0	15	14
275	43.9	43.7	0	0	100	NAD binding	PF14833.1_NAD_binding_11 97.8% PF03446.10_NAD_binding_2 97.8% PF02423.10_OCD_Mu_crystall 28.1% PF03807.12_F420_oxidored 25.9% PF07991.7_IlvN 2.2% PF02826.14_2-Hacid_dh_C 2.2% PF01679.12_Pmp3 1.5% No_PFAM 1.5%	contracted	0.008663	1	5	2	5	5	4	4	4	4	4	4	4	5	4	3	4	4	4	4	4	7	3	4	1	1	1	1	1	4	3	6	1	8	1	1	0	0	1	1	1
140	22.8	226.7	0	0	100	Alcohol dehydrogenase	PF08240.7_ADH_N 96.1% PF00107.21_ADH_zinc_N 58.3% PF13823.1_ADH_N_assoc 15.0% No_PFAM 1.9% PF13602.1_ADH_zinc_N_2 0.5% PF03486.9_HI0933_like 0.5%	contracted	0.008663	2	5	3	3	3	5	4	4	5	5	5	4	3	4	4	4	3	3	4	4	4	4	3	2	5	6	3	6	17	8	9	4	12	3	5	0	1	4	3	3
39	304.4	326.3	0	0	100	Aldo-keto reductase	PF00248.16_Aldo_ket_red 98.6% No_PFAM 1.4% PF02894.12_GFO_IDH_MocA_C 0.2% PF01408.17_GFO_IDH_MocA 0.2% PF00466.15_Ribosomal_L10 0.2% PF00067.17_p450 0.2%	contracted	0.01107	9	14	10	12	10	13	10	11	11	11	12	10	9	10	9	9	10	12	13	12	11	9	10	10	17	16	7	12	13	16	20	9	23	7	18	6	6	12	5	7
3	2843.5	2806.1	2.38095	7.14286	90.4762	Short chain dehydrogenase	PF00106.20_adh_short 97.5% PF13561.1_adh_short_C2 95.3% PF08659.5_KR 88.6% PF01370.16_Epimerase 13.1% PF02719.10_Polysacc_synt_2 2.1% No_PFAM 1.6% PF02737.13_3HCDH_N 1.3% PF08643.5_DUF1776 0.7% PF01073.14_3Beta_HSD 0.6% PF13460.1_NAD_binding_10 0.6% PF12242.3_Eno-Rase_NADH_b 0.4% PF01488.15_Shikimate_DH 0.3% PF07993.7_NAD_binding_4 0.1% PF02254.13_TrkA_N 0.1% PF02225.17_PA 0.1% PF13911.1_AhpC-TSA…	contracted	0.011664	42	65	85	57	72	50	52	53	53	46	46	49	31	50	43	57	44	57	72	63	60	61	52	45	61	48	28	51	82	79	93	39	97	32	75	3	7	37	25	26
48	280.4	1189.7	0	0	100	Epimerase	PF01370.16_Epimerase 91.6% PF13460.1_NAD_binding_10 84.5% PF01073.14_3Beta_HSD 81.3% PF07993.7_NAD_binding_4 62.8% PF00106.20_adh_short 35.8% PF05368.8_NmrA 34.7% PF02719.10_Polysacc_synt_2 24.6% No_PFAM 7.3% PF08659.5_KR 6.8% PF03807.12_F420_oxidored 0.5% PF04321.12_RmlD_sub_bind 0.2% PF02136.15_NTF2 0.2%	contracted	0.013628	11	15	13	10	13	3	8	10	10	7	9	8	2	3	5	5	4	6	8	8	7	3	5	5	5	7	9	7	21	14	27	3	24	5	32	4	2	5	7	5
101	0.2	0.1	50	50	0	NAD binding	PF07993.7_NAD_binding_4 86.4% PF00501.23_AMP-binding 84.5% PF01370.16_Epimerase 75.8% PF00550.20_PP-binding 50.9% PF01073.14_3Beta_HSD 9.8% PF00106.20_adh_short 9.1% No_PFAM 4.9% PF08659.5_KR 4.2% PF01202.17_SKI 3.8% PF13671.1_AAA_33 3.4% PF13238.1_AAA_18 3.4% PF13207.1_AAA_17 3.4% PF13460.1_NAD_binding_10 1.5% PF04321.12_RmlD_sub_bind 1.1% PF04082.13_Fungal_trans 1.1% PF01583.15_APS_kinase 1.1% …	contracted	0.014994	2	6	4	1	8	3	2	5	5	2	2	2	2	3	2	5	3	4	8	8	4	4	3	3	7	13	2	4	6	7	6	3	4	1	5	0	0	10	2	3
729	31.3	117.2	0	0	100	Oxidoreductase	PF01408.17_GFO_IDH_MocA 88.5% No_PFAM 11.5% PF01636.18_APH 1.3%	contracted	0.014994	2	6	4	4	4	1	3	2	2	2	2	2	0	1	2	2	2	1	1	0	2	1	0	0	0	1	1	1	1	3	4	2	2	1	4	1	0	0	1	2
759	71.2	86.6	0	0	100	No PFAM	No_PFAM 100.0%	contracted	0.014994	3	6	1	14	16	3	2	2	2	3	2	3	3	1	1	1	2	0	0	1	0	1	0	0	0	0	0	2	1	0	1	0	2	0	3	0	0	0	0	0
228	129.5	62.5	0	0	100	HATPase	PF02518.21_HATPase_c 90.9% PF00072.19_Response_reg 89.6% PF00512.20_HisKA 83.1% PF01590.21_GAF 15.6% No_PFAM 3.2% PF12697.2_Abhydrolase_6 1.3% PF12695.2_Abhydrolase_5 1.3% PF08386.5_Abhydrolase_4 1.3% PF00561.15_Abhydrolase_1 1.3%	contracted	0.014994	2	6	5	3	3	5	3	3	3	3	3	3	4	4	4	3	3	2	7	6	3	3	4	4	7	5	1	6	9	4	4	1	4	1	5	0	0	4	2	0
271	42.7	499.7	0	0	100	Pyr	PF13738.1_Pyr_redox_3 89.0% PF13434.1_K_oxygenase 83.1% PF00743.14_FMO-like 82.4% PF07992.9_Pyr_redox_2 70.6% PF13450.1_NAD_binding_8 45.6% No_PFAM 10.3% PF13454.1_NAD_binding_9 9.6% PF01946.12_Thi4 2.9% PF01593.19_Amino_oxidase 0.7% PF01266.19_DAO 0.7% PF00070.22_Pyr_redox 0.7%	contracted	0.014994	3	6	6	4	4	2	3	3	3	3	3	3	1	1	1	3	3	1	7	3	5	1	1	1	2	8	3	2	6	5	4	2	3	2	9	0	0	3	2	1
34	1343.5	884.6	0	7.69231	92.3077	ADH	PF08240.7_ADH_N 94.2% PF00107.21_ADH_zinc_N 93.9% PF13602.1_ADH_zinc_N_2 15.8% No_PFAM 2.5% PF01262.16_AlaDh_PNT_C 1.4% PF02826.14_2-Hacid_dh_C 0.6% PF03446.10_NAD_binding_2 0.3% PF04145.10_Ctr 0.2% PF02254.13_TrkA_N 0.2% PF01966.17_HD 0.2% PF00400.27_WD40 0.2%	contracted	0.019458	13	17	13	15	13	16	15	14	16	15	15	15	9	14	14	14	16	13	18	17	14	14	11	6	15	13	7	16	34	20	23	8	35	7	19	6	1	10	2	7
233						Glycoside hydrolase 11	PF00457.12_Glyco_hydro_11 100.0% PF00734.13_CBM_1 8.6%	contracted	0.019815	0	2	0	3	2	4	5	5	5	5	5	5	2	4	4	5	7	2	2	2	0	1	1	1	2	2	9	3	3	4	5	5	3	2	8	0	0	3	8	5
717						DUF3425	PF11905.3_DUF3425 98.7% No_PFAM 1.3%	contracted	0.019815	0	2	0	0	2	0	1	0	0	1	0	1	0	1	0	1	1	0	1	0	3	0	1	0	3	5	0	4	5	6	10	1	11	0	10	0	0	2	0	0
761						PepX	PF08530.5_PepX_C 93.4% PF02129.13_Peptidase_S15 89.5% PF12697.2_Abhydrolase_6 47.4% No_PFAM 5.3% PF00891.13_Methyltransf_2 1.3% PF00067.17_p450 1.3%	contracted	0.019815	0	2	0	2	0	0	3	5	5	2	2	4	0	3	2	4	3	1	1	1	0	1	0	1	2	2	0	2	5	5	9	3	3	0	1	0	0	1	0	1
5742						Helicase	PF00271.26_Helicase_C 90.3% No_PFAM 9.7% PF00176.18_SNF2_N 3.2%	contracted	0.019815	0	2	1	0	0	0	0	0	0	0	0	0	0	0	0	0	0	0	0	0	0	0	0	0	0	0	0	0	0	0	0	0	0	0	0	0	0	1	0	0
462	4.3	8.3	0	0	100	DUF1446	PF07287.6_DUF1446 97.1% No_PFAM 2.9% PF13193.1_AMP-binding_C 1.0% PF12695.2_Abhydrolase_5 1.0% PF10340.4_DUF2424 1.0% PF07859.8_Abhydrolase_3 1.0% PF04082.13_Fungal_trans 1.0% PF02545.9_Maf 1.0% PF01575.14_MaoC_dehydratas 1.0% PF00501.23_AMP-binding 1.0% PF00172.13_Zn_clus 1.0%	contracted	0.022511	1	7	5	8	6	1	1	4	3	2	3	1	0	2	2	3	5	3	3	3	3	2	0	0	2	1	0	1	3	3	6	1	6	1	3	0	0	0	0	1
92	34.9	20	0	0	100	Tannase	PF07519.6_Tannase 98.2% PF12697.2_Abhydrolase_6 7.8% No_PFAM 1.8% PF12695.2_Abhydrolase_5 0.7% PF11578.3_DUF3237 0.4% PF00756.15_Esterase 0.4% PF00561.15_Abhydrolase_1 0.4% PF00326.16_Peptidase_S9 0.4%	contracted	0.022511	4	7	2	6	5	3	6	6	6	6	6	7	5	5	4	4	7	6	7	6	5	5	4	5	8	14	5	7	9	20	22	10	18	2	13	0	0	5	1	4
109	1480.5	187.3	0	0	100	Methyltransferase	PF00891.13_Methyltransf_2 93.2% No_PFAM 6.8% PF01978.14_TrmB 1.2% PF13489.1_Methyltransf_23 0.8% PF08100.6_Dimerisation 0.8% PF13463.1_HTH_27 0.4% PF11779.3_DUF3317 0.4% PF10937.3_DUF2638 0.4% PF06985.6_HET 0.4% PF05891.7_Methyltransf_PK 0.4%	contracted	0.022511	2	7	3	10	13	7	8	7	7	7	7	9	1	2	2	8	7	5	5	3	3	1	4	2	12	12	5	6	11	13	12	4	6	3	16	0	0	8	6	6
121	58.9	35.8	0	0	100	Zinc-binding dehydrogenase	PF00107.21_ADH_zinc_N 95.0% PF13602.1_ADH_zinc_N_2 92.9% PF08240.7_ADH_N 73.8% No_PFAM 2.5% PF01118.19_Semialdhyde_dh 1.3% PF13460.1_NAD_binding_10 0.8% PF01262.16_AlaDh_PNT_C 0.8% PF01113.15_DapB_N 0.4% PF00208.16_ELFV_dehydrog 0.4%	contracted	0.030967	2	8	6	7	8	5	3	3	3	3	3	3	3	3	4	3	4	5	6	4	5	3	4	4	8	5	2	5	11	7	12	3	18	4	10	0	1	3	3	3
15	208.2	223.9	0	6.66667	93.3333	COesterase	PF00135.23_COesterase 97.8% PF07859.8_Abhydrolase_3 59.3% No_PFAM 2.2% PF00326.16_Peptidase_S9 2.1% PF13857.1_Ank_5 0.1% PF13637.1_Ank_4 0.1% PF13594.1_Amidohydro_5 0.1% PF12796.2_Ank_2 0.1% PF12697.2_Abhydrolase_6 0.1% PF11807.3_DUF3328 0.1% PF05049.8_IIGP 0.1% PF04157.11_EAP30 0.1% PF03134.14_TB2_DP1_HVA22 0.1% PF02734.12_Dak2 0.1% PF01266.19_DAO 0.1% PF00023.25_Ank 0.1%	contracted	0.037431	15	22	21	20	17	19	17	17	18	17	18	17	18	19	18	16	21	14	18	15	17	15	12	12	15	36	16	21	36	39	57	17	34	10	57	0	0	14	8	12
425	5.9	11	0	0	100	Glycoside hydrolase 28	PF00295.12_Glyco_hydro_28 100.0% PF13229.1_Beta_helix 15.1% PF07602.6_DUF1565 2.8% PF05048.8_NosD 0.9% PF01095.14_Pectinesterase 0.9%	contracted	0.039637	1	3	3	2	1	3	2	2	3	3	2	2	3	4	3	4	2	1	3	1	2	0	1	1	3	6	0	2	7	4	3	1	2	1	6	1	0	5	0	2
279	13.5	4.8	0	0	100	GMC oxidoreductase	PF00732.14_GMC_oxred_N 94.8% PF05199.8_GMC_oxred_C 94.0% PF13450.1_NAD_binding_8 3.0% PF00890.19_FAD_binding_2 3.0% No_PFAM 2.2% PF05730.6_CFEM 0.7%	contracted	0.039637	1	3	0	3	3	2	4	4	4	4	3	4	2	3	3	3	4	1	4	2	5	3	4	4	1	2	4	3	8	7	8	3	6	2	2	0	0	1	4	3
1052	10.8	8.2	0	0	100	Major facilitator transporter	PF07690.11_MFS_1 92.1% PF06609.8_TRI12 90.5% PF00083.19_Sugar_tr 28.6% No_PFAM 3.2%	contracted	0.039637	1	3	1	2	2	1	1	3	3	1	1	2	1	1	1	3	1	3	2	1	3	1	0	0	0	1	0	1	3	2	2	0	8	2	5	0	0	0	0	1
327	33.5	14.5	0	0	100	2OG-FeII	PF03171.15_2OG-FeII_Oxy 89.3% PF14226.1_DIOX_N 75.4% No_PFAM 5.7%	contracted	0.039637	1	3	1	2	7	1	2	5	5	4	3	3	1	3	3	1	4	2	3	2	4	4	1	2	1	4	2	2	3	3	5	1	2	0	5	0	0	4	1	2
465	8	57.2	0	0	100	COesterase	PF00135.23_COesterase 97.0% PF07859.8_Abhydrolase_3 48.5% PF00326.16_Peptidase_S9 5.0% No_PFAM 3.0% PF13561.1_adh_short_C2 1.0% PF00756.15_Esterase 1.0% PF00106.20_adh_short 1.0%	contracted	0.039637	1	3	0	4	4	3	3	4	4	4	5	5	3	3	3	3	5	1	0	0	2	1	2	0	2	0	0	2	10	2	1	0	9	0	2	0	0	1	0	0
339	49.2	28.6	0	0	100	Cystein-rich secretory protein	PF00188.21_CAP 99.2% No_PFAM 0.8%	contracted	0.039637	1	3	3	2	2	2	1	1	1	1	1	1	3	1	1	1	2	2	3	2	2	4	5	5	2	4	1	1	2	2	2	2	1	2	2	3	0	3	1	1
454	33.7	111.9	0	0	100	Glyco	PF00232.13_Glyco_hydro_1 100.0% PF11790.3_Glyco_hydro_cc 1.0%	contracted	0.039637	1	3	1	2	3	2	1	1	1	1	1	1	2	1	1	1	1	3	3	2	3	1	0	0	2	4	1	2	5	4	6	1	4	2	12	0	0	3	1	1
176	104.8	61.7	0	0	100	Abhydrolase	PF12697.2_Abhydrolase_6 98.3% PF00561.15_Abhydrolase_1 91.7% PF12695.2_Abhydrolase_5 86.7% PF12146.3_Hydrolase_4 8.9% PF03096.9_Ndr 4.4% No_PFAM 1.7% PF08386.5_Abhydrolase_4 0.6% PF07819.8_PGAP1 0.6% PF06500.6_DUF1100 0.6% PF03959.8_FSH1 0.6%	contracted	0.039637	1	3	2	2	6	2	3	4	4	3	2	3	3	2	2	3	3	1	8	4	6	5	3	4	2	3	1	2	5	6	6	5	6	2	17	0	0	2	1	1
599						DUF4360	PF14273.1_DUF4360 100.0% PF12907.2_zf-met2 1.1% PF04419.9_4F5 1.1%	contracted	0.039637	0	3	1	3	4	4	3	3	2	3	3	3	4	3	4	4	3	0	0	0	0	0	0	0	0	0	6	0	0	2	2	2	0	1	3	0	0	0	3	4
133	95.2	63.7	0	0	100	Fungal transcrition factor Zink finger	PF00172.13_Zn_clus 62.7% PF11951.3_Fungal_trans_2 43.3% No_PFAM 23.5%	contracted	0.040154	4	9	9	8	7	1	0	0	0	1	0	0	1	0	0	0	3	4	1	2	4	3	3	2	11	16	1	8	9	16	15	7	13	3	35	0	0	9	1	2
59	62.6	96.8	0	16.6667	83.3333	Tyrosinase	PF00264.15_Tyrosinase 96.3% No_PFAM 3.7% PF01494.14_FAD_binding_3 2.4% PF05907.8_DUF866 0.3%	contracted	0.040154	6	9	4	7	7	10	10	11	11	9	9	12	7	9	8	11	9	3	8	8	8	8	10	7	8	6	12	10	9	20	30	14	2	6	6	0	0	1	9	7
89	266.9	149.8	0	0	100	Fungal transcription factor	PF04082.13_Fungal_trans 92.8% PF00172.13_Zn_clus 75.2% No_PFAM 4.5% PF07081.6_DUF1349 0.3% PF01494.14_FAD_binding_3 0.3% PF00651.26_BTB 0.3%	contracted	0.040154	6	9	8	8	5	2	2	2	3	2	2	3	1	1	2	3	3	6	10	10	8	7	5	5	5	6	5	13	20	18	14	3	22	5	26	0	0	5	5	9
14	121	516.9	0	8.33333	91.6667	Cytochrome p450	PF00067.17_p450 97.1% No_PFAM 2.8% PF00106.20_adh_short 0.2% PF00023.25_Ank 0.2% PF13857.1_Ank_5 0.1% PF13637.1_Ank_4 0.1% PF13606.1_Ank_3 0.1% PF12796.2_Ank_2 0.1% PF08659.5_KR 0.1% PF04082.13_Fungal_trans 0.1%	contracted	0.041479	12	23	23	25	31	15	22	23	28	18	19	21	9	12	13	22	21	10	18	9	13	5	10	7	11	6	10	9	16	31	33	9	29	6	18	0	0	4	9	7
[truncated: 11 more columns]
