# Supplementary material for: Ectomycorrhizal ecology is imprinted in the genome of the dominant symbiotic fungus Cenococcum geophilum
Source: Nat Commun. 2016 Sep 7;7:12662. doi: 10.1038/ncomms12662 (PMC5023957; doi:10.1038/ncomms12662)
Supplement: Supplementary Data 6 — Number and kind of secreted enzymes present in C. geophilum and other studied fungi. [file ncomms12662-s7.xlsx]

## Sheet: Supplementary Data 6
Supplementary Data 6. Number and kind of secreted enzymes present in C. geophilum and other studied fungi. a) Number of genes that code for secreted enzymes found in the 60 genomes with different lifestyles. b) Comparisons of medians of the total number of secreted enzymes between the Capnodiales, Hysteriales and Pleosporales in Dothideomycetes. CAZymes = Carbohydrate-active enzymes; SSPs = Small…
a)
Phylogeny	Lifestyle	Species	Total	Secreted CAZymes	Secreted proteases	Secreted lipases	SSPs	other		% SSPs of secretome			Mean Nb SSPs	Mean Nb all secreted enzymes
Asco (Doth, Cap)	Sapro	Baudoinia compniacensis	429	94	17	15	161	142		0.375291		Capnodiales	266.143	629
Asco (Doth, Cap)	Path Bio	Fulvia fulva (Cladosporium fulvum)	928	213	52	14	397	252		0.427802		Pleosporales	399.917	893.5
Asco (Doth, Cap)	Path Hemi	Dothistroma septosporum	612	131	30	12	245	194		0.400327		Hysteriales	287	830
Asco (Doth, Cap)	Path Hemi	Pseudocercospora fijiensis (Mycosphaerella fijiensis)	606	128	39	12	263	164		0.433993		Mytilinidiales	287	668.667
Asco (Doth, Cap)	Path Hemi	Zymoseptoria tritici (Mycosphaerella graminicola)	682	115	52	11	301	203		0.441349		Asco (Eurotio)	248	718
Asco (Doth, Cap)	Path Hemi	Sphaerulina populicola (Septoria populicola, Mycosphaerella populicola)	528	107	36	10	226	149		0.42803		Asco (Leotio)	347.667	849
Asco (Doth, Cap)	Path Hemi	Sphaerulina musiva (Septoria musiva, Mycosphaerella populorum)	618	131	42	8	270	167		0.436893		Asco (Pezizo)	110	262
Asco (Doth, Hys)	Sapro	Hysterium pulicare	840	226	47	18	305	244		0.363095		Asco (Saccharo)	72	156
Asco (Doth, Hys)	Sapro	Rhytidhysteron rufulum	820	255	48	13	269	235		0.328049		Asco (Schizo)	21	110
Asco (Doth, Myt)	EctoMyc	Cenococcum geophilum	595	121	28	14	251	181		0.421849		Asco (Sordario)	436.667	993.083
Asco (Doth, Myt)	Sapro	Glonium stellatum	823	217	41	20	341	204		0.414338		Basidiomycetes	355	650
Asco (Doth, Myt)	Sapro (aquatic)	Lepidopterella palustris	588	109	31	15	269	164		0.457483
Asco (Doth, Pleo)	Path Necro	Alternaria brassicicola	720	221	50	15	317	117		0.440278
Asco (Doth, Pleo)	Path Necro	Bipolaris zeicola (Cochliobolus carbonum)	951	259	69	18	415	190		0.436383
Asco (Doth, Pleo)	Path Necro	Bipolaris maydis C4 (Cochliobolus heterostrophus C4)	964	237	66	19	443	199		0.459544
Asco (Doth, Pleo)	Path Necro	Bipolaris maydis C5 (Cochliobolus heterostrophus C5)	977	261	65	15	435	201		0.445241
Asco (Doth, Pleo)	Path Necro	Bipolaris oryzae (Cochliobolus miyabeanus)	942	271	72	18	406	175		0.430998
Asco (Doth, Pleo)	Path Hemi	Bipolaris sorokiniana (Cochliobolus sativus)	907	253	65	21	385	183		0.424476
Asco (Doth, Pleo)	Path Necro	Bipolaris victoriae (Cochliobolus victoriae)	977	253	70	21	435	198		0.445241
Asco (Doth, Pleo)	Path Hemi	Plenodomus lingam (Leptosphaeria maculans)	773	204	43	14	363	149		0.469599
Asco (Doth, Pleo)	Path Necro	Pyrenophora teres	859	224	62	18	369	186		0.429569
Asco (Doth, Pleo)	Path Necro	Pyrenophora tritici-repentis	908	217	60	16	439	176		0.48348
Asco (Doth, Pleo)	Path Hemi	Exserohilum turcicum (Setosphaeria turcica)	865	225	60	15	395	170		0.456647
Asco (Doth, Pleo)	Path Necro	Parastagonospora nodorum (Stagonospora nodorum)	879	213	57	19	397	193		0.45165
Asco (Eurotio)	Sapro	Aspergillus nidulans	718	225	43	17	248	185		0.345404
Asco (Leotio)	Path Necro	Botrytis cinerea	734	17	44	24	326	323		0.444142
Asco (Leotio)	Ericoid	Oidiodendron maius	1163	313	68	38	445	299		0.382631
Asco (Leotio)	Path Necro	Sclerotium sclerotiorum	650	182	39	11	272	146		0.418462
Asco (Pezizo)	EctoMyc	Tuber melanosporum	262	61	17	6	110	68		0.419847
Asco (Saccharo)	Sapro	Saccharomyces cerevisiae	156	25	14	1	72	44		0.461538
Asco (Schizo)	Sapro	Schizosaccharomyces pombe	110	29	5	1	21	54		0.190909
Asco (Sordario)	Sapro	Chaetomium globosum	830	259	39	15	364	153		0.438554
Asco (Sordario)	Path Hemi	Colletotrichum fiorinae (Glomerella acutata)	1508	389	104	28	682	305		0.452255
Asco (Sordario)	Path Hemi	Colletotrichum gloeosporoides (Glomerella cingulata)	1800	435	107	40	829	389		0.460556
Asco (Sordario)	Path Necro	Fusarium graminearum	922	173	68	24	370	287		0.401302
Asco (Sordario)	Path Hemi / Sapro	Fusarium oxysporum	1319	320	78	28	543	350		0.411676
Asco (Sordario)	Path Hemi	Pyricularia grisea (Magnaporthe grisea)	1328	264	92	17	730	225		0.549699
Asco (Sordario)	Sapro	Myceliophthora thermophila	524	175	39	8	232	70		0.442748
Asco (Sordario)	Path Necro / Sapro	Neocosmospora haematococca (Nectria haematococca)	1060	235	87	27	400	311		0.377358
Asco (Sordario)	Sapro	Neurospora crassa	655	155	39	10	303	148		0.462595
Asco (Sordario)	Sapro	Thielavia terrestris	609	184	38	14	268	105		0.440066
Asco (Sordario)	Sapro	Trichoderma reesei	545	147	44	13	211	130		0.387156
Asco (Sordario)	Path Necro	Verticillium dahliae	817	250	73	15	308	171		0.376989
Basidio	Sapro	Coprinopsis cinerea	918	232	69	13	478	126		0.520697
Basidio	EctoMyc	Laccaria bicolor	853	128	43	16	486	180		0.569754
Basidio	Path Bio	Melampsora laricis-populina	1249	97	40	18	855	239		0.684548
Basidio	Sapro	Phanerochaete chrysosporium	590	74	54	6	257	199		0.435593
Basidio	Sapro	Postia placenta	593	111	62	11	230	179		0.387858
Basidio	Sapro	Schizophyllum commune	789	193	50	16	371	159		0.470215
Basidio	Sapro	Serpula lacrymans	511	139	37	24	231	80		0.452055
Basidio	Path Bio	Ustilago maydis	442	73	27	7	176	159		0.39819
Basidio	EctoMyc	Piloderma croceum	761	135	55	18	429	124		0.56
Basidio	EctoMyc	Paxillus involutus	488	98	41	24	253	72		0.52
Basidio	EctoMyc	Paxillus rubicundulus	589	97	34	14	388	56		0.66
Basidio	EctoMyc	Hebeloma cylindrosporum	641	123	53	17	323	125		0.5
Basidio	EctoMyc	Amanita muscaria	651	110	66	13	381	81		0.58
Basidio	EctoMyc	Pisolithus tinctorius	518	60	38	2	337	81		0.65
Basidio	EctoMyc	Pisolithus microcarpus	419	58	24	3	255	79		0.6
Basidio	EctoMyc	Suillus luteus	512	107	46	8	257	94		0.5
Basidio	EctoMyc	Scleroderma citrinum	523	70	34	7	325	87		0.62
b) Comparisons of medians of the total number of secreted enzymes between Capnodiales, Hysteriales and Pleosporales in Dothideomycetes
Capnodiales		Mean	629
		Median	612
Hysteriales		Mean	830
		Median	830
Pleosporales		Mean	893.5
		Median	907.5
	Difference of Medians* p - value		0.014
				adjusted p-value
	Pairwise comparisons:	Cap v.s Hys	0.073	0.219
		Cap vs. Pleo	0.027	0.082
		Hys vs. Pleo	0.127	0.38
* Non-parametric testing of differences of medians was performed in SPSS (IBM).
