# Supplementary material for: Ectomycorrhizal ecology is imprinted in the genome of the dominant symbiotic fungus Cenococcum geophilum
Source: Nat Commun. 2016 Sep 7;7:12662. doi: 10.1038/ncomms12662 (PMC5023957; doi:10.1038/ncomms12662)
Supplement: Supplementary Data 7 — Plant cell wall degrading enzymes found in C. geophilum and other studied fungi. [file ncomms12662-s8.xlsx]

## Sheet: Supplementary Data 7
Supplementary Data 7. Plant cell wall degrading enzymes found in the 60 genomes with different lifestyles. a) Number of enzymes carrying respective CAZy-module. b) Comparisons of medians between different phylogenetic groups and lifestyles. EctoMyc = Ectomycorrhizal; Ericoid = Ericoid mycorrhizal; Path Bio = Biotrophic pathogen; Path Hemi = Hemibiotrophic pathogen; Path Necro = Necrotrophic patho…
a)
Phylogeny	Lifestyle	Species	Families targeting cellulose							cellulose and hemicellulose					hemicellulose									hemicellulose and pectin					pectin													cellulose-binding module; appended to catalytic module that acts on plant cell walls			Total PCWDE-GH	Total PCWDE
			GH5_5	GH6	GH7	GH8	GH9	GH45	AA10	GH5_4	GH12	GH44	GH74	AA9	GH5_7	GH10	GH11	GH26	GH30_2	GH30_7	GH67	GH115	GH134	GH43	GH51	GH54	GH62	GH93	GH28	GH53	GH78	GH88	GH105	GH127	PL1	PL3	PL4	PL9	PL11	CE8	CE12	CBM1
Asco (Doth, Cap)	Path Bio	Fulvia fulva (Cladosporium fulvum)	2	0	2	0	0	1	0	0	4	0	0	2	1	2	2	0	0	0	1	1	0	22	2	1	0	2	15	2	6	2	4	1	3	3	2	0	0	2	2	0			73	87
Asco (Doth, Cap)	Path Hemi	Dothistroma septosporum	2	0	1	0	0	1	0	0	4	0	0	2	1	1	2	0	0	0	1	1	0	12	1	1	1	1	4	1	1	0	3	0	1	0	2	0	0	3	2	1			39	50
Asco (Doth, Cap)	Path Hemi	Pseudocercospora fijiensis (Mycosphaerella fijiensis)	1	0	1	0	0	0	0	0	2	0	0	3	1	1	0	0	0	0	1	3	0	16	3	1	1	1	5	2	7	0	3	1	2	1	2	0	0	3	2	1			50	64
Asco (Doth, Cap)	Path Hemi	Sphaerulina musiva (Septoria musiva, Mycosphaerella populorum)	1	0	0	0	0	0	0	0	2	0	0	2	0	0	1	0	1	0	0	0	0	8	2	1	0	1	5	2	2	0	3	0	2	2	2	0	0	0	2	4			29	43
Asco (Doth, Cap)	Path Hemi	Sphaerulina populicola (Septoria populicola, Mycosphaerella populicola)	1	0	0	0	0	0	0	0	3	0	0	1	0	0	1	0	0	0	0	0	0	8	2	1	0	0	5	1	1	0	3	0	2	1	2	0	0	0	2	4			26	38
Asco (Doth, Cap)	Path Hemi	Zymoseptoria tritici (Mycosphaerella graminicola)	0	0	1	0	0	1	0	0	1	0	0	2	0	2	1	0	0	0	0	1	0	10	3	1	1	1	2	2	2	0	2	1	2	1	0	0	0	1	0	0			32	38
Asco (Doth, Cap)	Sapro	Baudoinia compniacensis	2	1	2	0	1	1	0	0	1	0	0	1	1	4	2	0	0	2	1	1	0	5	3	0	1	2	6	0	3	0	0	0	0	0	0	0	0	1	0	4			39	45
Asco (Doth, Hys)	Sapro	Rhytidhysteron rufulum	5	2	4	0	0	2	0	1	3	0	0	29	2	4	2	1	0	3	1	4	0	17	4	0	1	3	8	1	2	3	2	1	6	5	4	1	0	4	2	12			76	139
Asco (Doth, Hys)	Sapro	Hysterium pulicare	6	2	4	0	0	3	0	1	2	0	0	21	2	3	4	0	0	3	1	4	0	11	4	0	0	2	8	1	5	0	3	2	2	0	1	0	0	7	2	9			71	113
Asco (Doth, Myt)	Sapro (aquatic)	Lepidopterella palustris	1	0	1	0	0	2	0	0	1	0	0	2	0	1	0	0	0	0	0	0	0	4	5	0	0	1	7	1	2	0	0	0	0	1	0	0	0	2	0	2			26	33
Asco (Doth, Myt)	EctoMyc	Cenococcum geophilum	2	1	2	0	0	2	0	1	3	0	0	5	1	1	0	0	0	0	0	1	0	5	2	0	0	1	7	1	1	0	0	0	0	1	0	0	0	2	1	3			31	43
Asco (Doth, Myt)	Sapro	Glonium stellatum	7	2	5	0	0	4	0	1	3	0	0	17	2	5	2	0	0	2	1	2	0	11	4	0	0	2	15	1	5	0	2	1	3	1	1	0	0	3	2	13			77	117
Asco (Doth, Pleo)	Path Necro	Parastagonospora nodorum (Stagonospora nodorum)	4	4	5	0	0	2	0	1	3	0	0	28	2	7	7	0	0	1	1	1	0	14	2	1	3	2	4	1	4	1	3	0	4	2	4	0	0	6	3	10			73	130
Asco (Doth, Pleo)	Path Hemi	Plenodomus lingam (Leptosphaeria maculans)	1	3	3	0	0	2	0	1	3	0	0	23	3	3	2	1	0	2	1	2	1	11	3	0	1	2	7	1	1	1	3	0	9	6	4	0	0	3	3	5			58	111
Asco (Doth, Pleo)	Path Hemi	Exserohilum turcicum (Setosphaeria turcica)	2	3	4	0	0	2	0	1	3	0	0	26	1	5	5	1	0	1	1	1	0	14	2	1	2	2	6	1	4	1	3	1	5	5	4	0	0	3	3	10			67	123
Asco (Doth, Pleo)	Path Hemi	Bipolaris sorokiniana (Cochliobolus sativus)	2	3	6	0	0	3	0	1	3	0	0	24	2	5	5	1	0	1	1	2	0	16	2	1	2	3	4	1	5	1	3	0	6	5	4	0	0	3	3	11			73	129
Asco (Doth, Pleo)	Path Necro	Bipolaris oryzae (Cochliobolus miyabeanus)	2	3	6	0	0	3	0	1	3	0	0	26	2	5	5	1	0	1	1	2	0	16	2	1	2	3	4	1	5	1	3	0	6	5	4	0	0	3	3	11			73	131
Asco (Doth, Pleo)	Path Necro	Bipolaris victoriae (Cochliobolus victoriae)	2	3	6	0	0	3	0	1	3	0	0	24	2	6	5	1	0	2	1	2	0	20	2	1	2	3	4	1	4	1	3	0	6	5	4	0	0	3	3	11			78	134
Asco (Doth, Pleo)	Path Necro	Bipolaris zeicola (Cochliobolus carbonum)	2	3	6	0	0	3	0	1	3	0	0	24	2	6	5	1	0	2	1	2	0	18	2	1	2	3	4	1	3	1	3	0	6	5	4	0	0	3	3	12			75	132
Asco (Doth, Pleo)	Path Necro	Bipolaris maydis C4 (Cochliobolus heterostrophus C4)	2	3	6	0	0	3	0	1	3	0	0	24	2	5	5	1	0	1	1	2	0	17	2	1	2	3	3	1	3	1	3	0	6	5	4	0	0	3	3	9			71	125
Asco (Doth, Pleo)	Path Necro	Bipolaris maydis C5 (Cochliobolus heterostrophus C5)	2	3	6	0	0	3	0	1	4	0	0	25	2	5	5	1	0	1	1	2	0	19	2	1	3	3	5	1	3	1	3	0	6	5	4	0	0	3	3	11			77	134
Asco (Doth, Pleo)	Path Necro	Alternaria brassicicola	2	3	5	0	0	3	0	1	2	0	0	23	3	5	4	1	0	1	1	2	0	19	2	1	2	1	7	1	1	1	3	0	9	11	3	1	0	7	4	9			71	138
Asco (Doth, Pleo)	Path Necro	Pyrenophora tritici-repentis	1	3	3	0	0	3	0	1	2	0	0	25	2	4	4	0	0	1	1	1	0	16	2	1	2	2	6	1	4	1	3	0	3	3	4	0	0	2	3	10			64	114
Asco (Doth, Pleo)	Path Necro	Pyrenophora teres	1	3	3	0	0	3	0	1	2	0	0	26	2	4	4	0	0	2	1	1	0	16	2	1	2	2	5	1	1	1	3	0	3	3	4	0	0	2	3	12			61	114
Asco (other)	Sapro	Aspergillus nidulans	2	2	3	0	0	1	0	1	1	0	2	10	6	3	2	3	0	0	1	1	4	19	2	1	2	2	11	1	9	3	4	1	10	5	4	1	1	3	2	7			87	130
Asco (other)	Path Necro	Botrytis cinerea	3	1	3	0	0	2	0	1	4	0	0	10	2	2	2	2	0	0	0	1	0	6	3	1	1	1	19	2	7	1	2	1	7	2	0	0	0	5	3	18			67	112
Asco (other)	Path Necro	Sclerotium sclerotiorum	3	1	3	0	0	2	0	1	5	0	0	9	2	2	3	1	0	0	0	1	0	5	2	1	0	1	17	2	4	0	1	0	4	0	0	0	0	5	3	19			57	97
Asco (other)	Ericoid	Oidiodendron maius	7	2	7	0	0	4	0	1	7	0	1	8	1	2	8	0	0	2	1	2	0	16	9	4	3	3	24	2	15	4	3	2	3	0	1	0	0	5	3	32			130	182
Asco (other)	Path Hemi	Pyricularia grisea (Magnaporthe grisea)	2	3	5	0	0	1	0	0	4	0	1	22	2	6	5	0	0	0	1	3	0	19	3	1	4	1	4	1	3	1	3	0	2	1	1	0	0	1	3	25			73	128
Asco (other)	Sapro	Neurospora crassa	1	3	5	0	0	1	0	0	2	0	1	14	1	4	2	1	0	0	1	1	0	7	1	1	0	2	2	1	2	0	2	0	1	1	1	0	0	2	1	21			41	82
Asco (other)	Sapro	Thielavia terrestris	5	2	5	0	0	2	0	0	3	0	1	19	3	6	5	0	0	2	0	1	0	9	2	1	2	4	7	1	0	0	1	1	1	0	2	0	0	3	1	25			63	114
Asco (other)	Sapro	Myceliophthora thermophila	2	3	6	0	0	1	0	0	1	0	1	23	2	4	8	1	0	2	1	1	0	13	2	0	2	3	2	1	1	0	1	0	5	1	1	0	0	2	2	17			58	109
Asco (other)	Sapro	Chaetomium globosum	3	4	8	0	0	2	0	0	4	0	1	44	2	7	10	1	0	2	1	2	0	17	2	0	4	4	1	1	1	0	1	0	7	4	2	1	0	2	2	34			78	174
Asco (other)	Path Hemi	Colletotrichum gloeosporoides (Glomerella cingulata)	4	4	7	0	0	1	0	1	7	0	2	30	3	7	5	1	0	1	1	3	0	45	4	1	1	4	22	2	21	4	6	2	17	14	7	3	1	5	7	25			159	268
Asco (other)	Path Hemi	Colletotrichum fiorinae (Glomerella acutata)	4	4	7	0	0	1	0	1	7	0	2	26	3	6	4	1	0	1	1	3	0	42	4	1	1	4	16	3	15	3	5	2	15	12	6	3	1	5	6	25			141	240
Asco (other)	Path Necro	Verticillium dahliae	1	4	6	0	0	2	0	1	6	0	2	27	4	4	5	1	0	1	1	3	0	22	2	1	0	1	12	1	10	4	4	0	17	11	4	2	1	8	4	26			98	198
Asco (other)	Path Necro / Sapro	Neocosmospora haematococca (Nectria haematococca)	3	1	3	0	0	1	0	0	6	0	1	12	3	3	3	0	0	0	0	2	1	32	4	1	2	4	11	1	12	5	4	3	14	11	5	1	1	8	2	12			106	172
Asco (other)	Path Necro	Fusarium graminearum	2	1	2	0	0	1	0	0	4	0	1	12	2	5	3	0	0	0	1	2	0	17	2	1	1	2	6	1	7	1	3	1	9	7	2	1	0	7	3	12			66	119
Asco (other)	Path Hemi / Sapro	Fusarium oxysporum	3	1	3	0	0	1	0	0	4	0	1	16	1	5	3	0	0	2	2	3	1	35	3	1	1	5	15	2	18	3	4	2	10	7	3	2	1	8	4	15			119	185
Asco (other)	Sapro	Trichoderma reesei	2	1	2	0	0	1	0	0	2	0	1	3	1	1	3	0	0	2	1	1	0	2	0	2	1	0	4	0	1	0	1	0	0	0	0	0	0	0	0	14			29	46
Asco (other)	EctoMyc	Tuber melanosporum	1	0	0	0	0	1	0	0	1	0	0	2	0	1	0	0	0	0	0	0	0	1	0	0	0	0	2	0	2	0	0	0	2	0	1	0	0	0	1	3			9	18
Asco (other)	Sapro	Schizosaccharomyces pombe	0	0	0	0	0	0	0	0	0	0	0	0	0	0	0	0	0	0	0	0	0	0	0	0	0	0	0	0	0	0	0	0	0	0	0	0	0	0	0	2			0	2
Asco (other)	Sapro	Saccharomyces cerevisiae	0	0	0	0	0	0	0	0	0	0	0	0	0	0	0	0	0	0	0	0	0	0	0	0	0	0	1	0	0	0	0	0	0	0	0	0	0	0	0	0			1	1
Basidio	Sapro	Phanerochaete chrysosporium	2	1	8	0	1	2	0	0	2	0	4	16	3	6	1	0	0	0	0	1	0	4	2	0	0	0	5	1	1	1	0	0	0	0	0	0	0	2	0	36			45	99
Basidio	Sapro	Postia placenta	3	0	0	0	0	0	0	0	2	0	0	2	2	3	0	0	0	0	0	1	0	1	1	0	0	0	8	1	3	1	0	0	0	0	0	0	0	2	0	0			26	30
Basidio	Sapro	Schizophyllum commune	2	1	2	0	1	1	0	0	1	0	1	22	1	5	1	1	0	0	0	3	0	20	2	0	1	2	3	1	3	1	2	0	5	4	3	3	0	2	2	5			55	101
Basidio	EctoMyc	Laccaria bicolor	1	0	0	0	1	0	0	0	3	0	0	13	0	0	0	0	0	0	0	0	0	0	0	0	0	0	7	0	0	2	0	0	0	0	0	0	0	4	0	1			14	32
Basidio	Sapro	Coprinopsis cinerea	1	5	6	0	1	0	0	0	1	1	1	34	3	6	6	0	0	1	0	1	0	4	1	0	3	0	3	1	0	1	0	0	1	2	2	0	0	0	1	39			46	125
Basidio	Sapro	Serpula lacrymans	3	1	0	0	1	1	0	0	1	0	1	5	4	1	0	0	0	0	0	1	0	2	1	0	0	0	7	1	2	1	0	0	0	0	0	0	0	2	0	8			28	43
Basidio	Path Bio	Melampsora laricis-populina	4	0	8	0	1	1	0	0	10	0	0	4	1	6	0	10	0	0	0	0	0	8	3	0	0	0	3	0	0	0	0	0	4	0	0	0	0	5	0	0			55	68
Basidio	Path Bio	Ustilago maydis	0	0	0	1	1	4	1	0	0	0	0	0	1	2	1	1	0	0	0	1	0	4	2	0	1	0	1	0	0	0	1	0	1	0	0	0	0	1	0	0			21	24
Basidio	EctoMyc	Hebeloma cylindrosporum	1	0	1	0	1	1	0	0	3	0	0	3	0	1	0	0	0	0	0	0	0	2	0	0	0	0	3	1	0	1	0	0	0	0	0	0	0	2	1	2			15	23
Basidio	EctoMyc	Amanita muscaria	0	0	0	0	1	0	0	0	0	0	0	2	0	0	0	0	0	0	0	0	0	3	0	0	0	0	0	0	0	0	0	0	0	0	0	0	0	0	0	0			4	6
Basidio	EctoMyc	Paxillus involutus	1	0	0	0	3	0	0	0	0	0	0	5	4	1	0	0	0	0	0	1	0	0	1	0	0	0	3	0	0	1	0	0	0	0	0	0	0	0	0	0			15	20
Basidio	EctoMyc	Paxillus rubicundulus	2	0	0	0	1	0	0	0	0	0	0	3	2	1	0	0	0	0	0	0	0	0	1	0	0	0	2	0	0	1	0	0	0	0	0	0	0	0	0	0			10	13
Basidio	EctoMyc	Piloderma croceum	1	0	1	0	1	1	0	0	2	0	0	1	0	0	0	0	0	0	0	0	0	2	2	0	0	1	8	0	0	2	0	0	0	0	0	0	0	2	1	0			21	25
Basidio	EctoMyc	Pisolithus microcarpus	0	0	0	0	1	0	0	0	0	0	0	4	0	0	0	0	0	0	0	0	0	3	0	0	0	0	1	0	0	0	0	0	0	0	0	0	0	0	0	0			5	9
Basidio	EctoMyc	Pisolithus tinctorius	0	0	0	0	1	0	0	0	0	0	0	4	0	0	0	0	0	0	0	0	0	3	0	0	0	0	1	0	0	0	0	0	0	0	0	0	0	0	0	0			5	9
Basidio	EctoMyc	Suillus luteus	2	0	0	0	1	0	0	0	2	0	0	2	1	0	0	0	0	0	0	0	0	1	1	0	0	0	3	0	0	0	0	0	0	0	0	0	0	2	0	0			11	15
Basidio	EctoMyc	Scleroderma citrinum	0	0	0	0	1	0	0	0	1	0	0	3	0	0	0	0	0	0	0	0	0	0	0	0	0	0	3	0	0	6	0	0	0	0	0	0	0	0	0	0			11	14
b) Comparisons of medians between phylogenetic groups and lifestyles
			Families targeting cellulose							cellulose and hemicellulose					hemicellulose									hemicellulose and pectin					pectin													cellulose-binding module; appended to catalytic module that acts on plant cell walls			Total PCWDE-GH	Total PCWDE
			GH5_5	GH6	GH7	GH8	GH9	GH45	AA10	GH5_4	GH12	GH44	GH74	AA9	GH5_7	GH10	GH11	GH26	GH30_2	GH30_7	GH67	GH115	GH134	GH43	GH51	GH54	GH62	GH93	GH28	GH53	GH78	GH88	GH105	GH127	PL1	PL3	PL4	PL9	PL11	CE8	CE12	CBM1
Dothideomycetes:
C. geophilum / L. palustris / Capnodiales		Mean	1.33333	0.222222	1.11111	0	0.111111	0.888889	0	0.111111	2.33333	0	0	2.22222	0.555556	1.33333	1	0	0.111111	0.222222	0.444444	0.888889	0	10	2.55556	0.666667	0.444444	1.11111	6.22222	1.33333	2.77778	0.222222	2	0.333333	1.33333	1.11111	1.11111	0	0	1.55556	1.22222	2.11111			38.3333	49
vs.		Median	1	0	1	0	0	1	0	0	2	0	0	2	1	1	1	0	0	0	0	1	0	8	2	1	0	1	5	1	2	0	3	0	2	1	2	0	0	2	2	2			32	43
G. stellatum / Hysteriales / Pleosporales		Mean	2.73333	2.86667	4.8	0	0	2.8	0	1	2.8	0	0	24.3333	2.06667	4.8	4.26667	0.666667	0	1.6	1	2	0.0666667	15.6667	2.46667	0.733333	1.73333	2.4	6	1	3.33333	1	2.86667	0.333333	5.33333	4.4	3.53333	0.133333	0	3.66667	2.86667	10.3333			71	125.6
		Median	2	3	5	0	0	3	0	1	3	0	0	24	2	5	5	1	0	1	1	2	0	16	2	1	2	2	5	1	4	1	3	0	6	5	4	0	0	3	3	11			73	129
	Difference of Medians* FDR-corrected p - value (Fischer's exact test)		ns	0	0	nc	nc	0.001	nc	nc	ns	nc	nc	0.001	ns	0.002	0	0.002	nc	ns	nc	0.009	nc	ns	ns	nc	0.001	0.02	ns	nc	ns	nc	nc	nc	0.001	0.002	0	nc	nc	ns	0	0.001			0.009	0.001
All species:
EctoMyc		Mean	0.916667	0.0833333	0.333333	0	1	0.416667	0	0.0833333	1.25	0	0	3.91667	0.666667	0.416667	0	0	0	0	0	0.166667	0	1.66667	0.583333	0	0	0.166667	3.33333	0.166667	0.25	1.08333	0	0	0.166667	0.0833333	0.0833333	0	0	1	0.333333	0.75			12.5833	18.9167
vs.		Median	1	0	0	0	1	0	0	0	1	0	0	3	0	0	0	0	0	0	0	0	0	1.5	0	0	0	0	3	0	0	0.5	0	0	0	0	0	0	0	0	0	0			11	16.5
Path Bio / Hemibio		Mean	1.93333	1.4	3.2	0.0666667	0.133333	1.26667	0.0666667	0.333333	3.8	0	0.4	12.2	1.33333	3.4	2.46667	1.06667	0.0666667	0.533333	0.733333	1.6	0.133333	18	2.6	0.8	1.06667	1.8	7.6	1.4	5.73333	1.06667	3.06667	0.666667	5.4	3.86667	2.6	0.533333	0.2	2.86667	2.6	8.4			67.6667	106.4
vs.		Median	2	0	3	0	0	1	0	0	3	0	0	4	1	3	2	0	0	0	1	1	0	14	3	1	1	1	5	1	3	1	3	0	3	2	2	0	0	3	2	4			58	87
Path Necro		Mean	2.14286	2.57143	4.5	0	0	2.42857	0	0.857143	3.57143	0	0.285714	21.0714	2.28571	4.5	4.28571	0.714286	0	0.928571	0.785714	1.71429	0.0714286	16.9286	2.21429	1	1.71429	2.21429	7.64286	1.14286	4.85714	1.42857	2.92857	0.357143	7.14286	5.35714	3.28571	0.357143	0.142857	4.64286	3.07143	13			74.0714	132.143
vs.		Median	2	3	5	0	0	3	0	1	3	0	0	24	2	5	4.5	1	0	1	1	2	0	17	2	1	2	2	5.5	1	4	1	3	0	6	5	4	0	0	4	3	11.5			72	130.5
Sapro		Mean	2.61111	1.66667	3.38889	0	0.277778	1.33333	0	0.222222	1.66667	0.0555556	0.777778	14.5556	1.94444	3.5	2.66667	0.444444	0	1.05556	0.5	1.38889	0.222222	8.11111	2	0.277778	0.944444	1.5	5.44444	0.777778	2.22222	0.611111	1.05556	0.333333	2.27778	1.33333	1.16667	0.333333	0.0555556	2.05556	0.944444	13.7778			47	83.5
		Median	2	1.5	3.5	0	0	1	0	0	1.5	0	1	15	2	4	2	0	0	0.5	0.5	1	0	6	2	0	0.5	2	5.5	1	2	0	1	0	1	0.5	1	0	0	2	1	10.5			45.5	100
	Difference of Medians* FDR-corrected p - value (χ2 test)		ns	0.003	0.015	nc	nc	0	nc	0	0.001	nc	0.009	0.011	ns	0.001	0	0.007	nc	0.003	ns	0.005	nc	0	0.011	ns	0.001	0.002	ns	0.001	0	ns	0	ns	0	0	0	ns	nc	0	0	0			0	0
	Pairwise comparisons:	EctoMyc v.s Path Bio /Hemibio		ns	0.034			ns		ns	0.036		ns	ns		0.001	0	0.036		ns		0.036		0.001	0.015		0.001	0.036		0.036	0.013		0		0.015	0.001	0.001			0.034	0	ns			0.001	0.001
	(corrected p-values)	EctoMyc vs. Sapro		0.001	0.004			ns		ns	ns		0.009	ns		0.001	0.001	ns		0.02		ns		0.004	ns		0.02	ns		nc	ns		0.009		ns	ns	ns			ns	ns	0			0.001	0.001
		EctoMyc vs. Path Necro		0.001	0			0.001		0.001	ns		ns	0.001		0	0	0.004		0.001		0.004		0	ns		0	0.001		ns	0.001		0		0	0	0.001			0.001	0	0			0	0
		Path Bio / Hemibio vs. Sapro		ns	ns			ns		nc	0.02		ns	ns		ns	ns	ns		ns		ns		ns	ns		ns	ns		0.007	ns		0		ns	ns	ns			ns	0.007	ns			ns	ns
		Path Bio / Hemibio vs. Path Necro		ns	ns			ns		0.002	ns		ns	ns		ns	ns	ns		ns		ns		ns	ns		0.32	ns		ns	ns		ns		ns	ns	ns			ns	ns	ns			ns	ns
		Sapro vs. Path Necro		0.032	ns			0.032		ns	0.009		ns	ns		ns	ns	ns		ns		ns		0.002	ns		ns	ns		ns	0.035		0		ns	0.009	0.003			ns	0	ns			0.026	0.009
* Non-parametric testing of differences of medians and FDR-corrections of p-values according to Benjamini & Hochberg (1995) were performed in SPSS (IBM). ns, not significant; nc, not calculable
