# Supplementary material for: Ectomycorrhizal ecology is imprinted in the genome of the dominant symbiotic fungus Cenococcum geophilum
Source: Nat Commun. 2016 Sep 7;7:12662. doi: 10.1038/ncomms12662 (PMC5023957; doi:10.1038/ncomms12662)
Supplement: Supplementary Data 8 — CAZyme content in the genomes of C. geophilum and other fungi. [file ncomms12662-s9.xlsx]

## Sheet: Supplementary Data 8
Supplementary Data 8. CAZyme content in the genomes of C. geophilum and other fungi with different lifestyles. Number of genes with respective carbohydrate-active enzyme (CAZyme) modules. EctoMyc = Ectomycorrhizal; Ericoid = Ericoid mycorrhizal; Path Bio = Biotrophic pathogen; Path Hemi = Hemibiotrophic pathogen; Path Necro = Necrotrophic pathogen; Sapr = Saprotroph. Asco = Ascomycota, Doth = Dot…
Phylogeny	Lifestyle	Glycosyl Hydrolases (GH)	TOTAL	1	2	3	5	6	7	8	9	10	11	12	13	15	16	17	18	20	23	24	25	26	27	28	29	30	31	32	33	35	36	37	38	39	42	43	44	45	47	49	51	53	54	55	62	63	64
Asco (Doth, Cap)	Path Bio	Fulvia fulva (Cladosporium fulvum)	277	3	5	19	16	0	2	0	0	2	2	4	15	2	16	8	14	2	0	2	0	0	1	15	1	2	14	4	0	6	2	2	1	2	1	22	0	1	8	0	2	2	1	5	0	1	5
Asco (Doth, Cap)	Path Hemi	Dothistroma septosporum	204	2	4	12	12	0	1	0	0	1	2	4	13	2	17	8	10	2	0	1	1	0	2	4	1	2	10	2	0	3	2	1	1	0	1	12	0	1	8	0	1	1	1	4	1	1	6
Asco (Doth, Cap)	Path Hemi	Pseudocercospora fijiensis (Mycosphaerella fijiensis)	230	4	7	16	10	0	1	0	0	1	0	2	14	2	18	7	11	2	0	0	1	0	1	5	1	1	10	4	1	3	3	2	1	0	1	16	0	0	11	0	3	2	1	4	1	1	4
Asco (Doth, Cap)	Path Hemi	Sphaerulina musiva (Septoria musiva, Mycosphaerella populorum)	171	0	4	10	7	0	0	0	0	0	1	2	13	3	15	7	6	2	0	0	0	0	1	5	3	2	9	2	0	1	2	1	1	0	1	8	0	0	9	0	2	2	1	2	0	1	6
Asco (Doth, Cap)	Path Hemi	Sphaerulina populicola (Septoria populicola, Mycosphaerella populicola)	159	0	4	10	7	0	0	0	0	0	1	3	13	3	13	7	6	2	0	0	0	0	0	5	2	1	7	2	0	1	2	1	1	0	0	8	0	0	9	0	2	1	1	2	0	1	5
Asco (Doth, Cap)	Path Hemi	Zymoseptoria tritici (Mycosphaerella graminicola)	195	2	8	16	10	0	1	0	0	2	1	1	14	1	14	7	10	1	0	0	0	0	1	2	1	1	7	4	0	2	2	2	1	1	0	10	0	1	9	0	3	2	1	3	1	1	4
Asco (Doth, Cap)	Sapro	Baudoinia compniacensis	165	3	5	9	16	1	2	0	1	4	2	1	8	1	15	5	4	1	0	0	0	0	1	6	0	3	6	2	0	3	2	1	1	0	0	5	0	1	9	0	3	0	0	3	1	1	3
Asco (Doth, Hys)	Sapro	Rhytidhysteron rufulum	267	3	8	17	21	2	4	0	0	4	2	3	11	4	19	7	15	4	0	0	0	1	4	8	1	3	10	2	1	5	1	2	1	1	0	17	0	2	11	0	4	1	0	2	1	1	1
Asco (Doth, Hys)	Sapro	Hysterium pulicare	263	3	6	15	21	2	4	0	0	3	4	2	10	3	21	8	11	5	0	0	0	0	5	8	1	3	10	1	0	5	1	2	1	2	0	11	0	3	12	0	4	1	0	2	0	2	1
Asco (Doth, Myt)	Sapro	Lepidopterella palustris	182	3	2	8	11	0	1	0	0	1	0	1	11	3	22	6	16	3	0	1	1	0	2	7	0	1	7	1	0	2	1	1	1	0	0	4	0	2	11	0	5	1	0	4	0	1	2
Asco (Doth, Myt)	EctoMyc	Cenococcum geophilum	172	2	3	10	11	1	2	0	0	1	0	3	13	2	17	6	9	2	1	0	1	0	2	7	1	0	7	1	0	1	1	1	1	0	0	5	0	2	9	0	2	1	0	6	0	1	0
Asco (Doth, Myt)	Sapro	Glonium stellatum	264	6	5	11	23	2	5	0	0	5	2	3	10	4	24	6	12	2	0	0	1	0	7	15	1	2	9	1	0	6	1	1	1	2	0	11	0	4	9	0	4	1	0	6	0	0	1
Asco (Doth, Pleo)	Path Necro	Parastagonospora nodorum (Stagonospora nodorum)	253	2	10	15	21	4	5	0	0	7	7	3	7	3	15	7	15	3	0	0	0	0	3	4	0	2	10	4	0	4	2	2	1	1	0	14	0	2	9	0	2	1	1	3	3	2	1
Asco (Doth, Pleo)	Path Hemi	Plenodomus lingam (Leptosphaeria maculans)	223	3	7	13	16	3	3	0	0	3	2	3	7	3	19	8	11	2	0	0	0	1	4	7	1	2	8	2	0	4	2	2	1	1	0	11	0	2	8	0	3	1	0	3	1	3	1
Asco (Doth, Pleo)	Path Hemi	Exserohilum turcicum (Setosphaeria turcica)	234	3	7	15	13	3	4	0	0	5	5	3	7	2	16	7	10	5	0	0	0	1	4	6	1	2	8	2	1	4	2	2	1	1	0	14	0	2	10	0	2	1	1	4	2	2	1
Asco (Doth, Pleo)	Path Hemi	Bipolaris sorokiniana (Cochliobolus sativus)	255	3	7	15	16	3	6	0	0	5	5	3	7	2	17	7	18	3	0	0	0	1	4	4	1	2	9	5	1	4	2	2	1	1	0	16	0	3	10	0	2	1	1	3	2	2	1
Asco (Doth, Pleo)	Path Necro	Bipolaris oryzae (Cochliobolus miyabeanus)	254	3	7	16	16	3	6	0	0	5	5	3	8	2	17	7	15	3	0	0	0	1	4	4	1	2	10	3	1	4	2	2	1	1	0	16	0	3	10	0	2	1	1	3	2	2	1
Asco (Doth, Pleo)	Path Necro	Bipolaris victoriae (Cochliobolus victoriae)	261	3	7	15	16	3	6	0	0	6	5	3	7	2	17	7	17	3	0	0	0	1	4	4	1	3	10	3	1	4	2	2	1	1	0	20	0	3	10	0	2	1	1	4	2	2	1
Asco (Doth, Pleo)	Path Necro	Bipolaris zeicola (Cochliobolus carbonum)	256	3	7	16	15	3	6	0	0	6	5	3	7	2	17	7	16	3	0	0	0	1	4	4	1	3	10	3	1	4	2	2	1	1	0	18	0	3	10	0	2	1	1	4	2	2	1
Asco (Doth, Pleo)	Path Necro	Bipolaris maydis C4 (Cochliobolus heterostrophus C4)	258	3	7	18	17	3	6	0	0	5	5	3	7	2	17	7	17	3	0	0	0	1	4	3	1	2	9	3	1	4	2	2	1	1	0	17	0	3	11	0	2	1	1	3	2	2	1
Asco (Doth, Pleo)	Path Necro	Bipolaris maydis C5 (Cochliobolus heterostrophus C5)	274	3	9	18	17	3	6	0	0	5	5	4	7	2	17	7	18	4	0	0	0	1	4	5	1	2	9	3	1	4	3	2	1	1	0	19	0	3	11	0	2	1	1	3	3	2	1
Asco (Doth, Pleo)	Path Necro	Alternaria brassicicola	243	4	7	14	18	3	5	0	0	5	4	2	8	2	18	9	10	3	0	0	0	1	7	7	1	2	8	2	0	5	2	2	1	0	0	19	0	3	9	0	2	1	1	4	2	2	1
Asco (Doth, Pleo)	Path Necro	Pyrenophora tritici-repentis	233	3	7	12	14	3	3	0	0	4	4	2	7	2	16	7	11	3	0	0	0	0	4	6	0	2	8	3	0	4	2	2	1	0	0	16	0	3	12	0	2	1	1	4	2	2	1
Asco (Doth, Pleo)	Path Necro	Pyrenophora teres	236	3	6	13	14	3	3	0	0	4	4	2	8	2	16	8	11	3	0	0	0	0	4	5	4	3	8	3	0	4	2	2	1	0	0	16	0	3	12	0	2	1	1	4	2	2	1
Asco (other)	Sapro	Aspergillus nidulans	272	4	10	21	16	2	3	0	0	3	2	1	13	2	14	5	21	2	0	1	3	3	4	11	0	0	10	2	1	4	4	1	1	2	0	19	0	1	7	0	2	1	1	6	2	1	0
Asco (other)	Path Necro	Botrytis cinerea	246	5	2	16	16	1	3	0	0	2	2	4	10	4	23	5	10	1	0	0	1	2	4	19	0	0	5	2	0	4	2	1	1	1	0	6	0	2	9	0	3	2	1	4	1	1	2
Asco (other)	Path Necro	Sclerotium sclerotiorum	218	3	2	13	14	1	3	0	0	2	3	5	10	4	19	6	13	1	0	0	1	1	3	17	0	0	6	1	0	4	2	1	1	0	0	5	0	2	8	0	2	2	1	4	0	1	2
Asco (other)	Ericoid	Oidiodendron maius	462	11	18	32	20	2	7	0	0	2	8	7	6	4	17	6	23	4	1	5	2	0	19	24	6	7	13	4	1	10	4	1	3	2	0	16	0	4	12	1	9	2	4	18	3	2	6
Asco (other)	Path Hemi	Pyricularia grisea (Magnaporthe grisea)	259	2	8	18	13	3	5	0	0	6	5	4	9	2	18	7	16	3	0	0	0	0	4	4	4	1	6	5	1	0	2	2	2	1	0	19	0	1	9	0	3	1	1	7	4	2	2
Asco (other)	Sapro	Neurospora crassa	192	2	6	11	6	3	5	0	0	4	2	2	11	2	15	6	13	2	0	0	1	1	0	2	0	2	6	2	0	2	1	2	1	0	0	7	0	1	9	0	1	1	1	6	0	2	2
Asco (other)	Sapro	Thielavia terrestris	209	1	8	14	13	2	5	0	0	6	5	3	5	3	14	3	15	1	0	1	1	0	1	7	0	3	8	1	0	2	1	2	1	2	0	9	0	2	10	0	2	1	1	7	2	2	1
Asco (other)	Sapro	Myceliophthora thermophila	196	1	7	13	9	3	6	0	0	4	8	1	9	2	15	4	10	1	0	1	1	1	2	2	0	3	6	0	1	1	1	2	1	0	0	13	0	1	8	0	2	1	0	6	2	1	1
Asco (other)	Sapro	Chaetomium globosum	236	1	7	13	10	4	8	0	0	7	10	4	9	2	15	4	17	1	0	1	0	1	3	1	0	2	6	3	1	2	1	2	1	0	0	17	0	2	10	0	2	1	0	10	4	1	1
Asco (other)	Path Hemi	Colletotrichum gloeosporoides (Glomerella cingulata)	424	6	10	33	22	4	7	0	0	7	5	7	13	3	26	7	28	3	0	0	0	1	5	22	2	2	9	3	1	8	2	2	2	4	0	45	0	1	11	0	4	2	1	6	1	1	1
Asco (other)	Path Hemi	Colletotrichum fiorinae (Glomerella acutata)	372	4	7	28	22	4	7	0	0	6	4	7	14	3	22	7	18	3	0	0	0	1	5	16	1	2	9	3	1	8	3	2	2	3	0	42	0	1	11	0	4	3	1	4	1	2	1
Asco (other)	Path Necro	Verticillium dahliae	268	3	6	17	14	4	6	0	0	4	5	6	8	4	12	7	20	3	0	1	0	1	5	12	0	1	9	3	1	5	1	2	2	1	0	22	0	2	8	1	2	1	1	3	0	1	2
Asco (other)	Path Necro / Sapro	Neocosmospora haematococca (Nectria haematococca)	336	5	11	38	18	1	3	0	0	3	3	6	9	2	21	6	27	4	1	3	0	0	2	11	0	0	9	6	2	8	2	2	1	1	0	32	0	1	10	1	4	1	1	5	2	1	2
Asco (other)	Path Necro	Fusarium graminearum	245	3	10	21	14	1	2	0	0	5	3	4	8	3	23	6	18	3	0	0	0	0	2	6	1	0	8	5	1	3	3	2	1	2	0	17	0	1	10	0	2	1	1	3	1	1	2
Asco (other)	Path Hemi / Sapro	Fusarium oxysporum	385	6	9	33	21	1	3	0	0	5	3	4	12	3	27	7	30	4	0	1	0	0	4	15	2	3	10	16	1	7	3	2	1	4	0	35	0	1	10	1	3	2	1	3	1	1	8
Asco (other)	Sapro	Trichoderma reesei	200	2	8	13	8	1	2	0	0	1	3	2	5	2	16	5	20	3	0	1	1	0	8	4	0	5	4	0	0	1	2	2	1	1	0	2	0	1	8	0	0	0	2	6	1	1	3
Asco (other)	EctoMyc	Tuber melanosporum	87	2	2	7	6	0	0	0	0	1	0	1	8	1	7	4	5	2	0	1	1	0	0	2	0	0	5	1	0	0	2	0	1	0	0	1	0	1	5	0	0	0	0	2	0	1	0
Asco (other)	Sapro	Schizosaccharomyces pombe	53	0	0	1	3	0	0	0	0	0	0	0	13	2	3	1	1	0	0	0	0	0	1	0	0	0	4	2	0	0	0	1	1	0	0	0	0	0	2	0	0	0	0	0	0	1	0
Asco (other)	Sapro	Saccharomyces cerevisiae	52	0	0	0	5	0	0	0	0	0	0	0	9	1	5	4	2	0	0	0	0	0	0	1	0	0	1	1	0	0	0	2	1	0	0	0	0	0	3	0	0	0	0	0	0	1	0
Basidio	Sapro	Phanerochaete chrysosporium	179	2	2	10	19	1	8	0	1	6	1	2	8	2	22	2	11	4	1	0	1	0	3	5	0	2	6	0	0	3	0	2	1	0	0	4	0	2	5	0	2	1	0	2	0	1	0
Basidio	Sapro	Postia placenta	142	2	3	6	17	0	0	0	0	3	0	2	7	2	24	2	11	3	1	0	0	0	3	8	0	3	4	0	0	1	0	3	1	0	0	1	0	0	5	0	1	1	0	3	0	1	0
Basidio	Sapro	Schizophyllum commune	231	3	4	12	16	1	2	0	1	5	1	1	13	3	35	3	16	3	2	0	1	1	1	3	2	5	4	1	0	4	0	2	1	0	0	20	0	1	9	0	2	1	0	2	1	1	0
Basidio	EctoMyc	Laccaria bicolor	170	0	2	2	23	0	0	0	1	0	0	3	10	2	31	4	11	2	1	3	0	0	1	7	0	9	5	0	0	1	0	2	1	0	0	0	0	0	11	0	0	0	0	2	0	1	0
Basidio	Sapro	Coprinopsis cinerea	187	2	2	7	27	5	6	0	1	6	6	1	9	4	30	4	9	2	1	6	0	0	0	3	0	3	3	0	0	0	0	2	1	0	0	4	1	0	8	0	1	1	0	1	3	1	0
Basidio	Sapro	Serpula lacrymans	161	3	3	11	20	1	0	0	1	1	0	1	7	2	20	2	10	2	1	0	1	0	3	7	1	2	5	0	0	3	0	2	1	0	0	2	0	1	6	0	1	1	0	6	0	1	0
Basidio	Path Bio	Melampsora laricis-populina	197	0	4	3	31	0	8	0	1	6	0	10	9	4	11	2	15	3	1	0	0	10	8	3	0	0	4	2	0	1	0	5	1	0	0	8	0	1	15	0	3	0	0	0	0	1	0
Basidio	Path Bio	Ustilago maydis	107	0	1	3	12	0	0	1	1	2	1	0	4	1	22	2	4	2	1	0	1	1	1	1	0	2	3	2	0	1	1	2	2	0	1	4	0	4	3	0	2	0	0	1	1	1	0
Basidio	EctoMyc	Piloderma croceum	164	1	3	11	15	0	1	0	1	0	0	2	5	3	30	3	9	4	0	0	2	0	3	8	1	0	3	1	0	2	0	1	1	0	0	2	0	1	6	0	2	0	0	4	0	1	0
Basidio	EctoMyc	Paxillus involutus	159	3	1	4	21	0	0	0	3	1	0	0	7	4	22	3	16	6	0	0	6	0	2	3	5	2	5	0	0	1	0	3	5	0	0	0	0	0	7	0	1	0	0	5	0	1	0
Basidio	EctoMyc	Paxillus rubicundulus	123	1	1	4	17	0	0	0	1	1	0	0	7	2	19	2	18	2	0	0	5	0	3	2	1	1	2	0	0	1	0	3	2	0	0	0	0	0	7	0	1	0	0	2	0	1	0
Basidio	EctoMyc	Hebeloma cylindrosporum	150	3	1	5	18	0	1	0	1	1	0	3	9	5	26	4	12	2	1	3	1	0	1	3	0	3	3	0	1	1	0	2	1	0	0	2	0	1	8	0	0	1	0	2	0	1	0
Basidio	EctoMyc	Amanita muscaria	122	0	4	4	13	0	0	0	1	0	0	0	6	2	20	4	16	3	1	0	3	0	2	0	0	1	5	0	0	1	0	2	1	0	0	3	0	0	7	0	0	0	0	1	0	1	0
Basidio	EctoMyc	Pisolithus tinctorius	96	0	1	8	8	0	0	0	1	0	0	0	7	2	17	4	6	2	0	0	1	0	5	1	1	1	4	0	0	1	0	3	1	0	0	3	0	0	4	0	0	0	0	2	0	1	0
Basidio	EctoMyc	Pisolithus microcarpus	90	0	1	5	12	0	0	0	1	0	0	0	6	2	15	3	7	1	0	0	2	0	2	1	1	1	1	0	0	1	0	3	1	0	0	3	0	0	4	0	0	0	0	2	0	1	0
Basidio	EctoMyc	Suillus luteus	140	2	4	11	18	0	0	0	1	0	0	2	8	2	21	2	13	2	1	0	2	0	2	3	1	1	3	0	0	1	0	2	7	0	0	1	0	0	4	0	1	0	0	2	0	1	0
Basidio	EctoMyc	Scleroderma citrinum	105	4	1	3	11	0	0	0	1	0	0	1	6	3	16	4	8	2	0	0	3	0	3	3	1	1	1	0	0	1	0	2	2	0	0	0	0	0	6	0	0	0	0	2	0	1	0
Phylogeny	Lifestyle	Glycosyltranserases (GT)	TOTAL	1	2	3	4	5	8	15	17	18	20	21	22	24	25	31	32	33	34	35	39	41	48	49	50	55	57	58	59	61	62	64	66	69	71	76	90	91
Asco (Doth, Cap)	Path Bio	Fulvia fulva (Cladosporium fulvum)	106	6	19	1	5	2	10	3	3	0	3	1	4	1	2	9	5	1	6	1	3	1	1	0	1	0	2	1	0	0	3	0	1	2	4	0	5	0
Asco (Doth, Cap)	Path Hemi	Dothistroma septosporum	111	5	15	1	5	2	11	4	3	0	3	1	4	1	6	7	7	1	5	1	3	1	1	0	1	0	2	1	1	0	3	0	1	2	4	1	7	1
Asco (Doth, Cap)	Path Hemi	Pseudocercospora fijiensis (Mycosphaerella fijiensis)	100	5	18	1	4	2	11	4	1	0	3	1	4	1	4	7	6	1	4	1	3	1	1	0	1	0	3	1	1	0	3	0	1	1	0	1	5	0
Asco (Doth, Cap)	Path Hemi	Sphaerulina musiva (Septoria musiva, Mycosphaerella populorum)	98	5	16	1	5	1	12	3	1	0	3	1	4	1	3	8	4	1	6	1	3	1	1	0	1	0	2	1	1	1	3	0	1	2	1	1	3	0
Asco (Doth, Cap)	Path Hemi	Sphaerulina populicola (Septoria populicola, Mycosphaerella populicola)	98	5	15	1	5	1	12	3	2	0	3	1	4	1	2	8	5	1	6	1	3	1	1	0	1	0	2	1	1	1	3	0	1	2	1	1	3	0
Asco (Doth, Cap)	Path Hemi	Zymoseptoria tritici (Mycosphaerella graminicola)	105	6	14	1	4	3	10	3	2	0	3	1	4	1	3	9	7	1	7	1	3	1	1	0	1	0	3	1	1	0	3	1	1	1	2	1	5	0
Asco (Doth, Cap)	Sapro	Baudoinia compniacensis	88	8	15	1	5	1	7	3	1	0	3	1	4	1	0	6	3	1	3	1	3	1	1	0	1	0	2	1	1	0	4	0	1	1	3	1	4	0
Asco (Doth, Hys)	Sapro	Rhytidhysteron rufulum	93	10	14	1	5	3	8	3	0	0	3	1	3	1	5	4	3	1	5	1	4	1	1	0	1	0	2	0	1	0	3	0	1	4	1	0	3	0
Asco (Doth, Hys)	Sapro	Hysterium pulicare	101	7	13	1	6	3	10	3	0	0	3	1	4	1	6	8	3	1	5	1	3	1	1	0	1	0	2	1	1	0	3	0	1	7	0	0	4	0
Asco (Doth, Myt)	Sapro	Lepidopterella palustris	100	9	14	1	6	2	8	3	0	0	4	1	4	1	6	4	4	1	6	1	3	1	1	0	1	0	2	1	1	0	3	0	1	4	1	1	5	0
Asco (Doth, Myt)	EctoMyc	Cenococcum geophilum	90	4	16	1	6	3	8	3	0	0	3	1	4	1	4	2	3	1	5	1	3	1	1	0	1	0	2	1	1	0	3	0	1	5	1	1	3	0
Asco (Doth, Myt)	Sapro	Glonium stellatum	100	7	18	1	6	2	10	3	0	0	3	1	4	1	3	4	3	1	5	1	3	1	1	0	1	0	2	1	1	0	3	0	1	5	1	2	5	0
Asco (Doth, Pleo)	Path Necro	Parastagonospora nodorum (Stagonospora nodorum)	90	9	12	1	5	0	8	3	0	0	3	1	4	1	4	6	5	1	5	1	3	1	1	0	1	1	2	1	1	0	2	0	1	3	1	1	2	0
Asco (Doth, Pleo)	Path Hemi	Plenodomus lingam (Leptosphaeria maculans)	99	7	16	1	6	0	9	3	0	0	3	1	4	1	3	7	5	1	7	1	3	1	1	0	1	1	2	1	1	0	3	0	1	2	2	1	4	0
Asco (Doth, Pleo)	Path Hemi	Exserohilum turcicum (Setosphaeria turcica)	95	8	16	1	5	0	9	3	0	0	3	1	4	1	1	5	5	1	6	1	4	1	1	0	1	0	2	1	1	0	3	0	1	3	1	1	5	0
Asco (Doth, Pleo)	Path Hemi	Bipolaris sorokiniana (Cochliobolus sativus)	100	9	18	1	5	0	8	4	0	0	3	1	4	1	3	5	5	1	8	1	3	1	1	0	1	0	2	1	1	0	3	0	1	3	1	1	4	0
Asco (Doth, Pleo)	Path Necro	Bipolaris oryzae (Cochliobolus miyabeanus)	101	10	18	1	6	0	9	3	0	0	3	1	4	1	2	6	5	1	8	1	3	1	1	0	1	0	2	1	1	0	3	0	1	2	1	1	4	0
Asco (Doth, Pleo)	Path Necro	Bipolaris victoriae (Cochliobolus victoriae)	100	10	18	1	5	0	9	4	0	0	3	1	4	1	2	5	6	1	8	1	3	1	1	0	1	0	2	1	1	0	3	0	1	2	1	1	3	0
Asco (Doth, Pleo)	Path Necro	Bipolaris zeicola (Cochliobolus carbonum)	99	8	18	1	5	0	9	4	0	0	3	1	4	1	2	5	6	1	8	1	3	1	1	0	1	0	2	1	1	0	3	0	1	2	1	1	4	0
Asco (Doth, Pleo)	Path Necro	Bipolaris maydis C4 (Cochliobolus heterostrophus C4)	97	8	19	1	5	0	9	4	0	0	3	1	4	1	2	5	5	1	5	1	3	1	1	0	1	0	2	1	1	0	3	0	1	2	1	1	5	0
Asco (Doth, Pleo)	Path Necro	Bipolaris maydis C5 (Cochliobolus heterostrophus C5)	104	9	19	1	5	0	10	4	0	0	3	1	4	1	2	5	6	1	8	1	3	1	1	0	1	0	2	1	2	0	3	0	1	2	1	1	5	0
Asco (Doth, Pleo)	Path Necro	Alternaria brassicicola	93	8	15	2	5	0	6	3	0	0	3	1	4	1	4	5	7	1	5	1	3	1	0	0	1	1	3	1	1	0	3	0	1	3	1	0	3	0
Asco (Doth, Pleo)	Path Necro	Pyrenophora tritici-repentis	100	6	19	1	6	0	8	3	0	0	3	1	4	1	2	6	5	1	7	1	3	1	1	0	1	1	3	1	1	0	3	0	1	4	1	1	4	0
Asco (Doth, Pleo)	Path Necro	Pyrenophora teres	99	6	18	1	6	0	9	3	0	0	3	1	4	1	2	5	7	1	7	1	3	1	1	0	1	1	2	1	1	0	4	0	1	4	1	0	3	0
Asco (other)	Sapro	Aspergillus nidulans	97	10	14	1	7	2	5	3	0	0	4	1	4	1	4	8	7	1	3	1	3	1	1	0	1	0	2	1	1	0	3	0	1	3	2	0	2	0
Asco (other)	Path Necro	Botrytis cinerea	110	14	16	1	6	1	7	3	2	0	3	1	5	1	2	7	7	1	2	1	3	1	4	0	2	0	1	1	1	0	3	0	1	4	5	1	3	0
Asco (other)	Path Necro	Sclerotium sclerotiorum	89	10	15	1	4	1	6	4	2	0	3	1	4	1	3	4	4	1	2	1	3	1	1	0	1	0	2	1	1	0	3	0	1	2	2	1	3	0
Asco (other)	Ericoid	Oidiodendron maius	115	14	20	1	6	0	8	3	1	0	4	1	4	1	4	8	11	1	2	1	3	1	1	0	1	0	2	1	1	1	3	0	1	2	4	1	3	0
Asco (other)	Path Hemi	Pyricularia grisea (Magnaporthe grisea)	102	13	12	1	4	1	2	4	1	0	3	1	4	1	7	4	8	1	2	1	3	1	1	0	1	0	2	1	1	3	3	0	1	4	4	1	6	0
Asco (other)	Sapro	Neurospora crassa	94	11	13	4	6	2	4	5	1	0	3	1	4	1	2	4	4	1	3	1	4	1	1	0	1	1	2	1	1	0	3	0	1	2	1	1	4	0
Asco (other)	Sapro	Thielavia terrestris	88	8	11	1	6	0	4	4	1	0	3	1	4	1	3	4	6	0	2	1	3	1	1	0	1	1	2	1	1	0	3	0	1	5	2	1	5	0
Asco (other)	Sapro	Myceliophthora thermophila	84	7	13	1	5	1	4	3	1	0	3	1	4	1	3	5	5	1	2	1	3	1	1	0	1	1	2	1	1	0	3	0	1	2	1	1	4	0
Asco (other)	Sapro	Chaetomium globosum	98	9	15	1	7	1	5	4	1	0	3	1	3	1	3	6	7	1	2	1	3	1	1	0	1	1	3	0	1	0	3	0	1	3	4	1	4	0
Asco (other)	Path Hemi	Colletotrichum gloeosporoides (Glomerella cingulata)	121	27	18	1	5	2	6	5	2	0	3	1	4	1	2	5	4	1	3	1	3	1	1	0	1	1	2	1	1	0	3	0	1	5	4	1	5	0
Asco (other)	Path Hemi	Colletotrichum fiorinae (Glomerella acutata)	108	17	17	1	5	2	6	5	2	0	3	1	4	1	1	5	3	1	3	1	3	1	1	0	1	1	2	1	1	1	3	0	1	4	3	1	6	0
Asco (other)	Path Necro	Verticillium dahliae	101	12	17	1	6	0	4	5	0	0	3	1	4	1	0	9	3	1	5	1	3	1	2	0	1	0	2	1	1	1	3	2	1	2	0	1	7	0
Asco (other)	Path Necro / Sapro	Neocosmospora haematococca (Nectria haematococca)	121	20	21	1	7	0	7	5	1	0	3	1	4	1	0	5	10	1	2	1	3	1	2	0	1	0	2	1	1	0	3	2	1	5	3	1	5	0
Asco (other)	Path Necro	Fusarium graminearum	107	18	20	1	5	0	6	4	2	0	3	1	4	1	0	5	5	1	2	1	3	1	1	0	1	0	2	1	1	0	3	2	1	1	4	1	6	0
Asco (other)	Path Hemi / Sapro	Fusarium oxysporum	130	23	23	1	9	0	12	4	2	0	3	1	4	1	0	6	6	1	3	1	3	1	1	0	1	0	2	1	1	0	3	2	1	4	3	1	6	0
Asco (other)	Sapro	Trichoderma reesei	92	8	13	1	5	0	3	4	1	0	4	1	4	1	1	7	8	1	2	1	3	1	1	0	1	0	2	1	1	0	3	2	1	3	1	1	6	0
Asco (other)	EctoMyc	Tuber melanosporum	61	5	10	1	3	1	2	5	0	0	3	1	4	1	0	0	2	1	2	1	3	1	2	0	1	0	2	1	1	0	3	0	1	2	0	1	1	0
Asco (other)	Sapro	Schizosaccharomyces pombe	62	2	4	0	3	5	3	6	0	0	5	0	4	1	0	1	4	1	7	0	3	0	4	0	1	0	2	1	1	0	2	0	1	0	0	1	0	0
Asco (other)	Sapro	Saccharomyces cerevisiae	68	3	5	2	3	0	3	9	0	0	4	0	4	1	0	0	4	1	2	1	7	0	3	0	1	0	2	1	1	0	3	0	1	0	6	1	0	0
Basidio	Sapro	Phanerochaete chrysosporium	70	9	13	1	4	1	9	2	1	0	3	1	4	1	0	1	1	1	0	1	3	1	2	1	1	0	2	1	1	0	0	0	1	2	0	1	1	0
Basidio	Sapro	Postia placenta	69	4	14	3	4	1	8	4	0	0	3	1	4	1	0	1	1	1	0	1	3	1	2	1	1	0	2	1	1	0	0	0	1	3	0	1	1	0
Basidio	Sapro	Schizophyllum commune	78	9	13	1	4	2	5	6	1	1	3	1	3	1	0	1	3	1	0	1	3	0	2	1	1	0	2	1	1	0	0	0	1	2	0	1	7	0
Basidio	EctoMyc	Laccaria bicolor	97	6	21	1	6	3	7	7	1	2	4	1	4	1	0	1	1	1	0	1	8	0	2	0	1	0	2	1	1	0	0	0	1	4	0	1	8	0
Basidio	Sapro	Coprinopsis cinerea	72	5	13	1	4	1	5	6	0	0	3	1	4	1	0	1	1	1	0	1	3	0	2	1	1	0	2	1	1	0	0	0	1	4	0	1	7	0
Basidio	Sapro	Serpula lacrymans	62	3	15	1	4	1	3	3	0	0	3	1	4	1	0	1	0	1	0	1	4	1	2	1	1	0	2	1	1	0	0	0	1	2	0	1	3	0
Basidio	Path Bio	Melampsora laricis-populina	94	7	14	1	5	2	3	2	0	2	3	1	4	1	1	6	6	1	0	0	3	2	8	1	1	0	2	3	1	0	0	0	1	1	2	1	9	0
Basidio	Path Bio	Ustilago maydis	64	5	14	1	4	0	2	2	1	0	3	1	4	1	0	3	3	1	0	0	3	1	1	0	1	0	2	1	1	0	0	0	1	3	2	1	2	0
Basidio	EctoMyc	Piloderma croceum	76	11	14	1	5	0	7	6	0	0	3	1	4	1	0	1	1	1	0	1	3	1	2	1	1	0	2	1	1	0	0	0	1	1	0	1	4	0
Basidio	EctoMyc	Paxillus involutus	70	3	13	1	5	1	3	5	0	0	3	1	6	1	0	1	1	1	0	1	3	1	3	1	2	0	2	1	1	0	0	0	1	1	0	1	7	0
Basidio	EctoMyc	Paxillus rubicundulus	58	3	13	1	4	1	3	3	0	0	3	1	4	1	0	1	1	1	0	1	3	1	2	1	1	0	2	1	1	0	0	0	1	1	0	1	2	0
Basidio	EctoMyc	Hebeloma cylindrosporum	73	12	13	1	4	1	4	5	1	1	3	1	4	1	0	1	1	1	0	1	3	0	4	1	1	0	2	1	1	0	0	0	1	1	0	1	2	0
Basidio	EctoMyc	Amanita muscaria	71	6	13	1	4	1	4	9	1	0	3	1	5	1	0	1	1	1	0	1	3	0	2	1	1	0	2	1	1	0	0	0	2	1	0	1	3	0
Basidio	EctoMyc	Pisolithus tinctorius	73	3	21	2	4	1	3	3	0	0	3	1	4	1	0	1	1	1	0	1	4	1	2	0	1	0	3	1	1	0	0	0	1	2	0	1	6	0
Basidio	EctoMyc	Pisolithus microcarpus	77	3	15	1	7	1	2	2	0	0	10	1	5	1	0	1	1	4	0	3	3	1	2	0	1	0	2	1	1	0	0	0	1	1	0	2	5	0
Basidio	EctoMyc	Suillus luteus	72	3	17	1	5	4	3	3	0	0	3	1	4	1	0	1	1	1	0	1	4	1	3	1	1	0	2	1	1	0	0	0	2	3	0	1	3	0
Basidio	EctoMyc	Scleroderma citrinum	72	3	21	1	5	1	3	2	0	0	3	1	4	2	0	1	1	1	0	0	5	1	3	0	1	0	2	1	1	0	0	0	1	1	0	1	6	0
Phylogeny	Lifestyle	Polysaccaride lyases (PL)	TOTAL	1	3	4	7	8	9	11	14	20
Asco (Doth, Cap)	Path Bio	Fulvia fulva (Cladosporium fulvum)	9	3	3	2	1	0	0	0	0	0
Asco (Doth, Cap)	Path Hemi	Dothistroma septosporum	4	1	0	2	0	0	0	0	1	0
Asco (Doth, Cap)	Path Hemi	Pseudocercospora fijiensis (Mycosphaerella fijiensis)	5	2	1	2	0	0	0	0	0	0
Asco (Doth, Cap)	Path Hemi	Sphaerulina musiva (Septoria musiva, Mycosphaerella populorum)	6	2	2	2	0	0	0	0	0	0
Asco (Doth, Cap)	Path Hemi	Sphaerulina populicola (Septoria populicola, Mycosphaerella populicola)	5	2	1	2	0	0	0	0	0	0
Asco (Doth, Cap)	Path Hemi	Zymoseptoria tritici (Mycosphaerella graminicola)	3	2	1	0	0	0	0	0	0	0
Asco (Doth, Cap)	Sapro	Baudoinia compniacensis	0	0	0	0	0	0	0	0	0	0
Asco (Doth, Hys)	Sapro	Rhytidhysteron rufulum	17	6	5	4	0	0	1	0	0	1
Asco (Doth, Hys)	Sapro	Hysterium pulicare	4	2	0	1	0	0	0	0	0	1
Asco (Doth, Myt)	Sapro	Lepidopterella palustris	2	0	1	0	0	0	0	0	0	1
Asco (Doth, Myt)	EctoMyc	Cenococcum geophilum	1	0	1	0	0	0	0	0	0	0
Asco (Doth, Myt)	Sapro	Glonium stellatum	5	3	1	1	0	0	0	0	0	0
Asco (Doth, Pleo)	Path Necro	Parastagonospora nodorum (Stagonospora nodorum)	10	4	2	4	0	0	0	0	0	0
Asco (Doth, Pleo)	Path Hemi	Plenodomus lingam (Leptosphaeria maculans)	19	9	6	4	0	0	0	0	0	0
Asco (Doth, Pleo)	Path Hemi	Exserohilum turcicum (Setosphaeria turcica)	14	5	5	4	0	0	0	0	0	0
Asco (Doth, Pleo)	Path Hemi	Bipolaris sorokiniana (Cochliobolus sativus)	15	6	5	4	0	0	0	0	0	0
Asco (Doth, Pleo)	Path Necro	Bipolaris oryzae (Cochliobolus miyabeanus)	15	6	5	4	0	0	0	0	0	0
Asco (Doth, Pleo)	Path Necro	Bipolaris victoriae (Cochliobolus victoriae)	15	6	5	4	0	0	0	0	0	0
Asco (Doth, Pleo)	Path Necro	Bipolaris zeicola (Cochliobolus carbonum)	15	6	5	4	0	0	0	0	0	0
Asco (Doth, Pleo)	Path Necro	Bipolaris maydis C4 (Cochliobolus heterostrophus C4)	15	6	5	4	0	0	0	0	0	0
Asco (Doth, Pleo)	Path Necro	Bipolaris maydis C5 (Cochliobolus heterostrophus C5)	15	6	5	4	0	0	0	0	0	0
Asco (Doth, Pleo)	Path Necro	Alternaria brassicicola	24	9	11	3	0	0	1	0	0	0
Asco (Doth, Pleo)	Path Necro	Pyrenophora tritici-repentis	10	3	3	4	0	0	0	0	0	0
Asco (Doth, Pleo)	Path Necro	Pyrenophora teres	10	3	3	4	0	0	0	0	0	0
Asco (other)	Sapro	Aspergillus nidulans	23	10	5	4	0	0	1	1	0	2
Asco (other)	Path Necro	Botrytis cinerea	10	7	2	0	1	0	0	0	0	0
Asco (other)	Path Necro	Sclerotium sclerotiorum	5	4	0	0	1	0	0	0	0	0
Asco (other)	Ericoid	Oidiodendron maius	11	3	0	1	6	0	0	0	0	1
Asco (other)	Path Hemi	Pyricularia grisea (Magnaporthe grisea)	5	2	1	1	0	0	0	0	0	1
Asco (other)	Sapro	Neurospora crassa	4	1	1	1	0	0	0	0	0	1
Asco (other)	Sapro	Thielavia terrestris	4	1	0	2	1	0	0	0	0	0
Asco (other)	Sapro	Myceliophthora thermophila	8	5	1	1	0	0	0	0	0	1
Asco (other)	Sapro	Chaetomium globosum	15	7	4	2	0	0	1	0	0	1
Asco (other)	Path Hemi	Colletotrichum gloeosporoides (Glomerella cingulata)	43	17	14	7	0	0	3	1	0	1
Asco (other)	Path Hemi	Colletotrichum fiorinae (Glomerella acutata)	38	15	12	6	0	0	3	1	0	1
Asco (other)	Path Necro	Verticillium dahliae	35	17	11	4	0	0	2	1	0	0
Asco (other)	Path Necro / Sapro	Neocosmospora haematococca (Nectria haematococca)	34	14	11	5	1	0	1	1	0	1
Asco (other)	Path Necro	Fusarium graminearum	20	9	7	2	0	0	1	0	0	1
Asco (other)	Path Hemi / Sapro	Fusarium oxysporum	23	10	7	3	0	0	2	1	0	0
Asco (other)	Sapro	Trichoderma reesei	5	0	0	0	2	1	0	0	0	2
Asco (other)	EctoMyc	Tuber melanosporum	3	2	0	1	0	0	0	0	0	0
Asco (other)	Sapro	Schizosaccharomyces pombe	0	0	0	0	0	0	0	0	0	0
Asco (other)	Sapro	Saccharomyces cerevisiae	0	0	0	0	0	0	0	0	0	0
Basidio	Sapro	Phanerochaete chrysosporium	5	0	0	0	0	1	0	0	4	0
Basidio	Sapro	Postia placenta	5	0	0	0	0	0	0	0	5	0
Basidio	Sapro	Schizophyllum commune	18	5	4	3	0	1	3	0	2	0
Basidio	EctoMyc	Laccaria bicolor	6	0	0	0	0	1	0	0	5	0
Basidio	Sapro	Coprinopsis cinerea	13	1	2	2	0	1	0	0	7	0
Basidio	Sapro	Serpula lacrymans	6	0	0	0	0	2	0	0	4	0
Basidio	Path Bio	Melampsora laricis-populina	6	4	0	0	0	0	0	0	2	0
Basidio	Path Bio	Ustilago maydis	1	1	0	0	0	0	0	0	0	0
Basidio	EctoMyc	Piloderma croceum	5	0	0	0	0	0	0	0	5	0
Basidio	EctoMyc	Paxillus involutus	5	0	0	0	0	1	0	0	4	0
Basidio	EctoMyc	Paxillus rubicundulus	5	0	0	0	0	1	0	0	4	0
Basidio	EctoMyc	Hebeloma cylindrosporum	5	0	0	0	0	1	0	0	4	0
Basidio	EctoMyc	Amanita muscaria	3	0	0	0	0	1	0	0	2	0
Basidio	EctoMyc	Pisolithus tinctorius	2	0	0	0	0	0	0	0	2	0
Basidio	EctoMyc	Pisolithus microcarpus	3	0	0	0	0	0	0	0	3	0
Basidio	EctoMyc	Suillus luteus	5	0	0	0	0	2	0	0	3	0
Basidio	EctoMyc	Scleroderma citrinum	3	0	0	0	0	0	0	0	3	0
Phylogeny	Lifestyle	Carbohydrate esterases (CE)	TOTAL	1	2	3	4	5	8	9	12	14	15	16
Asco (Doth, Cap)	Path Bio	Fulvia fulva (Cladosporium fulvum)	33	5	0	1	3	11	2	2	2	0	0	7
Asco (Doth, Cap)	Path Hemi	Dothistroma septosporum	22	1	0	2	4	4	3	1	2	0	0	5
Asco (Doth, Cap)	Path Hemi	Pseudocercospora fijiensis (Mycosphaerella fijiensis)	25	4	0	2	2	7	3	2	2	0	0	3
Asco (Doth, Cap)	Path Hemi	Sphaerulina musiva (Septoria musiva, Mycosphaerella populorum)	15	1	0	1	3	6	0	1	2	0	0	1
Asco (Doth, Cap)	Path Hemi	Sphaerulina populicola (Septoria populicola, Mycosphaerella populicola)	10	1	0	0	2	4	0	1	2	0	0	0
Asco (Doth, Cap)	Path Hemi	Zymoseptoria tritici (Mycosphaerella graminicola)	16	2	0	1	4	6	1	0	0	0	0	2
Asco (Doth, Cap)	Sapro	Baudoinia compniacensis	16	2	0	0	5	3	1	2	0	0	1	2
Asco (Doth, Hys)	Sapro	Rhytidhysteron rufulum	48	6	0	19	7	1	4	2	2	0	3	4
Asco (Doth, Hys)	Sapro	Hysterium pulicare	37	7	0	3	7	2	7	2	2	0	2	5
Asco (Doth, Myt)	Sapro	Lepidopterella palustris	11	0	0	1	3	1	2	2	0	0	0	2
Asco (Doth, Myt)	EctoMyc	Cenococcum geophilum	15	1	0	2	4	0	2	2	1	0	0	3
Asco (Doth, Myt)	Sapro	Glonium stellatum	30	8	0	4	3	2	3	2	2	0	2	4
Asco (Doth, Pleo)	Path Necro	Parastagonospora nodorum (Stagonospora nodorum)	49	10	1	3	11	10	6	2	3	0	1	2
Asco (Doth, Pleo)	Path Hemi	Plenodomus lingam (Leptosphaeria maculans)	36	4	1	2	8	8	3	2	3	0	2	3
Asco (Doth, Pleo)	Path Hemi	Exserohilum turcicum (Setosphaeria turcica)	41	5	0	3	10	11	3	2	3	0	1	3
Asco (Doth, Pleo)	Path Hemi	Bipolaris sorokiniana (Cochliobolus sativus)	47	7	0	4	10	14	3	2	3	0	1	3
Asco (Doth, Pleo)	Path Necro	Bipolaris oryzae (Cochliobolus miyabeanus)	46	8	0	3	10	13	3	2	3	0	1	3
Asco (Doth, Pleo)	Path Necro	Bipolaris victoriae (Cochliobolus victoriae)	47	8	0	4	10	13	3	2	3	0	1	3
Asco (Doth, Pleo)	Path Necro	Bipolaris zeicola (Cochliobolus carbonum)	46	7	0	3	10	14	3	2	3	0	1	3
Asco (Doth, Pleo)	Path Necro	Bipolaris maydis C4 (Cochliobolus heterostrophus C4)	46	8	0	3	10	13	3	2	3	0	1	3
Asco (Doth, Pleo)	Path Necro	Bipolaris maydis C5 (Cochliobolus heterostrophus C5)	49	8	0	3	10	15	3	2	3	0	1	4
Asco (Doth, Pleo)	Path Necro	Alternaria brassicicola	43	3	1	5	7	9	7	2	4	0	2	3
Asco (Doth, Pleo)	Path Necro	Pyrenophora tritici-repentis	41	3	1	3	12	11	2	2	3	0	1	3
Asco (Doth, Pleo)	Path Necro	Pyrenophora teres	39	4	1	3	9	11	2	2	3	0	1	3
Asco (other)	Sapro	Aspergillus nidulans	29	3	0	5	7	4	3	1	2	0	0	4
Asco (other)	Path Necro	Botrytis cinerea	37	2	0	1	5	11	5	2	3	0	0	8
Asco (other)	Path Necro	Sclerotium sclerotiorum	30	2	0	1	4	8	5	1	3	0	1	5
Asco (other)	Ericoid	Oidiodendron maius	36	5	1	5	3	6	5	1	3	0	1	6
Asco (other)	Path Hemi	Pyricularia grisea (Magnaporthe grisea)	51	8	1	6	11	17	1	1	3	0	1	2
Asco (other)	Sapro	Neurospora crassa	24	6	0	3	5	3	2	1	1	0	1	2
Asco (other)	Sapro	Thielavia terrestris	26	3	1	4	6	3	3	1	1	0	2	2
Asco (other)	Sapro	Myceliophthora thermophila	26	6	0	3	5	3	2	1	2	0	2	2
Asco (other)	Sapro	Chaetomium globosum	39	11	1	7	5	5	2	1	2	0	3	2
Asco (other)	Path Hemi	Colletotrichum gloeosporoides (Glomerella cingulata)	71	6	0	10	14	18	5	1	7	0	2	8
Asco (other)	Path Hemi	Colletotrichum fiorinae (Glomerella acutata)	65	5	0	8	13	18	5	1	6	0	1	8
Asco (other)	Path Necro	Verticillium dahliae	50	5	0	6	8	14	8	1	4	0	1	3
Asco (other)	Path Necro / Sapro	Neocosmospora haematococca (Nectria haematococca)	44	1	1	11	6	8	8	2	2	0	0	5
Asco (other)	Path Necro	Fusarium graminearum	45	4	1	5	7	12	7	1	3	0	0	5
Asco (other)	Path Hemi / Sapro	Fusarium oxysporum	53	7	1	6	9	12	8	1	4	0	0	5
Asco (other)	Sapro	Trichoderma reesei	16	2	0	3	3	4	0	1	0	0	1	2
Asco (other)	EctoMyc	Tuber melanosporum	10	0	0	0	8	0	0	0	1	0	0	1
Asco (other)	Sapro	Schizosaccharomyces pombe	2	0	0	0	1	0	0	0	0	1	0	0
Asco (other)	Sapro	Saccharomyces cerevisiae	2	0	0	0	2	0	0	0	0	0	0	0
Basidio	Sapro	Phanerochaete chrysosporium	20	4	0	0	4	0	2	1	0	0	2	7
Basidio	Sapro	Postia placenta	10	0	0	0	2	0	2	1	0	0	1	4
Basidio	Sapro	Schizophyllum commune	40	10	0	0	10	2	2	1	2	0	2	11
Basidio	EctoMyc	Laccaria bicolor	20	0	0	0	11	1	4	0	0	0	0	4
Basidio	Sapro	Coprinopsis cinerea	54	4	0	3	17	6	0	1	1	0	17	5
Basidio	Sapro	Serpula lacrymans	13	0	0	0	5	0	2	1	0	0	0	5
Basidio	Path Bio	Melampsora laricis-populina	54	0	0	0	19	14	5	0	0	0	0	16
Basidio	Path Bio	Ustilago maydis	14	1	0	0	7	4	1	1	0	0	0	0
Basidio	EctoMyc	Piloderma croceum	23	2	0	0	9	0	2	1	1	0	0	8
Basidio	EctoMyc	Paxillus involutus	12	0	0	0	3	0	0	3	0	0	0	6
Basidio	EctoMyc	Paxillus rubicundulus	12	0	0	0	3	0	0	1	0	0	0	8
Basidio	EctoMyc	Hebeloma cylindrosporum	22	0	0	0	10	3	2	1	1	0	0	5
Basidio	EctoMyc	Amanita muscaria	18	4	0	0	7	0	0	1	0	0	0	6
Basidio	EctoMyc	Pisolithus tinctorius	9	0	0	0	6	0	0	1	0	0	0	2
Basidio	EctoMyc	Pisolithus microcarpus	12	0	0	0	7	0	0	1	0	0	0	4
Basidio	EctoMyc	Suillus luteus	10	0	0	0	3	0	2	1	0	0	0	4
Basidio	EctoMyc	Scleroderma citrinum	12	0	0	0	6	0	0	1	0	0	0	5
Phylogeny	Lifestyle	Carbohydrate-binding modules (CBM)	TOTAL	1	4	5	6	12	13	14	18	19	20	21	24	32	35	38	42	43	48	50	52	63	66	67
Asco (Doth, Cap)	Path Bio	Fulvia fulva (Cladosporium fulvum)	30	0	0	0	0	0	1	1	7	0	4	1	0	1	2	0	1	1	3	6	1	1	0	0
Asco (Doth, Cap)	Path Hemi	Dothistroma septosporum	24	1	0	0	0	0	0	1	6	0	4	1	0	1	1	0	1	1	3	3	0	1	0	0
Asco (Doth, Cap)	Path Hemi	Pseudocercospora fijiensis (Mycosphaerella fijiensis)	30	1	0	0	0	0	1	1	3	0	3	2	0	1	2	0	1	2	3	9	0	1	0	0
Asco (Doth, Cap)	Path Hemi	Sphaerulina musiva (Septoria musiva, Mycosphaerella populorum)	28	4	0	0	0	0	0	1	4	0	3	2	0	2	1	0	1	1	3	5	0	1	0	0
Asco (Doth, Cap)	Path Hemi	Sphaerulina populicola (Septoria populicola, Mycosphaerella populicola)	26	4	0	0	0	0	0	1	3	0	3	2	0	2	0	0	1	1	3	5	0	1	0	0
Asco (Doth, Cap)	Path Hemi	Zymoseptoria tritici (Mycosphaerella graminicola)	27	0	0	0	0	0	0	0	7	0	3	1	0	0	1	0	0	1	2	9	1	2	0	0
Asco (Doth, Cap)	Sapro	Baudoinia compniacensis	18	4	1	0	0	0	0	0	4	0	1	2	0	1	0	0	0	1	3	1	0	0	0	0
Asco (Doth, Hys)	Sapro	Rhytidhysteron rufulum	60	12	0	0	0	0	2	0	20	0	2	1	0	1	3	0	0	1	3	14	0	1	0	0
Asco (Doth, Hys)	Sapro	Hysterium pulicare	46	9	0	0	0	0	2	0	17	0	1	1	0	3	3	0	0	2	4	3	0	1	0	0
Asco (Doth, Myt)	Sapro	Lepidopterella palustris	63	2	0	0	0	3	0	0	23	0	3	2	0	1	0	0	0	1	3	20	4	1	0	0
Asco (Doth, Myt)	EctoMyc	Cenococcum geophilum	49	3	0	0	0	1	1	0	19	0	0	1	0	1	1	0	0	2	3	15	1	1	0	0
Asco (Doth, Myt)	Sapro	Glonium stellatum	70	13	0	0	0	0	2	0	22	0	2	1	0	2	3	0	0	0	3	17	3	1	0	1
Asco (Doth, Pleo)	Path Necro	Parastagonospora nodorum (Stagonospora nodorum)	61	10	0	0	1	0	0	0	29	0	3	1	0	0	3	0	1	1	3	8	0	1	0	0
Asco (Doth, Pleo)	Path Hemi	Plenodomus lingam (Leptosphaeria maculans)	64	5	0	0	0	0	1	0	35	0	3	1	0	2	3	0	0	2	2	9	0	1	0	0
Asco (Doth, Pleo)	Path Hemi	Exserohilum turcicum (Setosphaeria turcica)	67	10	0	0	0	0	0	0	25	0	2	1	0	1	5	0	1	2	3	15	0	2	0	0
Asco (Doth, Pleo)	Path Hemi	Bipolaris sorokiniana (Cochliobolus sativus)	98	11	0	0	1	0	1	0	36	0	2	1	0	1	5	0	1	2	3	32	0	2	0	0
Asco (Doth, Pleo)	Path Necro	Bipolaris oryzae (Cochliobolus miyabeanus)	84	11	0	0	1	0	0	0	28	0	2	1	0	1	4	0	1	2	2	29	0	2	0	0
Asco (Doth, Pleo)	Path Necro	Bipolaris victoriae (Cochliobolus victoriae)	107	11	0	0	1	0	1	0	32	0	2	1	0	1	5	0	1	2	2	46	0	2	0	0
Asco (Doth, Pleo)	Path Necro	Bipolaris zeicola (Cochliobolus carbonum)	99	12	0	0	1	0	1	0	33	0	2	1	0	1	5	0	1	2	3	35	0	2	0	0
Asco (Doth, Pleo)	Path Necro	Bipolaris maydis C4 (Cochliobolus heterostrophus C4)	63	9	0	0	1	0	0	0	29	0	2	1	0	1	5	0	1	2	3	7	0	2	0	0
Asco (Doth, Pleo)	Path Necro	Bipolaris maydis C5 (Cochliobolus heterostrophus C5)	102	11	0	0	1	0	1	0	30	0	2	1	0	1	4	0	1	2	3	43	0	2	0	0
Asco (Doth, Pleo)	Path Necro	Alternaria brassicicola	63	9	0	0	0	0	1	0	25	0	2	1	2	0	5	0	1	2	3	11	0	1	0	0
Asco (Doth, Pleo)	Path Necro	Pyrenophora tritici-repentis	52	10	0	0	1	0	1	0	19	0	2	1	0	1	3	0	1	2	3	7	0	1	0	0
Asco (Doth, Pleo)	Path Necro	Pyrenophora teres	61	12	0	0	1	0	1	0	21	0	2	1	0	1	4	0	1	2	3	11	0	1	0	0
Asco (other)	Sapro	Aspergillus nidulans	90	7	0	0	1	0	0	1	18	0	4	1	2	1	3	0	1	3	3	42	0	1	0	2
Asco (other)	Path Necro	Botrytis cinerea	68	18	0	0	0	0	1	0	17	0	3	1	15	3	3	0	1	1	3	2	0	0	0	0
Asco (other)	Path Necro	Sclerotium sclerotiorum	66	19	0	0	0	0	1	0	19	0	3	1	15	1	1	0	1	1	3	0	0	1	0	0
Asco (other)	Ericoid	Oidiodendron maius	88	32	0	0	3	0	3	0	11	0	2	1	6	4	3	3	2	3	3	10	1	1	0	0
Asco (other)	Path Hemi	Pyricularia grisea (Magnaporthe grisea)	119	25	0	0	2	0	1	0	58	0	2	1	0	0	3	0	2	2	3	17	1	1	1	0
Asco (other)	Sapro	Neurospora crassa	71	21	0	0	0	0	1	0	9	0	3	2	9	1	0	1	0	1	4	18	1	0	0	0
Asco (other)	Sapro	Thielavia terrestris	77	25	0	0	0	0	1	0	18	0	3	1	0	0	1	0	1	1	3	22	1	0	0	0
Asco (other)	Sapro	Myceliophthora thermophila	51	17	0	0	0	0	1	0	10	0	2	1	2	0	3	0	1	1	3	9	1	0	0	0
Asco (other)	Sapro	Chaetomium globosum	121	34	0	0	3	0	1	0	34	0	2	1	12	0	3	2	1	1	2	24	1	0	0	0
Asco (other)	Path Hemi	Colletotrichum gloeosporoides (Glomerella cingulata)	172	25	0	0	1	0	0	0	47	0	3	1	22	1	8	0	1	1	3	55	0	3	1	0
Asco (other)	Path Hemi	Colletotrichum fiorinae (Glomerella acutata)	110	25	0	0	2	0	0	0	36	0	3	1	2	0	6	0	1	1	3	27	0	2	1	0
Asco (other)	Path Necro	Verticillium dahliae	92	26	0	0	0	0	0	0	25	0	4	0	6	0	4	1	2	1	4	18	0	1	0	0
Asco (other)	Path Necro / Sapro	Neocosmospora haematococca (Nectria haematococca)	98	12	0	0	0	0	1	0	34	0	2	2	6	3	3	1	1	1	3	26	0	3	0	0
Asco (other)	Path Necro	Fusarium graminearum	89	12	0	0	1	0	2	0	34	0	2	2	0	3	3	0	1	1	3	22	0	3	0	0
Asco (other)	Path Hemi / Sapro	Fusarium oxysporum	149	15	0	0	1	4	1	0	36	0	2	29	3	4	4	3	1	1	2	40	0	3	0	0
Asco (other)	Sapro	Trichoderma reesei	58	14	0	0	0	0	2	0	8	0	1	1	4	2	0	0	2	2	3	17	0	0	2	0
Asco (other)	EctoMyc	Tuber melanosporum	26	3	0	0	0	0	0	0	13	0	0	2	0	1	0	0	0	1	3	0	3	0	0	0
Asco (other)	Sapro	Schizosaccharomyces pombe	8	2	0	0	0	0	0	0	0	0	0	0	0	0	0	0	0	2	1	0	3	0	0	0
Asco (other)	Sapro	Saccharomyces cerevisiae	15	0	0	0	0	0	0	0	2	1	0	4	0	0	0	0	0	2	6	0	0	0	0	0
Basidio	Sapro	Phanerochaete chrysosporium	71	36	0	4	0	1	8	0	1	0	2	2	0	0	1	0	0	1	3	12	0	0	0	0
Basidio	Sapro	Postia placenta	35	0	0	5	0	1	15	0	1	0	1	2	0	0	1	0	0	2	3	4	0	0	0	0
Basidio	Sapro	Schizophyllum commune	45	5	0	3	0	1	18	0	1	0	1	3	0	0	2	0	0	1	4	5	0	1	0	0
Basidio	EctoMyc	Laccaria bicolor	31	1	0	2	0	2	9	0	1	0	1	2	0	0	0	0	0	5	3	4	1	0	0	0
Basidio	Sapro	Coprinopsis cinerea	94	39	0	3	0	1	28	0	1	0	3	5	0	0	1	0	0	2	3	8	0	0	0	0
Basidio	Sapro	Serpula lacrymans	39	8	0	5	0	1	5	0	1	0	2	1	0	0	2	0	0	1	2	11	0	0	0	0
Basidio	Path Bio	Melampsora laricis-populina	17	0	0	0	0	1	0	0	0	0	0	1	0	0	3	0	0	1	3	1	0	7	0	0
Basidio	Path Bio	Ustilago maydis	7	0	0	0	0	0	0	0	2	0	0	0	0	0	1	0	0	1	2	1	0	0	0	0
Basidio	EctoMyc	Piloderma croceum	23	0	0	2	0	1	6	0	2	0	3	4	0	0	0	0	0	1	2	2	0	0	0	0
Basidio	EctoMyc	Paxillus involutus	25	0	0	11	0	1	1	0	1	0	2	2	0	0	0	0	0	1	4	2	0	0	0	0
Basidio	EctoMyc	Paxillus rubicundulus	23	0	0	8	0	1	1	0	1	0	1	2	0	0	0	0	0	1	3	5	0	0	0	0
Basidio	EctoMyc	Hebeloma cylindrosporum	35	2	0	3	0	0	12	0	1	0	4	1	0	0	0	0	0	1	3	7	0	0	0	1
Basidio	EctoMyc	Amanita muscaria	23	0	0	3	0	2	6	0	1	0	1	2	0	0	0	0	0	1	3	4	0	0	0	0
Basidio	EctoMyc	Pisolithus tinctorius	18	0	0	2	0	1	6	0	1	0	1	1	0	0	0	0	0	1	1	4	0	0	0	0
Basidio	EctoMyc	Pisolithus microcarpus	21	0	0	3	0	1	5	0	1	0	1	1	0	0	0	0	0	2	3	4	0	0	0	0
Basidio	EctoMyc	Suillus luteus	27	0	0	7	0	1	4	0	1	0	1	2	0	0	0	0	0	1	3	7	0	0	0	0
Basidio	EctoMyc	Scleroderma citrinum	18	0	0	1	0	1	7	0	1	0	1	0	0	0	0	0	0	2	1	4	0	0	0	0
Phylogeny	Lifestyle	Auxiliary activities (AA)	TOTAL	AA1	AA2	AA3	AA4	AA5	AA6	AA7	AA8	AA9	AA10	AA11	AA12	AA13
Asco (Doth, Cap)	Path Bio	Fulvia fulva (Cladosporium fulvum)	79	17	4	31	2	6	1	5	4	2	0	5	2	0
Asco (Doth, Cap)	Path Hemi	Dothistroma septosporum	45	10	1	17	1	3	1	0	4	2	0	5	1	0
Asco (Doth, Cap)	Path Hemi	Pseudocercospora fijiensis (Mycosphaerella fijiensis)	42	11	2	14	0	1	2	0	3	3	0	5	1	0
Asco (Doth, Cap)	Path Hemi	Sphaerulina musiva (Septoria musiva, Mycosphaerella populorum)	29	6	0	12	1	1	1	0	1	2	0	5	0	0
Asco (Doth, Cap)	Path Hemi	Sphaerulina populicola (Septoria populicola, Mycosphaerella populicola)	25	6	0	10	0	1	1	0	1	1	0	5	0	0
Asco (Doth, Cap)	Path Hemi	Zymoseptoria tritici (Mycosphaerella graminicola)	45	8	3	19	0	1	1	0	5	2	0	5	1	0
Asco (Doth, Cap)	Sapro	Baudoinia compniacensis	29	8	0	11	1	2	1	0	0	1	0	4	1	0
Asco (Doth, Hys)	Sapro	Rhytidhysteron rufulum	118	15	4	37	3	3	1	4	12	29	0	4	5	1
Asco (Doth, Hys)	Sapro	Hysterium pulicare	107	20	4	30	4	3	1	3	10	21	0	5	6	0
Asco (Doth, Myt)	Sapro	Lepidopterella palustris	49	13	4	15	0	3	1	2	3	2	0	5	1	0
Asco (Doth, Myt)	EctoMyc	Cenococcum geophilum	55	13	2	18	1	4	1	2	3	5	0	5	1	0
Asco (Doth, Myt)	Sapro	Glonium stellatum	108	21	8	35	3	4	1	4	8	17	0	5	2	0
Asco (Doth, Pleo)	Path Necro	Parastagonospora nodorum (Stagonospora nodorum)	100	9	4	34	1	3	1	5	7	28	0	4	3	1
Asco (Doth, Pleo)	Path Hemi	Plenodomus lingam (Leptosphaeria maculans)	83	6	5	21	1	5	0	4	8	23	0	6	3	1
Asco (Doth, Pleo)	Path Hemi	Exserohilum turcicum (Setosphaeria turcica)	80	7	3	19	0	4	1	2	5	26	0	9	3	1
Asco (Doth, Pleo)	Path Hemi	Bipolaris sorokiniana (Cochliobolus sativus)	76	8	2	19	0	4	1	1	4	24	0	9	3	1
Asco (Doth, Pleo)	Path Necro	Bipolaris oryzae (Cochliobolus miyabeanus)	99	10	6	28	1	6	1	4	7	26	0	6	3	1
Asco (Doth, Pleo)	Path Necro	Bipolaris victoriae (Cochliobolus victoriae)	79	7	1	23	1	4	1	3	5	24	0	6	3	1
Asco (Doth, Pleo)	Path Necro	Bipolaris zeicola (Cochliobolus carbonum)	87	9	4	26	1	4	1	3	6	24	0	5	3	1
Asco (Doth, Pleo)	Path Necro	Bipolaris maydis C4 (Cochliobolus heterostrophus C4)	84	8	4	21	1	5	1	2	4	24	0	10	3	1
Asco (Doth, Pleo)	Path Necro	Bipolaris maydis C5 (Cochliobolus heterostrophus C5)	89	9	2	21	1	6	1	2	4	25	0	14	3	1
Asco (Doth, Pleo)	Path Necro	Alternaria brassicicola	83	6	6	22	1	4	2	3	7	23	0	5	3	1
Asco (Doth, Pleo)	Path Necro	Pyrenophora tritici-repentis	92	10	5	27	1	5	1	3	7	25	0	5	2	1
Asco (Doth, Pleo)	Path Necro	Pyrenophora teres	69	7	2	15	0	5	1	2	4	26	0	4	2	1
Asco (other)	Sapro	Aspergillus nidulans	59	8	2	26	2	0	1	1	5	10	0	2	0	2
Asco (other)	Path Necro	Botrytis cinerea	78	13	2	32	1	7	1	2	7	10	0	2	0	1
Asco (other)	Path Necro	Sclerotium sclerotiorum	56	8	0	23	1	4	1	1	5	9	0	2	1	1
Asco (other)	Ericoid	Oidiodendron maius	68	26	0	23	0	4	2	1	1	8	0	2	1	0
Asco (other)	Path Hemi	Pyricularia grisea (Magnaporthe grisea)	93	15	5	23	0	4	1	2	9	22	0	7	4	1
Asco (other)	Sapro	Neurospora crassa	54	10	3	7	0	2	1	2	7	14	0	4	3	1
Asco (other)	Sapro	Thielavia terrestris	58	9	0	12	2	1	1	2	6	19	0	5	1	0
Asco (other)	Sapro	Myceliophthora thermophila	52	3	1	7	0	1	1	2	6	23	0	4	3	1
Asco (other)	Sapro	Chaetomium globosum	101	8	1	24	0	1	1	3	7	44	0	6	4	2
Asco (other)	Path Hemi	Colletotrichum gloeosporoides (Glomerella cingulata)	146	23	8	52	4	4	1	9	7	30	0	4	3	1
Asco (other)	Path Hemi	Colletotrichum fiorinae (Glomerella acutata)	131	21	6	46	4	3	1	7	7	26	0	5	4	1
Asco (other)	Path Necro	Verticillium dahliae	76	5	4	24	0	2	1	3	4	27	0	2	3	1
Asco (other)	Path Necro / Sapro	Neocosmospora haematococca (Nectria haematococca)	89	13	2	33	7	3	1	6	5	12	0	5	1	1
Asco (other)	Path Necro	Fusarium graminearum	72	14	3	20	1	5	1	2	7	12	0	4	2	1
Asco (other)	Path Hemi / Sapro	Fusarium oxysporum	121	21	3	34	4	5	1	2	14	16	0	4	15	2
Asco (other)	Sapro	Trichoderma reesei	33	8	1	12	0	1	1	1	2	3	0	3	1	0
Asco (other)	EctoMyc	Tuber melanosporum	29	5	1	6	0	1	1	1	1	2	0	10	1	0
Asco (other)	Sapro	Schizosaccharomyces pombe	2	1	0	0	0	0	1	0	0	0	0	0	0	0
Asco (other)	Sapro	Saccharomyces cerevisiae	7	3	1	0	0	0	3	0	0	0	0	0	0	0
Basidio	Sapro	Phanerochaete chrysosporium	90	5	16	39	0	7	4	0	2	16	0	0	1	0
Basidio	Sapro	Postia placenta	26	3	1	17	0	2	1	0	0	2	0	0	0	0
Basidio	Sapro	Schizophyllum commune	72	6	1	26	0	3	4	3	3	22	0	4	0	0
Basidio	EctoMyc	Laccaria bicolor	55	15	1	12	0	11	2	1	0	13	0	0	0	0
Basidio	Sapro	Coprinopsis cinerea	115	17	2	38	0	6	3	2	6	34	0	0	7	0
Basidio	Sapro	Serpula lacrymans	36	6	1	15	0	3	2	0	4	5	0	0	0	0
Basidio	Path Bio	Melampsora laricis-populina	52	20	2	7	0	4	1	14	0	4	0	0	0	0
Basidio	Path Bio	Ustilago maydis	25	6	2	9	0	4	1	2	0	0	1	0	0	0
Basidio	EctoMyc	Piloderma croceum	66	23	1	27	0	5	2	6	1	1	0	0	0	0
Basidio	EctoMyc	Paxillus involutus	33	15	0	7	0	4	2	0	0	5	0	0	0	0
Basidio	EctoMyc	Paxillus rubicundulus	35	16	1	9	0	4	2	0	0	3	0	0	0	0
Basidio	EctoMyc	Hebeloma cylindrosporum	40	4	4	17	0	7	2	3	0	3	0	0	0	0
Basidio	EctoMyc	Amanita muscaria	46	19	1	10	0	4	5	5	0	2	0	0	0	0
Basidio	EctoMyc	Pisolithus tinctorius	28	13	0	5	0	4	2	0	0	4	0	0	0	0
Basidio	EctoMyc	Pisolithus microcarpus	22	9	0	4	0	4	1	0	0	4	0	0	0	0
Basidio	EctoMyc	Suillus luteus	47	18	1	20	0	4	2	0	0	2	0	0	0	0
Basidio	EctoMyc	Scleroderma citrinum	34	11	1	8	0	8	3	0	0	3	0	0	0	0
[truncated: 30 more columns]
