# Supplementary material for: Ectomycorrhizal ecology is imprinted in the genome of the dominant symbiotic fungus Cenococcum geophilum
Source: Nat Commun. 2016 Sep 7;7:12662. doi: 10.1038/ncomms12662 (PMC5023957; doi:10.1038/ncomms12662)
Supplement: Supplementary Data 9 — Proteins and protein clusters in the C. geophilum genome involved in secondary metabolism. [file ncomms12662-s10.xlsx]

## Sheet: Supplementary Data 9
Supplementary Data 9. Proteins and protein clusters in the Cenococcum geophilum genome that are involved in the biosynthesis of secondary metabolites. Predicted backbone genes as well as genes predicted to be involved in their export and transcriptional regulation when organized in continuous clusters. PKS =polyketide synthase; DMATS = prenyltransferase; NRPS = nonribosomal peptide synthase. Thei…
ProteinId	Database	SecMet-ClusterId	SecMet-Nb of genes in cluster	Protein Length	Backbone gene	FLM-Mean (n=3)	ECM-Mean (n=3)	ECM up/down (p-value< 0.05; Baggerley's FDR p-value correction)	Foldchange	MCL clusterId	Cenge unique	Category(KOG,CAZYME,SSP)	Secretome	JGI site annotation (Dirk Hoffmeister)	Remarks	IPR	kogdefline	kogClass	pathway_class	CAZy module(s) (family_subfamily)	Location of cluster
706221	Cenge3	14	3	458	DMAT	41.31	4.17	down	>5	906		no KOG				Tryptophan dimethylallyltransferase ; Aromatic prenyltransferase, DMATS type					scaffold_27:1051639-1059884
673734	Cenge3	22	7	2136	NRPS	161.01	21.33	down	>5	127		METABOLISM		nps8		AMP-dependent synthetase and ligase ; AMP-dependent synthetase and ligase ; Phosphopantetheine-binding ; Condensation domain ; Amino acid adenylation ; Phosphopantetheine-binding ; Peptidase M14, carboxypeptidase A ; AMP-dependent synthetase and ligase ; ATP-dependent DNA ligase, conserved site ; Acyl carrier protein-like	Non-ribosomal peptide synthetase/alpha-aminoadipate reductase and related enzymes	Secondary metabolites biosynthesis, transport and catabolism	Amino Acid Metabolism		scaffold_4:3945658-3970368
603011	Cenge3	25	1	5216	NRPS	28.86	5.39	down	>5	127		METABOLISM		nps10		AMP-dependent synthetase and ligase ; AMP-dependent synthetase and ligase ; Phosphopantetheine-binding ; Condensation domain ; Amino acid adenylation ; Phosphopantetheine-binding ; Phosphopantetheine attachment site ; AMP-dependent synthetase and ligase ; Glycoside hydrolase, family 6 ; Acyl carrier protein-like	Non-ribosomal peptide synthetase/alpha-aminoadipate reductase and related enzymes	Secondary metabolites biosynthesis, transport and catabolism	Amino Acid Metabolism		scaffold_5:497172-513146
700177	Cenge3	28	8	1338	NRPS	10.92	0.7	down	>5	1274		METABOLISM				AMP-dependent synthetase and ligase ; AMP-dependent synthetase and ligase ; Phosphopantetheine-binding ; Condensation domain ; Amino acid adenylation ; Phosphopantetheine-binding ; AMP-dependent synthetase and ligase ; Acyl carrier protein-like	Non-ribosomal peptide synthetase/alpha-aminoadipate reductase and related enzymes	Secondary metabolites biosynthesis, transport and catabolism	Amino Acid Metabolism		scaffold_61:1029737-1052376
695459	Cenge3	7	1	1162	NRPS-like	34.26	19.16	down	<2	721		METABOLISM		nps1		AMP-dependent synthetase and ligase ; AMP-dependent synthetase and ligase ; Phosphopantetheine-binding ; Male sterility, NAD-binding ; Amino acid adenylation ; Thioester reductase ; L-aminoadipate-semialdehyde dehydrogenase, large subunit ; Phosphopantetheine-binding ; AMP-dependent synthetase and ligase ; Acyl carrier protein-like ; NAD(P)-binding	Non-ribosomal peptide synthetase/alpha-aminoadipate reductase and related enzymes	Secondary metabolites biosynthesis, transport and catabolism	Amino Acid Metabolism		scaffold_15:2598950-2602959
639075	Cenge3	15	1	1186	NRPS-like	38.87	13.76	down	>2	721		METABOLISM		nps2		AMP-dependent synthetase and ligase ; AMP-dependent synthetase and ligase ; Phosphopantetheine-binding ; Male sterility, NAD-binding ; Amino acid adenylation ; Thioester reductase ; L-aminoadipate-semialdehyde dehydrogenase, large subunit ; Phosphopantetheine-binding ; Short-chain dehydrogenase/reductase SDR ; AMP-dependent synthetase and ligase ; Acyl carrier protein-like ; NAD(P)-binding	Non-ribosomal peptide synthetase/alpha-aminoadipate reductase and related enzymes	Secondary metabolites biosynthesis, transport and catabolism	Amino Acid Metabolism		scaffold_29:1478401-1482656
546405	Cenge3	32	1	1592	NRPS-like	276.43	14.56	down	>5	668		METABOLISM				AMP-dependent synthetase and ligase ; Transferase ; Pyoverdine biosynthesis ; Phosphopantetheine-binding ; AMP-dependent synthetase and ligase ; Acyl carrier protein-like	Acyl-CoA synthetase	Lipid transport and metabolism			scaffold_9:3361848-3367103
679181	Cenge3	17	1	2489	PKS	35	1.63	down	>5	29		METABOLISM		pks6		Alcohol dehydrogenase, zinc-binding ; Beta-ketoacyl synthase, N-terminal ; Acyl transferase ; Beta-ketoacyl synthase, C-terminal ; Alcohol dehydrogenase GroES-like ; Methyltransferase type 12 ; Polyketide synthase, KR ; Phosphopantetheine-binding ; SANT, DNA-binding ; Acyl carrier protein-like ; GroES-like ; NAD(P)-binding ; Acyl transferase/acyl hydrolase/lysophospholipase ; Thiolase-like ; Malo…	Animal-type fatty acid synthase and related proteins	Lipid transport and metabolism			scaffold_33:1648994-1656937
692811	Cenge3	21	1	2619	PKS	4.04	0.45	down	>5	29		METABOLISM		pks3		Alcohol dehydrogenase, zinc-binding ; Beta-ketoacyl synthase, N-terminal ; Acyl transferase ; Beta-ketoacyl synthase, C-terminal ; Alcohol dehydrogenase GroES-like ; Methyltransferase type 12 ; Polyketide synthase, KR ; Phosphopantetheine-binding ; Phosphopantetheine attachment site ; Beta-ketoacyl synthase, N-terminal ; Quinone oxidoreductase/zeta-crystallin, conserved site ; Acyl carrier protei…	Animal-type fatty acid synthase and related proteins	Lipid transport and metabolism			scaffold_4:231303-240100
653071	Cenge3	23	1	2162	PKS	995.83	396.48	down	>2	152		METABOLISM		pks8	melanin production (Match to Afu2g17600)	Beta-ketoacyl synthase, N-terminal ; Phosphopantetheine-binding ; Acyl transferase ; Thioesterase ; Beta-ketoacyl synthase, C-terminal ; Phosphopantetheine-binding ; Phosphopantetheine attachment site ; Beta-ketoacyl synthase, N-terminal ; Acyl carrier protein-like ; Acyl transferase/acyl hydrolase/lysophospholipase ; Thiolase-like ; Malonyl-CoA ACP transacylase, ACP-binding	Animal-type fatty acid synthase and related proteins	Lipid transport and metabolism	Lipid Metabolism		scaffold_4:4788146-4795488
580598	Cenge3	24	6	2126	PKS	31.81	7.56	down	>2	152		METABOLISM		pks4	melanin production (Match to Afu2g17600)	Beta-ketoacyl synthase, N-terminal ; Phosphopantetheine-binding ; Acyl transferase ; Thioesterase ; Beta-ketoacyl synthase, C-terminal ; Phosphopantetheine-binding ; Phosphopantetheine attachment site ; Beta-ketoacyl synthase, N-terminal ; Acyl carrier protein-like ; Acyl transferase/acyl hydrolase/lysophospholipase ; Thiolase-like ; Malonyl-CoA ACP transacylase, ACP-binding	Animal-type fatty acid synthase and related proteins	Lipid transport and metabolism			scaffold_49:1213222-1231149
605167	Cenge3	31	3	2132	PKS	10.21	2.82	down	>2	152		METABOLISM		pks1	melanin production (Match to Afu2g17600)	Beta-ketoacyl synthase, N-terminal ; Phosphopantetheine-binding ; Acyl transferase ; Thioesterase ; Beta-ketoacyl synthase, C-terminal ; Phosphopantetheine-binding ; Phosphopantetheine attachment site ; Serine/threonine dehydratase, pyridoxal-phosphate-binding site ; Beta-ketoacyl synthase, N-terminal ; Acyl carrier protein-like ; Acyl transferase/acyl hydrolase/lysophospholipase ; Thiolase-like …	Animal-type fatty acid synthase and related proteins	Lipid transport and metabolism			scaffold_9:70422-81362
552641	Cenge3	4	1	1869	PKS-like	125.35	28.05	down	>2	753		METABOLISM				Phosphopantethiene-protein transferase ; Beta-ketoacyl synthase, N-terminal ; 4'-phosphopantetheinyl transferase ; Beta-ketoacyl synthase, C-terminal ; Phosphopantethiene-protein transferase ; Phosphopantetheine attachment site ; Beta-ketoacyl synthase, N-terminal ; NAD(P)-binding ; Acyl transferase/acyl hydrolase/lysophospholipase ; Thiolase-like ; 4'-phosphopantetheinyl transferase	3-oxoacyl-(acyl-carrier-protein) synthase (I and II)	Lipid transport and metabolism			scaffold_14:2197475-2203211
650043	Cenge3	6	1	431	PKS-like	75.93	28.16	down	>2	4010		METABOLISM				Beta-ketoacyl synthase, N-terminal ; Beta-ketoacyl synthase, C-terminal ; 3-oxoacyl-[acyl-carrier-protein] synthase 2 ; Beta-ketoacyl synthase, N-terminal ; Thiolase-like	3-oxoacyl-(acyl-carrier-protein) synthase (I and II)	Lipid transport and metabolism	Lipid Metabolism		scaffold_146:19330-21190
612723	Cenge3	13	5	1851	PKS-like	22.69	12.99	down	<2	753		METABOLISM				Phosphopantethiene-protein transferase ; Short-chain dehydrogenase/reductase SDR ; Beta-ketoacyl synthase, N-terminal ; 4'-phosphopantetheinyl transferase ; Beta-ketoacyl synthase, C-terminal ; Phosphopantethiene-protein transferase ; Phosphopantetheine attachment site ; Beta-ketoacyl synthase, N-terminal ; Acyl carrier protein-like ; NAD(P)-binding ; Acyl transferase/acyl hydrolase/lysophospholi…	3-oxoacyl-(acyl-carrier-protein) synthase (I and II)	Lipid transport and metabolism			scaffold_26:685429-703440
650153	Cenge3	1	3	326		4.03	0.83	down	>2	276		METABOLISM				Major facilitator superfamily MFS-1 ; Major facilitator superfamily ; MFS general substrate transporter	Monocarboxylate transporter	Carbohydrate transport and metabolism			scaffold_1:912972-925721
683308	Cenge3	1	3	330		12.58	6.08	down	>2	13840		no KOG				Fungal transcriptional regulatory protein, N-terminal					scaffold_1:912972-925721
696268	Cenge3	9	13	479		5.95	2.11	down	>2	5808		METABOLISM				Cytochrome P450, E-class, group I ; Cytochrome P450 ; Cytochrome P450 ; Cytochrome P450	Cytochrome P450 CYP4/CYP19/CYP26 subfamilies	Lipid transport and metabolism	Amino Acid Metabolism		scaffold_20:1152840-1181781
696272	Cenge3	9	13	429		14.11	6.09	down	>2	9342		no KOG				Fungal transcriptional regulatory protein, N-terminal ; Aflatoxin biosynthesis regulatory protein ; Fungal transcriptional regulatory protein, N-terminal ; Fungal transcriptional regulatory protein, N-terminal ; Fungal transcriptional regulatory protein, N-terminal ; Fungal transcriptional regulatory protein, N-terminal ; Fungal transcriptional regulatory protein, N-terminal					scaffold_20:1152840-1181781
610765	Cenge3	9	13	241		31.5	18.03	down	<2	2376		no KOG									scaffold_20:1152840-1181781
636039	Cenge3	9	13	291		43.36	19.72	down	>2	13		no KOG									scaffold_20:1152840-1181781
706081	Cenge3	13	5	535		11.31	2.31	down	>2	6		POORLY CHARACTERIZED				Major facilitator superfamily MFS-1 ; Major facilitator superfamily ; MFS general substrate transporter	Synaptic vesicle transporter SVOP and related transporters (major facilitator superfamily)	General function prediction only			scaffold_26:685429-703440
144717	Cenge3	14	3	1342		102.33	0.2	down	>5	56		METABOLISM				ABC transporter-like ; ABC transporter-like ; ABC transporter, transmembrane region ; AAA+ ATPase, core ; ABC transporter-like ; ABC transporter, transmembrane region, type 1 ; ABC transporter-like ; ABC transporter, transmembrane region, type 1	Multidrug/pheromone exporter, ABC superfamily	Secondary metabolites biosynthesis, transport and catabolism			scaffold_27:1051639-1059884
566542	Cenge3	14	3	513		62.71	6.25	down	>5	52		METABOLISM				Cytochrome P450 ; Cytochrome P450, E-class, group I ; Cytochrome P450, E-class, CYP52 ; Cytochrome P450 ; Cytochrome P450 ; Cytochrome P450	Cytochrome P450 CYP4/CYP19/CYP26 subfamilies	Lipid transport and metabolism	Amino Acid Metabolism		scaffold_27:1051639-1059884
664425	Cenge3	19	3	418		221.37	79.75	down	>2	277		METABOLISM				Aspartate/other aminotransferase ; Aminotransferase, class I and II ; Aminotransferases, class-I, pyridoxal-phosphate-binding site ; Pyridoxal phosphate-dependent transferase, major region	Aspartate aminotransferase/Glutamic oxaloacetic transaminase AAT2/GOT1	Amino acid transport and metabolism	Amino Acid Metabolism		scaffold_37:1678162-1682126
464537	Cenge3	22	7	322		78.51	9.12	down	>5	1391		METABOLISM				Alcohol dehydrogenase GroES-like ; GroES-like ; NAD(P)-binding	Zn2+-binding dehydrogenase (nuclear receptor binding factor-1)	Energy production and conversion	\N		scaffold_4:3945658-3970368
668310	Cenge3	28	8	331		27.25	0.92	down	>5	47		POORLY CHARACTERIZED				Isopenicillin N synthase ; 2OG-Fe(II) oxygenase	Iron/ascorbate family oxidoreductases	General function prediction only	Carbohydrate Metabolism		scaffold_61:1029737-1052376
681465	Cenge3	28	8	566		82.81	52.82	down	<2	8		POORLY CHARACTERIZED				Tetracycline resistance protein, TetB ; Major facilitator superfamily MFS-1 ; Major facilitator superfamily ; MFS general substrate transporter	Predicted transporter (major facilitator superfamily)	General function prediction only			scaffold_61:1029737-1052376
701851	Cenge3	2	1	3986	NRPS	0.62	5.05	up	>5	127		METABOLISM		nps12	pes1 similarity	AMP-dependent synthetase and ligase ; AMP-dependent synthetase and ligase ; Phosphopantetheine-binding ; Condensation domain ; Protein of unknown function DUF887, TLC-like ; Amino acid adenylation ; Phosphopantetheine-binding ; TRAM, LAG1 and CLN8 homology ; Phosphopantetheine attachment site ; Protease inhibitor I4, serpin ; AMP-dependent synthetase and ligase ; Acyl carrier protein-like	Non-ribosomal peptide synthetase/alpha-aminoadipate reductase and related enzymes	Secondary metabolites biosynthesis, transport and catabolism	Lipid Metabolism		scaffold_134:57517-69937
471114	Cenge3		1		NRPS	0.98	11.11	up	>5	299		METABOLISM		nps9	new model 52192; this demote	AMP-dependent synthetase and ligase ; AMP-dependent synthetase and ligase ; Phosphopantetheine-binding ; Condensation domain ; Amino acid adenylation ; Phosphopantetheine-binding ; Phosphopantetheine attachment site ; Calcium-binding EF-hand ; AMP-dependent synthetase and ligase ; Acyl carrier protein-like	Non-ribosomal peptide synthetase/alpha-aminoadipate reductase and related enzymes	Secondary metabolites biosynthesis, transport and catabolism
706069	Cenge3	12	1	2476	PKS	22.06	98.56	up	>2	29		METABOLISM		pks 9		Alcohol dehydrogenase, zinc-binding ; Beta-ketoacyl synthase, N-terminal ; Acyl transferase ; Beta-ketoacyl synthase, C-terminal ; Alcohol dehydrogenase GroES-like ; Methyltransferase type 12 ; Polyketide synthase, KR ; Phosphopantetheine-binding ; Acyl carrier protein-like ; GroES-like ; NAD(P)-binding ; Acyl transferase/acyl hydrolase/lysophospholipase ; Thiolase-like ; Malonyl-CoA ACP transacy…	Animal-type fatty acid synthase and related proteins	Lipid transport and metabolism			scaffold_25:1817486-1825306
701469	Cenge3		1	307	Terpene	1.6752	5.35369	up	>2	797		no KOG				Terpenoid synthase					scaffold_93:142866-144068
728232	Cenge3	18	3	529		0.15	2.28	up	>5	8		POORLY CHARACTERIZED				Tetracycline resistance protein, TetB ; Major facilitator superfamily MFS-1 ; Major facilitator superfamily ; Haem peroxidase, plant/fungal/bacterial ; MFS general substrate transporter	Predicted transporter (major facilitator superfamily)	General function prediction only			scaffold_36:377584-392561
679345	Cenge3	18	3	258		3.35	10.41	up	>2	5565		METABOLISM				Protein of unknown function DUF341	Phospholipase/carboxyhydrolase	Amino acid transport and metabolism			scaffold_36:377584-392561
215466	Cenge3	22	7	216		34.14	111.16	up	>2	124		CELLULAR PROCESSES AND SIGNALING				Glutathione S-transferase, C-terminal ; Glutathione S-transferase, N-terminal ; Glutathione S-transferase, C-terminal-like ; Thioredoxin-like fold	Glutathione S-transferase	Posttranslational modification, protein turnover, chaperones	Metabolism of Other Amino Acids		scaffold_4:3945658-3970368
652961	Cenge3	22	7	553		25.21	62.99	up	>2	8		POORLY CHARACTERIZED				Major facilitator superfamily MFS-1 ; Major facilitator superfamily ; MFS general substrate transporter	Predicted transporter (major facilitator superfamily)	General function prediction only			scaffold_4:3945658-3970368
592095	Cenge3	29	11	429		11.18	24.56	up	>2	1896		METABOLISM				Aminotransferase, class I and II ; Aminotransferases, class-I, pyridoxal-phosphate-binding site ; Pyridoxal phosphate-dependent transferase, major region	Histidinol phosphate aminotransferase	Amino acid transport and metabolism	Amino Acid Metabolism		scaffold_78:67128-91986
700919	Cenge3	29	11	456		8.75	19.31	up	>2	24		METABOLISM				Aromatic-ring hydroxylase ; FAD dependent oxidoreductase ; Monooxygenase, FAD-binding	Kynurenine 3-monooxygenase and related flavoprotein monooxygenases	Energy production and conversion	Biodegradation of Xenobiotics		scaffold_78:67128-91986
671284	Cenge3	33	4	512		1.85	12.81	up	>5	52		METABOLISM				Cytochrome P450 ; Cytochrome P450, E-class, group IV ; Cytochrome P450 ; Cytochrome P450 ; Cytochrome P450	Cytochrome P450 CYP4/CYP19/CYP26 subfamilies	Lipid transport and metabolism	Amino Acid Metabolism		scaffold_95:109681-125425
687038	Cenge3	9	13	391	DMAT	1.56	6.23			906		no KOG				Aromatic prenyltransferase, DMATS type ; Phosphotransferase system, HPr serine phosphorylation site					scaffold_20:1152840-1181781
202303	Cenge3	19	3	194	DMAT	1.24	1.3			906		no KOG									scaffold_37:1678162-1682126
679496	Cenge3	19	3	196	DMAT	0.78	1.46			29761		no KOG									scaffold_37:1678162-1682126
591976	Cenge3	29	11	410	DMAT	10.43	10.25			13874		no KOG									scaffold_78:67128-91986
633433	Cenge3	3	1	5427	NRPS	5.02	2.12			1080		METABOLISM		nps5		AMP-dependent synthetase and ligase ; AMP-dependent synthetase and ligase ; Phosphopantetheine-binding ; Condensation domain ; Amino acid adenylation ; Phosphopantetheine-binding ; Phosphopantetheine attachment site ; Calcium-binding EF-hand ; AMP-dependent synthetase and ligase ; Acyl carrier protein-like	Non-ribosomal peptide synthetase/alpha-aminoadipate reductase and related enzymes	Secondary metabolites biosynthesis, transport and catabolism	Amino Acid Metabolism		scaffold_14:1778878-1795642
715447	Cenge3	5	1	2263	NRPS	13.71	18.18			299		METABOLISM		nps4		AMP-dependent synthetase and ligase ; AMP-dependent synthetase and ligase ; Phosphopantetheine-binding ; Condensation domain ; Phosphopantetheine-binding ; Phosphopantetheine attachment site ; AMP-dependent synthetase and ligase ; Acyl carrier protein-like	Non-ribosomal peptide synthetase/alpha-aminoadipate reductase and related enzymes	Secondary metabolites biosynthesis, transport and catabolism	Amino Acid Metabolism		scaffold_145:7701-15091
683268	Cenge3	8	1	1970	NRPS	5.42	10.21			299		METABOLISM		nps11		AMP-dependent synthetase and ligase ; AMP-dependent synthetase and ligase ; Condensation domain ; Amino acid adenylation ; Phosphopantetheine-binding ; Acyl carrier protein-like	Non-ribosomal peptide synthetase/alpha-aminoadipate reductase and related enzymes	Secondary metabolites biosynthesis, transport and catabolism			scaffold_154:15123-21819
610742	Cenge3	9	13	2161	NRPS	0.34	0.61			127		METABOLISM		nps6		AMP-dependent synthetase and ligase ; AMP-dependent synthetase and ligase ; Phosphopantetheine-binding ; Condensation domain ; Amino acid adenylation ; Phosphopantetheine-binding ; Phosphopantetheine attachment site ; Aminoacyl-tRNA synthetase, class I, conserved site ; AMP-dependent synthetase and ligase ; Acyl carrier protein-like	Non-ribosomal peptide synthetase/alpha-aminoadipate reductase and related enzymes	Secondary metabolites biosynthesis, transport and catabolism	Amino Acid Metabolism		scaffold_20:1152840-1181781
682394	Cenge3	30	1	1035	NRPS	15.62	9.57			1274		METABOLISM		nps7		AMP-dependent synthetase and ligase ; AMP-dependent synthetase and ligase ; Phosphopantetheine-binding ; Condensation domain ; Phosphopantetheine-binding ; AMP-dependent synthetase and ligase ; Acyl carrier protein-like	Non-ribosomal peptide synthetase/alpha-aminoadipate reductase and related enzymes	Secondary metabolites biosynthesis, transport and catabolism	Lipid Metabolism		scaffold_80:345365-348470
687358	Cenge3	10	1	882	NRPS-like	5.39	10.64			721		METABOLISM		nps3		AMP-dependent synthetase and ligase ; Male sterility, NAD-binding ; Thioester reductase ; Phosphopantetheine-binding ; Acyl carrier protein-like ; NAD(P)-binding	Non-ribosomal peptide synthetase/alpha-aminoadipate reductase and related enzymes	Secondary metabolites biosynthesis, transport and catabolism	Amino Acid Metabolism		scaffold_23:1429818-1433608
618942	Cenge3	27	1	1071	NRPS-like	0.4	0.27			721		METABOLISM		lys2	new model; this demote : new model ProtId 734501: lys2 (putative alpha-aminoadipate reductase)	AMP-dependent synthetase and ligase ; AMP-dependent synthetase and ligase ; Male sterility, NAD-binding ; Amino acid adenylation ; Thioester reductase ; Phosphopantetheine-binding ; AMP-dependent synthetase and ligase ; Acyl carrier protein-like ; NAD(P)-binding	Non-ribosomal peptide synthetase/alpha-aminoadipate reductase and related enzymes	Secondary metabolites biosynthesis, transport and catabolism	Amino Acid Metabolism		scaffold_53:591033-594351
668315	Cenge3	28	8	874	NRPS-like	4.63	1.38			721		METABOLISM		lys2'	new model; this demote new model ProtId 737238: lys2' (putative alpha-aminoadipate reductase)	AMP-dependent synthetase and ligase ; Male sterility, NAD-binding ; Thioester reductase ; AMP-dependent synthetase and ligase ; Acyl carrier protein-like ; NAD(P)-binding	Non-ribosomal peptide synthetase/alpha-aminoadipate reductase and related enzymes	Secondary metabolites biosynthesis, transport and catabolism	Amino Acid Metabolism		scaffold_61:1029737-1052376
722607	Cenge3	11	1	2116	PKS	1.1	0.9			622		METABOLISM		pks2		Beta-ketoacyl synthase, N-terminal ; Phosphopantetheine-binding ; Acyl transferase ; Beta-ketoacyl synthase, C-terminal ; Methyltransferase type 12 ; Phosphopantetheine-binding ; Phosphopantetheine attachment site ; Lipase, active site ; Beta-ketoacyl synthase, N-terminal ; Acyl carrier protein-like ; Xylose isomerase-like, TIM barrel ; Acyl transferase/acyl hydrolase/lysophospholipase ; Thiolase…	Animal-type fatty acid synthase and related proteins	Lipid transport and metabolism			scaffold_25:1452174-1458968
640862	Cenge3	18	3	2591	PKS	3.32	4.11			29		METABOLISM		pks5		Alcohol dehydrogenase, zinc-binding ; Beta-ketoacyl synthase, N-terminal ; Acyl transferase ; Beta-ketoacyl synthase, C-terminal ; Alcohol dehydrogenase GroES-like ; Methyltransferase type 12 ; Polyketide synthase, KR ; Phosphopantetheine-binding ; Phosphopantetheine attachment site ; Beta-ketoacyl synthase, N-terminal ; Acyl carrier protein-like ; GroES-like ; NAD(P)-binding ; Acyl transferase/a…	Animal-type fatty acid synthase and related proteins	Lipid transport and metabolism			scaffold_36:377584-392561
595886	Cenge3	33	4	2504	PKS	1.25	6.97			29		METABOLISM		pks7		Alcohol dehydrogenase, zinc-binding ; Beta-ketoacyl synthase, N-terminal ; Acyl transferase ; Beta-ketoacyl synthase, C-terminal ; Alcohol dehydrogenase GroES-like ; Methyltransferase type 12 ; Polyketide synthase, KR ; Phosphopantetheine-binding ; Acyl carrier protein-like ; GroES-like ; NAD(P)-binding ; Acyl transferase/acyl hydrolase/lysophospholipase ; Thiolase-like ; Malonyl-CoA ACP transacy…	Animal-type fatty acid synthase and related proteins	Lipid transport and metabolism			scaffold_95:109681-125425
703013	Cenge3	26	3	1925	PKS-like	6.7	4.42			753		METABOLISM				Beta-ketoacyl synthase, N-terminal ; Beta-ketoacyl synthase, C-terminal ; Beta-ketoacyl synthase, N-terminal ; NAD(P)-binding ; Acyl transferase/acyl hydrolase/lysophospholipase ; Thiolase-like	3-oxoacyl-(acyl-carrier-protein) synthase (I and II)	Lipid transport and metabolism			scaffold_5:552610-569822
709983	Cenge3	1	3	2519	PKS-NRPS hybrid	7.07	8.49			9393		METABOLISM		pks-nrps2		AMP-dependent synthetase and ligase ; Short-chain dehydrogenase/reductase SDR ; Beta-ketoacyl synthase, N-terminal ; AMP-dependent synthetase and ligase ; Phosphopantetheine-binding ; Acyl transferase ; Beta-ketoacyl synthase, C-terminal ; Male sterility, NAD-binding ; Amino acid adenylation ; Thioester reductase ; Phosphopantetheine-binding ; Phosphopantetheine attachment site ; GPCR, rhodopsin-…	Animal-type fatty acid synthase and related proteins	Lipid transport and metabolism	Lipid Metabolism		scaffold_1:912972-925721
602280	Cenge3	20	1	4081	PKS-NRPS hybrid	3.3	1.08			29		METABOLISM		pks-nrps1		AMP-dependent synthetase and ligase ; Beta-ketoacyl synthase, N-terminal ; AMP-dependent synthetase and ligase ; Phosphopantetheine-binding ; Condensation domain ; Acyl transferase ; Beta-ketoacyl synthase, C-terminal ; Male sterility, NAD-binding ; Methyltransferase type 12 ; Polyketide synthase, KR ; Phosphopantetheine-binding ; Phosphopantetheine attachment site ; Short-chain dehydrogenase/red…	Animal-type fatty acid synthase and related proteins	Lipid transport and metabolism			scaffold_4:10520-23023
697697	Cenge3	16	2	690	Terpene	3.33	2.09			797		METABOLISM				Polyprenyl synthetase ; Terpene synthase, metal-binding ; Polyprenyl synthetase ; Polyprenyl synthetase ; Terpenoid synthase	Geranylgeranyl pyrophosphate synthase/Polyprenyl synthetase	Coenzyme transport and metabolism			scaffold_31:867860-874376
559899	Cenge3	9	13	515		6.95	3.95			8		POORLY CHARACTERIZED				Tetracycline resistance protein, TetB ; Major facilitator superfamily MFS-1 ; Major facilitator superfamily ; MFS general substrate transporter	Predicted transporter (major facilitator superfamily)	General function prediction only			scaffold_20:1152840-1181781
610762	Cenge3	9	13	388		0.82	1.83			808		CELLULAR PROCESSES AND SIGNALING				Peptidase M19, renal dipeptidase	Renal dipeptidase	Posttranslational modification, protein turnover, chaperones	\N		scaffold_20:1152840-1181781
636028	Cenge3	9	13	403		0.58	0.74			383		CELLULAR PROCESSES AND SIGNALING				1-aminocyclopropane-1-carboxylate synthase ; Aminotransferase, class I and II ; Pyridoxal phosphate-dependent transferase, major region	1-aminocyclopropane-1-carboxylate synthase, and related proteins	Signal transduction mechanisms	Carbohydrate Metabolism		scaffold_20:1152840-1181781
659591	Cenge3	9	13	247		1.45	5.21			124		no KOG				Glutathione S-transferase, C-terminal ; Glutathione S-transferase, C-terminal-like ; Thioredoxin-like fold					scaffold_20:1152840-1181781
696264	Cenge3	9	13	319		7.67	4.93			1577		no KOG				FAD-dependent pyridine nucleotide-disulphide oxidoreductase ; Pyridine nucleotide-disulphide oxidoreductase, class-II ; FAD-dependent pyridine nucleotide-disulphide oxidoreductase					scaffold_20:1152840-1181781
636038	Cenge3	9	13	391		10.19	6.92			4		no KOG									scaffold_20:1152840-1181781
659595	Cenge3	9	13	291		2.77	4.17			13		no KOG				Methyltransferase type 12					scaffold_20:1152840-1181781
138001	Cenge3	13	5	129		0.08	0			369		no KOG									scaffold_26:685429-703440
687695	Cenge3	13	5	482		4.05	2.97			11417		no KOG				MmgE/PrpD ; MmgE/PrpD					scaffold_26:685429-703440
706080	Cenge3	13	5	342		2.41	1.21			303		no KOG				SMP-30/Gluconolaconase/LRE-like region					scaffold_26:685429-703440
569312	Cenge3	16	2	509		3.01	3.33			5		METABOLISM				Cytochrome P450 ; Cytochrome P450, E-class, group IV ; Cytochrome P450 ; Cytochrome P450	Cytochrome P450 CYP3/CYP5/CYP6/CYP9 subfamilies	Secondary metabolites biosynthesis, transport and catabolism	Amino Acid Metabolism		scaffold_31:867860-874376
539724	Cenge3	22	7	533		21.12	18.25			5		METABOLISM				Cytochrome P450 ; Cytochrome P450, E-class, group I ; Cytochrome P450 ; Cytochrome P450 ; Cytochrome P450	Cytochrome P450 CYP3/CYP5/CYP6/CYP9 subfamilies	Secondary metabolites biosynthesis, transport and catabolism	Biodegradation of Xenobiotics		scaffold_4:3945658-3970368
684344	Cenge3	22	7	210		43.2	40.04			15398		no KOG									scaffold_4:3945658-3970368
684347	Cenge3	22	7	628		9.73	12.17			17		Cazyme	Cazyme			Glucose-methanol-choline oxidoreductase, N-terminal ; Glucose-methanol-choline oxidoreductase, C-terminal ; Glucose-methanol-choline oxidoreductase ; Glucose-methanol-choline oxidoreductase, N-terminal	Glucose dehydrogenase/choline dehydrogenase/mandelonitrile lyase (GMC oxidoreductase family)	General function prediction only	Amino Acid Metabolism	AA3	scaffold_4:3945658-3970368
580545	Cenge3	24	6	314		2.78	2.91			94		POORLY CHARACTERIZED				Glucose/ribitol dehydrogenase ; Short-chain dehydrogenase/reductase SDR ; NAD(P)-binding	Reductases with broad range of substrate specificities	General function prediction only	Carbohydrate Metabolism		scaffold_49:1213222-1231149
680599	Cenge3	24	6	510		1.78	1.07			149		METABOLISM	other			FAD linked oxidase, N-terminal ; FAD-binding, type 2	Proteins containing the FAD binding domain	Energy production and conversion			scaffold_49:1213222-1231149
707932	Cenge3	24	6	531		3.73	1.69			14		METABOLISM				Cytochrome P450 ; Cytochrome P450, E-class, group I ; Cytochrome P450 ; Cytochrome P450 ; Cytochrome P450	Cytochrome P450 CYP2 subfamily	Secondary metabolites biosynthesis, transport and catabolism	\N		scaffold_49:1213222-1231149
707933	Cenge3	24	6	386		2.8	1.31			131		POORLY CHARACTERIZED				O-methyltransferase, family 2 ; O-methyltransferase, COMT, eukaryota	Hydroxyindole-O-methyltransferase and related SAM-dependent methyltransferases	General function prediction only			scaffold_49:1213222-1231149
689655	Cenge3	24	6	146		2.3	0.83			2081		no KOG				Ethyl tert-butyl ether degradation EthD					scaffold_49:1213222-1231149
603018	Cenge3	26	3	467		1.39	0.33			5		METABOLISM				Cytochrome P450 ; Cytochrome P450, E-class, group I ; Cytochrome P450 ; Cytochrome P450 ; Cytochrome P450	Cytochrome P450 CYP4/CYP19/CYP26 subfamilies	Lipid transport and metabolism	Biodegradation of Xenobiotics		scaffold_5:552610-569822
703011	Cenge3	26	3	1420		0.81	0.51			41		METABOLISM				ABC transporter-like ; ABC transporter-like ; ABC transporter, transmembrane region ; AAA+ ATPase, core ; ABC transporter-like ; ABC transporter, transmembrane region, type 1 ; ABC transporter-like ; ABC transporter, transmembrane region, type 1	Multidrug resistance-associated protein/mitoxantrone resistance protein, ABC superfamily	Secondary metabolites biosynthesis, transport and catabolism			scaffold_5:552610-569822
465495	Cenge3	28	8	431		1.08	0.3			299		METABOLISM				Condensation domain	Non-ribosomal peptide synthetase/alpha-aminoadipate reductase and related enzymes	Secondary metabolites biosynthesis, transport and catabolism			scaffold_61:1029737-1052376
585958	Cenge3	28	8	413		32.44	30.14			2533		METABOLISM				Cyclin, N-terminal ; Cyclin ; Cyclin-like	CDK9 kinase-activating protein cyclin T	Cell cycle control, cell division, chromosome partitioning			scaffold_61:1029737-1052376
690298	Cenge3	28	8	389		4.18	2.53			133		no KOG									scaffold_61:1029737-1052376
737226	Cenge3	28	8	212		24.24	20.31			451		SSP	SSP								scaffold_61:1029737-1052376
592039	Cenge3	29	11	1508		11.8	10.09			41		METABOLISM				ABC transporter-like ; ABC transporter-like ; ABC transporter, transmembrane region ; AAA+ ATPase, core ; ABC transporter-like ; ABC transporter, transmembrane region, type 1 ; ABC transporter-like ; ABC transporter, transmembrane region, type 1	Multidrug resistance-associated protein/mitoxantrone resistance protein, ABC superfamily	Secondary metabolites biosynthesis, transport and catabolism			scaffold_78:67128-91986
592061	Cenge3	29	11	408		15.95	13.03			346		METABOLISM				Aromatic-ring hydroxylase ; Monooxygenase, FAD-binding ; FAD-dependent pyridine nucleotide-disulphide oxidoreductase	Kynurenine 3-monooxygenase and related flavoprotein monooxygenases	Energy production and conversion			scaffold_78:67128-91986
690895	Cenge3	29	11	302		22.63	16.87			4375		no KOG				Phytanoyl-CoA dioxygenase					scaffold_78:67128-91986
333730	Cenge3	29	11	334		5.79	13.8			7954		no KOG				HpcH/HpaI aldolase ; Pyruvate/Phosphoenolpyruvate kinase, catalytic core					scaffold_78:67128-91986
333765	Cenge3	29	11	87		9.44	8.88			555		SSP	SSP								scaffold_78:67128-91986
333842	Cenge3	29	11	316		18.52	15.9			555		no KOG				MFS general substrate transporter					scaffold_78:67128-91986
591808	Cenge3	29	11	829		29.48	19.12			153		Cazyme				Glycoside hydrolase, family 3, N-terminal ; Glycoside hydrolase, family 3, N-terminal ; Glycoside hydrolase, family 3, C-terminal ; PA14 ; PA14 ; Glycoside hydrolase, family 3, N-terminal ; Glycoside hydrolase, catalytic core ; Glycoside hydrolase, family 3, C-terminal			Metabolism of Complex Carbohydrates	GH3	scaffold_78:67128-91986
622167	Cenge3	29	11	266		10.6	18.89			4366		Cazyme				Glycosyl transferase, family 2				GT2	scaffold_78:67128-91986
655233	Cenge3	31	3	411		7.95	11.66			4214		METABOLISM				Aromatic-ring hydroxylase ; Monooxygenase, FAD-binding	Kynurenine 3-monooxygenase and related flavoprotein monooxygenases	Energy production and conversion			scaffold_9:70422-81362
674859	Cenge3	31	3	135		1.72	0.92			2081		no KOG				Ethyl tert-butyl ether degradation EthD					scaffold_9:70422-81362
671290	Cenge3	33	4	398		19.68	26.77			8		POORLY CHARACTERIZED				Major facilitator superfamily MFS-1 ; Major facilitator superfamily ; MFS general substrate transporter	Predicted transporter (major facilitator superfamily)	General function prediction only			scaffold_95:109681-125425
671287	Cenge3	33	4	96		7.03	11.28			65031	unique	no KOG									scaffold_95:109681-125425
