# Supplementary material for: Ectomycorrhizal ecology is imprinted in the genome of the dominant symbiotic fungus Cenococcum geophilum
Source: Nat Commun. 2016 Sep 7;7:12662. doi: 10.1038/ncomms12662 (PMC5023957; doi:10.1038/ncomms12662)
Supplement: Supplementary Data 10 — Significantly symbiosis-regulated genes in C. geophilum. [file ncomms12662-s11.xlsx]

## Sheet: Supplementary Data 10
Supplementary Data 10. Significantly symbiosis-induced or -repressed genes in Cenococcum geophilum. Significance of regulation was calculatedby the Baggerly et al.’s test applying a FDR p-value correction (p-value< 0.05).
Protein ID	Protein Length	FLM - 1 (RPKM)	FLM - 2 (RPKM)	FLM - 3 (RPKM)	ECM - 1 (RPKM)	ECM - 2 (RPKM)	ECM - 3 (RPKM)	mean FLM	mean ECM	FOLD CHANGE ECM vs FLM	Baggerley's FDR p-value correction	Foldchange	ECM up/down	MLC family Id	Cenge unique	Secretome	GO	IPR	kogdefline	kogClass	kogGroup	ecNum	KEGG definition	CAZy module(s)	SecMet-Backbone Gene
690706	283	0.905131	0.354275	0.623473	2548.5	5341.06	3657.85	0.627626	3849.14	6132.85	3.41415e-06	>5	up	188			transporter activity ; transport ; membrane	Major intrinsic protein ; Major intrinsic protein ; Major intrinsic protein ; Major intrinsic protein	Aquaporin (major intrinsic protein family)	Carbohydrate transport and metabolism	METABOLISM
600722	468	0.395025	0.37795	0.362803	488.539	692.081	469.754	0.378592	550.125	1453.08	0	>5	up	276			phosphopantetheine binding	Major facilitator superfamily MFS-1 ; Phosphopantetheine attachment site ; MFS general substrate transporter	Monocarboxylate transporter	Carbohydrate transport and metabolism	METABOLISM
647346	316	4.6607	6.27535	4.9119	4308.01	5705.87	6985.07	5.28265	5666.32	1072.63	1.12962e-12	>5	up	5926			transporter activity ; transport ; membrane	Major intrinsic protein ; Major intrinsic protein ; Major intrinsic protein ; Major intrinsic protein	Aquaporin (major intrinsic protein family)	Carbohydrate transport and metabolism	METABOLISM
697512	287	0.134111	0.104984	0.0923785	101.941	121.5	113.971	0.110491	112.471	1017.92	0	>5	up	14993
654895	209	0.913642	1.23537	0.800973	262.502	610.624	554.994	0.983327	476.04	484.111	3.10161e-05	>5	up	625			aspartic-type endopeptidase activity ; proteolysis	Peptidase G1, eqolisin ; Concanavalin A-like lectin/glucanase
655146	195	4.80422	3.29071	3.04601	1072.23	1917.77	1692.44	3.71364	1560.81	420.292	6.06473e-10	>5	up	8266
730139	523	0.618997	0.374432	0.368236	198.601	176.085	183.049	0.453888	185.911	409.598	0	>5	up	6			transporter activity ; transport ; integral to membrane	Major facilitator superfamily MFS-1 ; Major facilitator superfamily ; MFS general substrate transporter	Synaptic vesicle transporter SVOP and related transporters (major facilitator superfamily)	General function prediction only	POORLY CHARACTERIZED
612206	496	0.201251	0.346592	0.249527	73.8631	105.55	95.2393	0.26579	91.5507	344.448	0	>5	up	27			transporter activity ; transport ; integral to membrane	Major facilitator superfamily MFS-1 ; Major facilitator superfamily ; MFS general substrate transporter	Synaptic vesicle transporter SVOP and related transporters (major facilitator superfamily)	General function prediction only	POORLY CHARACTERIZED
333290	165	0.0770614	0.0603247	0.318489	43.6724	63.197	48.6121	0.151958	51.8272	341.062	0	>5	up	55320	unique
600293	121	0.195238	0.534922	0.201726	100.986	117.368	73.664	0.310629	97.3394	313.363	4.90761e-14	>5	up	5948
698167	259	2.463	2.16416	1.80044	586.912	654.2	667.674	2.14253	636.262	296.967	0	>5	up	65349	unique	SSP
616643	93	0.229527	0	0.158103	13.7649	52.1941	42.0713	0.12921	36.0101	278.694	0.00521527	>5	up	14650
660401	58	0	0.172862	0	8.60779	18.1626	19.9749	0.0576205	15.5818	270.421	4.93961e-05	>5	up	29489	unique	SSP
680403	135	0.158119	0	0.108915	12.8013	28.6882	21.4546	0.0890113	20.9814	235.716	1.6686e-05	>5	up	59687	unique	SSP
605087	539	8.73517	8.86841	9.03572	1865.4	1930.47	2254.53	8.87977	2016.8	227.123	0	>5	up	2			sugar:hydrogen symporter activity ; carbohydrate transport ; membrane ; transporter activity ; transport ; integral to membrane ; L-arabinose isomerase activity	Sugar transporter ; General substrate transporter ; Sugar transporter ; Major facilitator superfamily ; Sugar transporter, conserved site ; MFS general substrate transporter	Predicted transporter (major facilitator superfamily)	General function prediction only	POORLY CHARACTERIZED	5.3.1.4	L-arabinose isomerase.
610797	567	0.225884	0.0884124	0.207458	44.4773	32.3312	40.4177	0.173918	39.0754	224.677	0	>5	up	16			amino acid transport ; amino acid transmembrane transporter activity ; membrane ; transport	Amino acid permease-associated region ; Amino acid/polyamine transporter I	Amino acid transporters	Amino acid transport and metabolism	METABOLISM
608762	269	0.692015	1.08344	0.990017	170.791	207.328	236.454	0.921823	204.857	222.231	0	>5	up	3			metabolic process ; oxidoreductase activity ; catalytic activity ; binding ; 3-oxoacyl-[acyl-carrier-protein] reductase activity	Short-chain dehydrogenase/reductase SDR ; Glucose/ribitol dehydrogenase ; Short-chain dehydrogenase/reductase SDR ; Short-chain dehydrogenase/reductase SDR ; NAD(P)-binding	Reductases with broad range of substrate specificities	General function prediction only	POORLY CHARACTERIZED	1.1.1.100	3-oxoacyl-[acyl-carrier protein] reductase.
613185	359	1.79406	1.32639	1.78503	235.654	440.397	412.953	1.63516	363.001	221.997	3.31928e-08	>5	up	711			G-protein coupled receptor activity ; membrane ; G-protein coupled receptor protein signaling pathway ; integral to membrane ; cAMP binding	cAMP-type GPCR ; GPCR, family 2, secretin-like
676136	151	2.26183	2.21324	1.46062	593.015	361.814	274.931	1.97856	409.92	207.181	0.000204705	>5	up	20115	only present in Copci (4) and Cenge (1)			Ricin B lectin ; Ricin B lectin ; Ricin B-related lectin						CBM13
649427	248	1.7273	1.05168	1.93893	212.737	318.5	446.204	1.57264	325.814	207.177	9.26704e-06	>5	up	5928
698264	666	2.88543	3.27884	2.62869	667.139	727.597	425.415	2.93099	606.717	207.001	3.06157e-10	>5	up	405			oxidoreductase activity, acting on CH-OH group of donors ; FAD binding ; alcohol metabolic process ; choline dehydrogenase activity	Glucose-methanol-choline oxidoreductase, N-terminal ; Glucose-methanol-choline oxidoreductase, C-terminal ; Glucose-methanol-choline oxidoreductase ; Glucose-methanol-choline oxidoreductase, N-terminal	Glucose dehydrogenase/choline dehydrogenase/mandelonitrile lyase (GMC oxidoreductase family)	General function prediction only	POORLY CHARACTERIZED	1.1.99.1	Choline dehydrogenase.	AA3
660432	105	0.561737	0.175894	0.619098	27.9608	131.815	111.255	0.452243	90.3435	199.767	0.0129262	>5	up	47233	unique				Nucleolar GTPase/ATPase p130	Nuclear structure	CELLULAR PROCESSES AND SIGNALING
677232	204	0.104637	0	0	3.45134	8.60647	7.22348	0.0348791	6.4271	184.268	0.000172248	>5	up	54346	unique	SSP
593638	569	0.22509	0.323039	0.258411	60.182	30.4932	50.9027	0.268847	47.1927	175.537	2.62716e-06	>5	up	7505				Glycosyl transferase, family 2						GT2
701451	198	1.38059	0.914475	0.512065	61.1407	157.229	247.242	0.935709	155.204	165.867	0.0133781	>5	up	39623	unique
692835	506	1.64952	1.80777	1.91896	275.774	296.975	293.712	1.79208	288.82	161.165	0	>5	up	132			transporter activity ; transport ; integral to membrane	Major facilitator superfamily MFS-1 ; Major facilitator superfamily ; MFS general substrate transporter	Synaptic vesicle transporter SV2 (major facilitator superfamily)	General function prediction only	POORLY CHARACTERIZED
705820	513	1.83085	1.98695	1.83437	244.673	295.237	366.491	1.88405	302.134	160.363	0	>5	up	33			sugar:hydrogen symporter activity ; carbohydrate transport ; membrane ; transporter activity ; transport ; integral to membrane ; L-arabinose isomerase activity	General substrate transporter ; Sugar transporter ; Major facilitator superfamily ; Sugar transporter, conserved site ; MFS general substrate transporter	Predicted transporter (major facilitator superfamily)	General function prediction only	POORLY CHARACTERIZED	5.3.1.4	L-arabinose isomerase.
660757	250	9.91802	9.481	10.7403	1133.39	860.981	2509.19	10.0464	1501.19	149.425	0.0120201	>5	up	4240
606936	349	3.38332	3.18589	3.27622	446.527	525.482	488.486	3.28181	486.832	148.342	0	>5	up	6081					Glucosamine 6-phosphate synthetases, contain amidotransferase and phosphosugar isomerase domains	Cell wall/membrane/envelope biogenesis	CELLULAR PROCESSES AND SIGNALING
617291	554	2.50449	2.68445	2.44175	252.214	215.597	663.785	2.54357	377.199	148.295	0.0275999	>5	up	668			catalytic activity ; metabolic process	AMP-dependent synthetase and ligase ; AMP-dependent synthetase and ligase
693798	239	7.70428	8.34693	8.57591	1006.86	1076.36	1491.24	8.20904	1191.49	145.143	1.47081e-13	>5	up	29468	unique	SSP
722696	525	2.43954	2.45079	2.15653	314.059	296.85	402.055	2.34895	337.655	143.747	0	>5	up	5			monooxygenase activity ; iron ion binding ; electron transport ; heme binding ; unspecific monooxygenase activity	Cytochrome P450 ; Cytochrome P450, E-class, group I ; Cytochrome P450 ; Cytochrome P450 ; Cytochrome P450	Cytochrome P450 CYP3/CYP5/CYP6/CYP9 subfamilies	Secondary metabolites biosynthesis, transport and catabolism	METABOLISM	1.14.14.1	Unspecific monooxygenase.
600290	492	0.718578	0.827225	0.524088	103.425	101.744	72.6481	0.689964	92.6055	134.218	0	>5	up	5218			metabolic process ; oxidoreductase activity	Aldehyde/histidinol dehydrogenase	Aldehyde dehydrogenase	Energy production and conversion	METABOLISM
673583	239	0.982452	0.908909	0.738255	130.424	134.175	60.1682	0.876539	108.255	123.503	4.51101e-05	>5	up	9733			electron transport ; oxidoreductase activity	Nitroreductase ; Nitroreductase
660064	86	0.63014	0.924905	1.46493	48.1821	121.951	202.129	1.00666	124.087	123.267	0.0179619	>5	up	29672
649271	457	3.72786	3.14937	3.15258	362.237	440.016	366.56	3.34327	389.604	116.534	0	>5	up	24			metabolic process ; oxidoreductase activity ; electron transport ; salicylate 1-monooxygenase activity	Aromatic-ring hydroxylase ; Fumarate reductase/succinate dehydrogenase flavoprotein, N-terminal	Kynurenine 3-monooxygenase and related flavoprotein monooxygenases	Energy production and conversion	METABOLISM	1.14.13.1	Salicylate 1-monooxygenase.
603497	387	0.330093	0.0861338	0.189479	37.1173	18.4995	12.9653	0.201902	22.8607	113.227	0.00899299	>5	up	59		other	metabolic process ; oxidoreductase activity	Tyrosinase ; Tyrosinase ; Tyrosinase ; Tyrosinase ; Di-copper centre-containing
622121	588	1.90692	2.33415	2.14941	196.074	216.061	282.844	2.13016	231.66	108.752	0	>5	up	306			transporter activity ; transport ; membrane ; integral to membrane	Fungal trichothecene efflux pump ; Major facilitator superfamily ; Sugar transporter, conserved site ; MFS general substrate transporter	Predicted transporter (major facilitator superfamily)	General function prediction only	POORLY CHARACTERIZED
617233	385	2.25205	2.33162	2.17676	244.627	146.393	297.704	2.25348	229.575	101.876	5.06264e-06	>5	up	4
706698	575	0.371235	0.290608	0.306857	52.6524	23.2599	14.8464	0.3229	30.2529	93.6912	0.0315695	>5	up	42			oxidoreductase activity ; copper ion binding ; laccase activity	Multicopper oxidase, type 1 ; Multicopper oxidase, type 2 ; Multicopper oxidase, type 3 ; Cupredoxin	Multicopper oxidases	Secondary metabolites biosynthesis, transport and catabolism	METABOLISM	1.10.3.2	Laccase.	AA1_3
660403	249	0.21019	0.438773	0.38609	15.1263	50.6784	29.6875	0.345018	31.8307	92.2582	0.00589167	>5	up	7880		SSP
615902	911	3.82751	4.15266	3.73114	322.695	351.039	400.629	3.90377	358.121	91.7372	0	>5	up	190			metabolic process ; hydrolase activity ; ATP binding ; transport ; ATPase activity, coupled to transmembrane movement of ions, phosphorylative mechanism ; membrane ; catalytic activity ; metal ion transport ; metal ion binding ; copper-exporting ATPase activity ; metal ion transmembrane transporter activity ; integral to membrane ; hydrolase activity, acting on acid anhydrides, catalyzing transme…	ATPase, P-type, K/Mg/Cd/Cu/Zn/Na/Ca/Na/H-transporter ; E1-E2 ATPase-associated region ; Haloacid dehalogenase-like hydrolase ; ATPase, P-type, K/Mg/Cd/Cu/Zn/Na/Ca/Na/H-transporter ; ATPase, P type cation/copper-transporter ; Heavy metal translocating P-type ATPase ; Heavy metal transport/detoxification protein ; ATPase, P-type, K/Mg/Cd/Cu/Zn/Na/Ca/Na/H-transporter ; Cof protein ; Heavy metal tran…	Cation transport ATPase	Inorganic ion transport and metabolism	METABOLISM	3.6.3.4	Copper-exporting ATPase.
647070	579	22.8441	22.1088	21.2494	1893.88	1312.48	2839.07	22.0674	2015.15	91.3177	6.39768e-05	>5	up	229			inorganic phosphate transmembrane transporter activity ; phosphate transport ; integral to membrane ; transporter activity ; transport ; membrane ; L-arabinose isomerase activity	General substrate transporter ; Phosphate permease ; Major facilitator superfamily ; Sugar transporter, conserved site ; MFS general substrate transporter	Inorganic phosphate transporter	Inorganic ion transport and metabolism	METABOLISM	5.3.1.4	L-arabinose isomerase.
701633	498	1.73806	1.66293	1.43666	152.875	181.826	91.8504	1.61255	142.184	88.1731	4.41227e-07	>5	up	1			transporter activity ; transport ; integral to membrane	Major facilitator superfamily MFS-1 ; Major facilitator superfamily ; MFS general substrate transporter	Permease of the major facilitator superfamily	Carbohydrate transport and metabolism	METABOLISM
689204	780	3.50293	3.32057	3.61934	308.873	188.416	349.44	3.48095	282.243	81.0822	3.0887e-07	>5	up	1956			biosynthetic process ; ammonia ligase activity ; cytoplasm ; L-phenylalanine catabolic process ; ammonia-lyase activity ; catalytic activity ; phenylalanine ammonia-lyase activity	Phenylalanine/histidine ammonia-lyase ; Phenylalanine ammonia-lyase ; Phenylalanine/histidine ammonia-lyase ; L-Aspartase-like	Phenylalanine and histidine ammonia-lyase	Secondary metabolites biosynthesis, transport and catabolism	METABOLISM	4.3.1.5	Phenylalanine ammonia-lyase.
533455	157	1.22366	3.83158	2.43499	216.481	230.895	152.44	2.49674	199.939	80.0798	0	>5	up	7884
418835	175	0.365931	0.190971	0.168041	22.6766	21.5408	11.0338	0.241648	18.4171	76.2145	7.70801e-06	>5	up	4
354503	255	2.17749	1.78205	1.87488	110.849	135.642	190.727	1.94481	145.739	74.9377	1.14484e-08	>5	up	5122				Dimeric alpha-beta barrel
709256	883	2.94928	2.53582	3.04729	241.384	222.111	170.222	2.84413	211.239	74.272	0	>5	up	292			metabolic process ; oxidoreductase activity	Aromatic-ring hydroxylase ; FAD dependent oxidoreductase ; Cupin 2, conserved barrel ; Cupin, RmlC-type	Kynurenine 3-monooxygenase and related flavoprotein monooxygenases	Energy production and conversion	METABOLISM
636552	510	2.16633	2.02986	1.85396	186.311	165.557	91.808	2.01672	147.892	73.333	4.14677e-06	>5	up	8			transporter activity ; transport ; integral to membrane	Major facilitator superfamily MFS-1 ; Major facilitator superfamily ; MFS general substrate transporter	Predicted transporter (major facilitator superfamily)	General function prediction only	POORLY CHARACTERIZED
128867	341	6.32032	5.97451	6.51667	503.352	439.171	385.501	6.2705	442.674	70.5963	0	>5	up	51595	unique
128859	214	6.84607	6.30773	5.71729	497.217	430.161	362.28	6.29036	429.886	68.3404	0	>5	up	23553	unique		DNA binding	SANT, DNA-binding ; SANT, DNA-binding ; Homeodomain-like
128896	182	4.49705	4.45912	3.96501	343.227	279.807	241.792	4.30706	288.275	66.9309	0	>5	up	51590	unique
626854	280	0.302542	0.236834	0.208397	6.04787	22.8105	18.1248	0.249258	15.6611	62.8308	0.00604581	>5	up	1260			protein binding	BTB/POZ-like ; BTB/POZ fold
683688	407	5.13982	4.02353	4.47972	210.105	484.162	147.696	4.54769	280.654	61.7136	0.0178477	>5	up	81			protein kinase activity ; ATP binding ; protein amino acid phosphorylation ; protein serine/threonine kinase activity ; protein-tyrosine kinase activity	Protein kinase, core ; Serine/threonine protein kinase-related ; Serine/threonine protein kinase ; Protein kinase, core ; Protein kinase ATP binding, conserved site ; Tyrosine protein kinase, active site ; Protein kinase-like	Serine/threonine protein kinase	Signal transduction mechanisms	CELLULAR PROCESSES AND SIGNALING	2.7.1.37	Protein kinase.
679266	131	0.325893	0	0.112241	5.8632	9.85474	11.2488	0.146045	8.98891	61.549	3.42662e-06	>5	up	29468	unique	SSP
666749	94	19.1108	19.5095	15.8583	831.081	1087.66	949.227	18.1596	955.989	52.6439	0	>5	up	7373
650061	367	4.81839	4.38028	4.21122	177.727	258.069	242.721	4.46996	226.172	50.5982	0	>5	up	106				Concanavalin A-like lectin/glucanase						GH16
688441	475	1.07853	0.949829	0.928647	39.6167	55.4438	54.5576	0.98567	49.8727	50.5978	0	>5	up	32			monooxygenase activity ; iron ion binding ; electron transport ; heme binding	Cytochrome P450, E-class, group IV ; Cytochrome P450 ; Cytochrome P450 ; Cytochrome P450	Cytochrome P450 CYP11/CYP12/CYP24/CYP27 subfamilies	Secondary metabolites biosynthesis, transport and catabolism	METABOLISM
703017	587	0.509104	0.597801	0.400779	19.1911	20.5852	36.3571	0.502561	25.3778	50.4969	4.48764e-05	>5	up	13726
669468	311	10.898	12.5325	9.56619	406.596	578.72	647.068	10.9989	544.128	49.4712	1.59637e-13	>5	up	1924			metabolic process ; transferase activity ; phosphoadenylyl-sulfate reductase (thioredoxin) activity ; sulfate assimilation, phosphoadenylyl sulfate reduction by phosphoadenylyl-sulfate reductase (thioredoxin) ; cysteine biosynthetic process	Phosphoadenosine phosphosulphate reductase ; Phosphoadenosine phosphosulphate reductase CysH-type ; Phosphoadenosine phosphosulphate reductase thioredoxin	Phosphoadenosine phosphosulfate reductase	Amino acid transport and metabolism	METABOLISM
686803	300	0.782687	0.556998	0.833203	30.0831	27.885	47.5953	0.724296	35.1878	48.582	4.5445e-07	>5	up	74			metabolic process ; hydrolase activity	Alpha/beta hydrolase fold-3	Arylacetamide deacetylase	Defense mechanisms	CELLULAR PROCESSES AND SIGNALING
637991	502	2.11114	2.43034	2.39515	132.564	112.357	91.6416	2.31221	112.188	48.5196	0	>5	up	8			transporter activity ; transport ; integral to membrane	Major facilitator superfamily MFS-1 ; Major facilitator superfamily ; MFS general substrate transporter	Predicted transporter (major facilitator superfamily)	General function prediction only	POORLY CHARACTERIZED
623029	247	0.259263	0.135303	0.0595287	4.40532	11.2895	6.17167	0.151365	7.28882	48.1539	0.00192664	>5	up	13882				Ricin B lectin ; Ricin B-related lectin	beta-1,6-N-acetylglucosaminyltransferase, contains WSC domain	Carbohydrate transport and metabolism	METABOLISM
612684	467	3.30792	2.82188	3.62234	106.31	102.594	236.838	3.25071	148.581	45.7071	0.00407733	>5	up	852			metabolic process ; transferase activity ; peroxidase activity ; electron transport ; response to oxidative stress ; heme binding ; biosynthetic process ; transferase activity, transferring nitrogenous groups ; pyridoxal phosphate binding ; 8-amino-7-oxononanoate synthase activity	Aminotransferase, class I and II ; Haem peroxidase, plant/fungal/bacterial ; Aminotransferase, class-II, pyridoxal-phosphate binding site ; Pyridoxal phosphate-dependent transferase, major region	5-aminolevulinate synthase	Coenzyme transport and metabolism	METABOLISM	2.3.1.47	8-amino-7-oxononanoate synthase.
661585	194	1.65961	1.65756	1.45853	69.1546	76.9737	56.1264	1.5919	67.4182	42.3508	0	>5	up	23777		SSP
612523	279	0.430611	0.433399	0.211867	3.68914	20.5365	21.0868	0.358626	15.1042	42.1168	0.0278018	>5	up	318
700805	457	5.57231	7.02022	6.1773	275.433	238.009	264.568	6.25661	259.337	41.45	0	>5	up	19			transporter activity ; transport ; integral to membrane	Major facilitator superfamily MFS-1 ; Major facilitator superfamily ; MFS general substrate transporter	Monocarboxylate transporter	Carbohydrate transport and metabolism	METABOLISM
599773	517	2.74579	2.24498	2.20659	98.4342	116.169	79.3794	2.39912	97.9942	40.8459	0	>5	up	27			transporter activity ; transport ; integral to membrane	Major facilitator superfamily MFS-1 ; Major facilitator superfamily ; MFS general substrate transporter	Synaptic vesicle transporter SVOP and related transporters (major facilitator superfamily)	General function prediction only	POORLY CHARACTERIZED
629426	376	4.94873	4.91469	4.04476	234.211	183.059	143.21	4.63606	186.826	40.2986	7.1983e-10	>5	up	15543
704055	574	11.2693	11.2722	10.5554	382.341	392.7	518.78	11.0323	431.274	39.092	0	>5	up	271			oxidoreductase activity ; flavin-containing monooxygenase activity	FAD-dependent pyridine nucleotide-disulphide oxidoreductase ; FAD dependent oxidoreductase	Flavin-containing monooxygenase	Secondary metabolites biosynthesis, transport and catabolism	METABOLISM	1.14.13.8	Dimethylaniline monooxygenase (N-oxide forming).
315903	141	9.90643	7.96261	8.16414	315.613	291.645	405.525	8.67773	337.594	38.9035	0	>5	up	8458
635724	181	0.683332	0.687757	0.67242	27.8078	31.4084	19.055	0.68117	26.0904	38.3023	4.92873e-11	>5	up	5600					Predicted membrane protein, contains DoH and Cytochrome b-561/ferric reductase transmembrane domains	Signal transduction mechanisms	CELLULAR PROCESSES AND SIGNALING
699583	260	0.0784779	0.0614336	0.108115	1.41191	3.22743	4.48354	0.0826754	3.04096	36.7819	0.0128047	>5	up	18951
610027	149	1.60295	0.81563	2.04268	20.1873	71.9324	70.9735	1.48709	54.3644	36.5577	0.00614847	>5	up	3599				Protein of unknown function UPF0047 ; Protein of unknown function UPF0047 ; Protein of unknown function UPF0047 ; Protein of unknown function UPF0047 ; Protein of unknown function UPF0047	Uncharacterized conserved protein	Function unknown	POORLY CHARACTERIZED
650619	77	0.237618	0.186011	0	2.85002	8.04761	4.52513	0.141209	5.14092	36.4063	0.00415917	>5	up	20047			DNA binding ; nucleus	Helix-turn-helix, Psq
709324	333	1.84776	1.77707	2.14554	47.4905	100.511	61.4537	1.92345	69.8182	36.2984	4.02374e-05	>5	up	34			zinc ion binding ; oxidoreductase activity ; oxidoreductase activity, acting on the CH-OH group of donors, NAD or NADP as acceptor ; cofactor binding ; catalytic activity ; binding ; metabolic process ; mannitol dehydrogenase activity	Alcohol dehydrogenase, zinc-binding ; Alcohol dehydrogenase GroES-like ; Alcohol dehydrogenase, zinc-containing, conserved site ; D-isomer specific 2-hydroxyacid dehydrogenase, NAD-binding ; GroES-like ; NAD(P)-binding	Alcohol dehydrogenase, class V	Secondary metabolites biosynthesis, transport and catabolism	METABOLISM	1.1.1.255	Mannitol dehydrogenase.
698801	932	2.17153	1.87336	2.2437	57.8053	94.8261	73.1081	2.0962	75.2465	35.8967	5.28144e-12	>5	up	1134			nucleic acid binding ; intracellular ; zinc ion binding	Zinc finger, C2H2-type ; Zinc finger, C2H2-like ; Zinc finger, C2H2-type ; Zinc finger, C2H2-type	FOG: Zn-finger	General function prediction only	POORLY CHARACTERIZED
693399	394	0.847195	0.780231	0.858186	34.5188	31.5861	21.828	0.828537	29.311	35.3767	4.31059e-12	>5	up	356		Cazyme	hydrolase activity, hydrolyzing O-glycosyl compounds ; carbohydrate metabolic process	Glycoside hydrolase, family 5 ; Glycoside hydrolase, family 5 ; Glycoside hydrolase, catalytic core						GH5_5
191407	241	0.448865	0.507545	0.515312	11.0666	22.4412	16.8587	0.490574	16.7888	34.2228	3.21041e-06	>5	up	80475	unique
693785	636	7.77235	7.05456	7.38144	248.774	230.251	280.294	7.40278	253.106	34.1907	0	>5	up	42			oxidoreductase activity ; copper ion binding ; laccase activity	Multicopper oxidase, type 1 ; Multicopper oxidase, type 2 ; Multicopper oxidase, type 3 ; Cupredoxin	Multicopper oxidases	Secondary metabolites biosynthesis, transport and catabolism	METABOLISM	1.10.3.2	Laccase.	AA1_3
322461	125	2.3566	2.96769	2.39962	39.9401	149.216	72.4396	2.57464	87.1985	33.8683	0.021536	>5	up	10				Heterokaryon incompatibility
315895	282	6.80924	5.73726	6.55216	213.217	196.789	235.713	6.36622	215.24	33.8097	0	>5	up	12553
654637	224	3.93173	3.6549	4.13009	53.1997	155.154	186.485	3.90557	131.613	33.6988	0.00509343	>5	up	29652
656032	199	1.57686	1.23439	1.20686	32.0471	40.4775	62.7695	1.33937	45.098	33.6711	1.33837e-05	>5	up	16599
650936	153	0.129501	0.20275	0.133804	6.01882	6.10894	2.92858	0.155351	5.01878	32.306	0.000980283	>5	up	29712
651284	265	11.9919	14.9627	17.3592	471.288	571.512	358.496	14.7713	467.099	31.6221	1.34816e-13	>5	up	49
314998	90	0.522759	0.102306	0	4.70253	6.32312	8.71088	0.208355	6.57884	31.5752	0.000132937	>5	up	63581	unique
17440	214	3.33019	3.71807	3.15883	91.5082	80.0336	147.632	3.40236	106.391	31.2698	8.6142e-06	>5	up	20084				Prefoldin
664602	622	61.6755	60.3211	60.886	1928.04	1227.6	2553.73	60.9609	1903.12	31.2188	1.89256e-05	>5	up	398			inorganic phosphate transmembrane transporter activity ; phosphate transport ; membrane	Phosphate transporter	Na+/Pi symporter	Inorganic ion transport and metabolism	METABOLISM
709221	480	3.16939	3.02179	3.02282	101.493	113.042	70.8035	3.07133	95.1127	30.9679	1.24416e-12	>5	up	13642			cysteine-type endopeptidase activity ; proteolysis	Peptidase, cysteine peptidase active site
657816	1052	7.64446	7.76403	8.08964	337.337	98.7013	286.385	7.83271	240.808	30.7438	0.00630831	>5	up	3817
162180	439	11.3466	9.98533	9.93577	294.534	210.532	455.379	10.4226	320.149	30.7168	0.000125455	>5	up	6177			DNA binding	Myb, DNA-binding ; SANT, DNA-binding ; SANT, DNA-binding ; SANT, DNA-binding ; Homeodomain-like	Transcription factor, Myb superfamily	Transcription	INFORMATION STORAGE AND PROCESSING
623707	283	1.0715	0.888127	1.12882	19.8446	36.7469	38.1101	1.02948	31.5672	30.6632	9.77044e-07	>5	up	7580				Immunoglobulin/major histocompatibility complex, conserved site
698148	541	27.8933	28.8818	32.7625	883.875	942.47	899.497	29.8459	908.614	30.4435	0	>5	up	2			sugar:hydrogen symporter activity ; carbohydrate transport ; membrane ; transporter activity ; transport ; integral to membrane ; L-arabinose isomerase activity	Sugar transporter ; General substrate transporter ; Sugar transporter ; Major facilitator superfamily ; Sugar transporter, conserved site ; Sugar transporter, conserved site ; MFS general substrate transporter	Predicted transporter (major facilitator superfamily)	General function prediction only	POORLY CHARACTERIZED	5.3.1.4	L-arabinose isomerase.
674777	177	14.7131	15.5771	13.4575	706.604	159.293	438.661	14.5826	434.853	29.8201	0.0277019	>5	up	29659
323409	268	2.22354	1.5859	1.97409	22.3727	82.4787	62.8111	1.92784	55.8875	28.9896	0.00639278	>5	up	478
688088	430	6.75129	6.06221	5.81304	227.447	129.577	169.811	6.20885	175.612	28.2841	2.59878e-07	>5	up	7980			histidine biosynthetic process ; histidinol dehydrogenase activity ; metabolic process ; oxidoreductase activity	Histidinol dehydrogenase ; Histidinol dehydrogenase ; Histidinol dehydrogenase ; Histidinol dehydrogenase ; Aldehyde/histidinol dehydrogenase	Histidinol dehydrogenase	Amino acid transport and metabolism	METABOLISM	1.1.1.23	Histidinol dehydrogenase.
696371	547	3.84681	4.70679	5.14366	48.8531	133.88	202.997	4.56575	128.577	28.1612	0.0172624	>5	up	29462				Prefoldin	Myosin class II heavy chain	Cytoskeleton	CELLULAR PROCESSES AND SIGNALING
594033	481	8.87568	9.79669	8.80381	140.256	404.093	209.487	9.15872	251.278	27.436	0.00521741	>5	up	563				Heterokaryon incompatibility
591576	648	59.9533	59.5421	51.0314	1246.06	1188.89	2219.09	56.8423	1551.34	27.2921	5.80764e-05	>5	up	2908			intracellular ; zinc ion binding	Zinc finger, C2H2-like	FOG: Zn-finger	General function prediction only	POORLY CHARACTERIZED
684166	212	27.5887	24.1979	24.8296	804.612	421.149	814.453	25.5387	680.071	26.629	9.69221e-06	>5	up	7756
655671	56	0.162533	0.254466	0	1.46208	5.50465	3.48214	0.139	3.48296	25.0573	0.0150885	>5	up	99026	unique
667348	429	8.50505	7.99597	8.6441	120.888	211.497	279.275	8.38171	203.887	24.3252	9.70464e-05	>5	up	13
658644	361	3.33584	3.16526	3.30744	73.9587	89.0128	73.9943	3.26951	78.9886	24.1591	0	>5	up	491			5-methyltetrahydropteroyltriglutamate-homocysteine S-methyltransferase activity ; methionine biosynthetic process	Methionine synthase, vitamin-B12 independent
224408	338	3.03363	2.5974	3.16709	50.5989	96.7798	60.0283	2.93271	69.1357	23.574	5.01838e-06	>5	up	88
419009	164	0	0.20378	0.089656	1.17085	3.46358	2.16887	0.097812	2.26777	23.185	0.0422045	>5	up	653
647612	560	1.15568	1.17076	0.913121	18.2439	29.1085	23.9503	1.07985	23.7676	22.01	8.46896e-12	>5	up	36			catalytic activity ; metabolic process ; 4-coumarate-CoA ligase activity	AMP-dependent synthetase and ligase ; AMP-dependent synthetase and ligase ; AMP-dependent synthetase and ligase	Acyl-CoA synthetase	Lipid transport and metabolism	METABOLISM	6.2.1.12	4-coumarate--CoA ligase.
619285	240	1.72863	2.21432	2.70618	14.6077	72.4211	58.7316	2.21638	48.5868	21.9217	0.0212887	>5	up	348			protein binding	BTB/POZ ; BTB/POZ-like ; BTB/POZ-like ; BTB/POZ fold	Proteins containing BTB/POZ and Kelch domains, involved in regulatory/signal transduction processes	Signal transduction mechanisms	CELLULAR PROCESSES AND SIGNALING
687588	484	29.1964	31.4175	29.4983	541.941	690.083	741.519	30.0374	657.847	21.901	0	>5	up	5918
636088	581	2.31149	2.14078	2.19769	64.5273	53.004	26.1171	2.21665	47.8828	21.6014	0.000414568	>5	up	17		Cazyme	oxidoreductase activity, acting on CH-OH group of donors ; FAD binding ; alcohol metabolic process ; choline dehydrogenase activity	Glucose-methanol-choline oxidoreductase, N-terminal ; Glucose-methanol-choline oxidoreductase, C-terminal ; Glucose-methanol-choline oxidoreductase ; Glucose-methanol-choline oxidoreductase, N-terminal	Glucose dehydrogenase/choline dehydrogenase/mandelonitrile lyase (GMC oxidoreductase family)	General function prediction only	POORLY CHARACTERIZED	1.1.99.1	Choline dehydrogenase.	AA3
552209	275	10.1685	11.4235	9.5707	239.268	221.578	202.33	10.3876	221.059	21.2811	0	>5	up	694		SSP	manganese ion binding ; metal ion binding ; apoplast ; nutrient reservoir activity	Germin ; Cupin 1 ; Cupin, RmlC-type
514107	245	12.7205	13.0269	11.9429	250.802	289.177	261.741	12.5634	267.24	21.2712	0	>5	up	869			integral to membrane ; transferase activity, transferring hexosyl groups	Galactosyl transferase	Subunit of Golgi mannosyltransferase complex	Carbohydrate transport and metabolism	METABOLISM			GT34
664545	371	19.5135	22.5683	17.2859	387.437	269.226	596.176	19.7892	417.613	21.103	0.000225548	>5	up	180			FMN binding ; oxidoreductase activity ; NADPH dehydrogenase activity	NADH:flavin oxidoreductase/NADH oxidase, N-terminal	NADH:flavin oxidoreductase/12-oxophytodienoate reductase	General function prediction only	POORLY CHARACTERIZED	1.6.99.1	NADPH dehydrogenase.
656768	90	90.465	85.1501	100.833	1347.93	2591.47	1872.65	92.1495	1937.35	21.024	3.68568e-07	>5	up	29850
692849	323	6.88356	8.12365	8.22586	203.748	147.221	130.716	7.74436	160.562	20.7327	1.44622e-09	>5	up	5973
663255	555	9.3594	9.1262	8.65249	92.8096	318.638	149.444	9.04603	186.964	20.668	0.0206485	>5	up	2			sugar:hydrogen symporter activity ; carbohydrate transport ; membrane ; transporter activity ; transport ; integral to membrane ; L-arabinose isomerase activity	Sugar transporter ; General substrate transporter ; Sugar transporter ; Major facilitator superfamily ; Sugar transporter, conserved site ; Sugar transporter, conserved site ; MFS general substrate transporter	Predicted transporter (major facilitator superfamily)	General function prediction only	POORLY CHARACTERIZED	5.3.1.4	L-arabinose isomerase.
674668	494	5.87663	5.95334	5.77428	46.3854	116.971	199.859	5.86809	121.072	20.6323	0.0283293	>5	up	1239			nucleic acid binding ; intracellular ; zinc ion binding	Zinc finger, C2H2-type ; Zinc finger, C2H2-like ; Zinc finger, C2H2-type ; Zinc finger, C2H2-type	FOG: Zn-finger	General function prediction only	POORLY CHARACTERIZED
536527	235	4.36003	3.34199	3.62897	104.862	75.3707	52.9757	3.777	77.7361	20.5815	1.60447e-05	>5	up	245				ThiJ/PfpI
639111	860	9.88822	8.29354	6.72276	88.5012	176.559	241.5	8.30151	168.853	20.3401	0.00119883	>5	up	644				Sulphate-modifying factor-like ; SAM-dependent methyltransferase, EsaF-type, putative
683213	151	1.83774	0.885295	1.75274	23.3137	32.83	33.3148	1.49193	29.8195	19.9872	0	>5	up	64558	unique
626410	1123	4.39624	4.07656	4.37988	76.6043	115.662	64.183	4.28423	85.4833	19.953	3.04763e-07	>5	up	331			monooxygenase activity ; iron ion binding ; electron transport ; heme binding ; peroxidase activity ; response to oxidative stress	Haem peroxidase, animal ; Haem peroxidase, animal ; Haem peroxidase, animal ; Haem peroxidase ; Cytochrome P450	Peroxidase/oxygenase	General function prediction only	POORLY CHARACTERIZED	1.11.1.7	Peroxidase.
659858	58	0.441641	0.172862	0.152106	1.32428	5.87614	7.88484	0.255536	5.02842	19.6779	0.0414696	>5	up	29489	unique	SSP
315913	100	4.52565	4.16273	3.81877	70.9049	74.7212	91.8413	4.16905	79.1558	18.9865	0	>5	up	12553
665094	86	11.7586	10.8604	11.1879	110.342	320.475	210.839	11.269	213.885	18.98	0.00214059	>5	up	29552
149861	198	2.63554	2.28262	1.81542	21.6905	52.498	51.1249	2.24453	41.7711	18.6102	0.000304275	>5	up	29706
587939	357	2.92984	3.69772	4.73645	62.2137	96.3346	46.9704	3.788	68.5063	18.0851	2.33856e-05	>5	up	4
588028	642	17.1566	16.6579	14.9326	235.09	265.755	380.309	16.249	293.718	18.076	4.87669e-09	>5	up	14			monooxygenase activity ; iron ion binding ; electron transport ; heme binding ; unspecific monooxygenase activity	Cytochrome P450, E-class, group I ; Cytochrome P450 ; Cytochrome P450	Cytochrome P450 CYP2 subfamily	Secondary metabolites biosynthesis, transport and catabolism	METABOLISM	1.14.14.1	Unspecific monooxygenase.
18656	261	15.2015	14.1019	16.3663	184.842	263.648	374.405	15.2233	274.298	18.0183	1.51867e-05	>5	up	7236
7795	102	0.632787	0.594425	0.958929	4.17435	13.7772	21.3898	0.728714	13.1138	17.9958	0.037897	>5	up	37628	unique
700678	157	0.38858	0.42586	0.267662	4.42764	8.08424	6.84501	0.360701	6.4523	17.8882	0.000301977	>5	up	39156	unique
670225	212	0.609886	0.895176	0.892718	4.5719	22.3154	15.7885	0.79926	14.2252	17.798	0.0259142	>5	up	653			nucleic acid binding ; zinc ion binding	Zinc finger, CCCH-type ; Zinc finger, CCCH-type
455891	115	2.41303	3.34199	2.30143	75.1382	30.9833	36.674	2.68548	47.5985	17.7244	0.00666029	>5	up	6292
245631	900	7.16699	6.48989	5.45714	42.4581	174.738	121.362	6.37134	112.853	17.7126	0.0145432	>5	up	6036			protein kinase activity ; ATP binding ; protein amino acid phosphorylation ; protein serine/threonine kinase activity	Protein kinase, core ; Serine/threonine protein kinase-related ; Serine/threonine protein kinase ; Protein kinase, core ; Protein kinase-like	Serine/threonine protein kinase	Signal transduction mechanisms	CELLULAR PROCESSES AND SIGNALING
657425	67	0.483306	0.189169	0.166456	3.26072	4.09213	7.4782	0.279644	4.94368	17.6785	0.00185917	>5	up	5195
651368	646	10.192	9.08456	10.7274	121.522	195.864	211.985	10.0013	176.457	17.6434	7.49986e-09	>5	up	26925			nucleic acid binding ; intracellular ; zinc ion binding	Zinc finger, C2H2-type ; Zinc finger, C2H2-like ; Zinc finger, C2H2-type	Splicing coactivator SRm160/300, subunit SRm300	RNA processing and modification	INFORMATION STORAGE AND PROCESSING
223453	194	0.418159	0.514392	0.329185	2.14948	7.65912	11.8027	0.420578	7.20378	17.1283	0.0446494	>5	up	29614					Microtubule-associated proteins	Cytoskeleton	CELLULAR PROCESSES AND SIGNALING
617560	294	6.0766	5.16342	4.86542	135.644	107.173	32.5157	5.36848	91.7775	17.0956	0.017845	>5	up	662		Cazyme								GH131
662197	122	0.0930785	0.291453	0.320572	3.34918	3.82788	4.87455	0.235034	4.0172	17.092	0.00561161	>5	up	51483	unique
537507	80	0.266825	0.208874	0	1.60017	4.5184	1.9055	0.158566	2.67469	16.8679	0.0303286	>5	up	8173				4-disulphide core
660219	94	5.89471	4.54455	4.30649	103.643	92.6906	51.6639	4.91525	82.6657	16.8182	9.86256e-06	>5	up	29638
663778	103	7.78032	6.44192	9.17256	65.0535	235.632	90.8231	7.79827	130.503	16.7349	0.0466068	>5	up	41583	unique
670777	620	4.65731	4.55726	4.34424	45.5805	122.212	58.0505	4.5196	75.281	16.6565	0.0069868	>5	up	82					Molecular chaperones HSP70/HSC70, HSP70 superfamily	Posttranslational modification, protein turnover, chaperones	CELLULAR PROCESSES AND SIGNALING
618447	466	1.00125	1.73087	1.55178	19.1394	42.0848	9.73235	1.42796	23.6522	16.5636	0.0480091	>5	up	322			monooxygenase activity ; iron ion binding ; electron transport ; heme binding ; fluorene oxygenase activity ; mono-butyltin dioxygenase activity ; limonene 8-monooxygenase activity ; tri-n-butyltin dioxygenase activity ; di-n-butyltin dioxygenase activity ; methylsilanetriol hydroxylase activity ; methyl tertiary butyl ether 3-monooxygenase activity ; 4-nitrocatechol 4-monooxygenase activity ; 4-…	Cytochrome P450, E-class, group I ; Cytochrome P450 ; Cytochrome P450 ; Cytochrome P450	Cytochrome P450 CYP2 subfamily	Secondary metabolites biosynthesis, transport and catabolism	METABOLISM	1.14.-.-	Acting on paired donors, with incorporation or reduction of
646792	141	1.03566	1.95925	1.12952	14.7509	36.3281	16.8465	1.37481	22.6418	16.4691	0.00522068	>5	up	6135				Protein of unknown function DUF861, cupin-3 ; Cupin, RmlC-type
573910	459	3.58092	3.67692	4.06831	46.4362	54.7889	85.2426	3.77538	62.1559	16.4635	6.58959e-06	>5	up	3487			binding	Armadillo-type fold
616369	227	65.5681	63.971	67.6495	1074.97	1086.75	1073.02	65.7295	1078.25	16.4043	0	>5	up	1309				Conserved hypothetical protein CHP00730 ; Conserved hypothetical protein CHP00730
601891	778	6.22176	7.73865	6.87296	113.111	116.118	111.464	6.94445	113.564	16.3532	0	>5	up	656			potassium channel activity ; potassium ion transport ; membrane	Potassium channel, two pore-domain ; Ion transport 2	Tandem pore domain K+ channel	Inorganic ion transport and metabolism	METABOLISM
232519	173	1.29682	1.54692	1.36118	24.6274	22.259	21.3152	1.40164	22.7339	16.2195	1.09685e-12	>5	up	29630					Uncharacterized conserved protein	Function unknown	POORLY CHARACTERIZED
654980	339	3.14871	3.29758	3.22404	27.6866	68.5544	60.4697	3.22344	52.2369	16.2053	0.000285732	>5	up	252			catalytic activity ; binding ; metabolic process ; F420H2 dehydrogenase activity ; sulfur oxygenase reductase activity ; malolactic enzyme activity ; regulation of oxidoreductase activity	Alcohol dehydrogenase, zinc-binding ; GroES-like ; NAD(P)-binding	Zinc-binding oxidoreductase	Energy production and conversion	METABOLISM	1.-.-.-	Oxidoreductases.
676646	468	1.36833	0.749805	0.848284	13.2663	15.1165	19.3265	0.988807	15.9031	16.0831	4.57893e-09	>5	up	614				Major facilitator superfamily MFS-1 ; MFS general substrate transporter
610994	480	1.87053	1.89494	2.22322	12.8673	47.1138	36.233	1.99623	32.0714	16.066	0.00835504	>5	up	23607					Myosin class II heavy chain	Cytoskeleton	CELLULAR PROCESSES AND SIGNALING
728232	529	0.0755611	0.177451	0.182168	2.49229	1.91932	2.42825	0.14506	2.27996	15.7173	0.0471839	>5	up	8			tetracycline:hydrogen antiporter activity ; tetracycline transport ; integral to membrane ; response to antibiotic ; peroxidase activity ; electron transport ; response to oxidative stress ; heme binding ; transporter activity ; transport	Tetracycline resistance protein, TetB ; Major facilitator superfamily MFS-1 ; Major facilitator superfamily ; Haem peroxidase, plant/fungal/bacterial ; MFS general substrate transporter	Predicted transporter (major facilitator superfamily)	General function prediction only	POORLY CHARACTERIZED				Decorating
687254	166	0.900133	0.201325	0.442879	7.32606	11.1988	5.50989	0.514779	8.01158	15.5631	8.20179e-05	>5	up	288			catalytic activity ; metabolic process	AMP-dependent synthetase and ligase	Acyl-CoA synthetase	Lipid transport and metabolism	METABOLISM
676181	257	3.9868	4.29127	3.14668	58.0294	67.5123	51.9997	3.80825	59.1805	15.5401	0	>5	up	8053
686969	266	4.57414	4.77427	4.58796	114.538	55.9097	45.4647	4.64546	71.9709	15.4927	0.00890592	>5	up	17535
692766	522	1.72053	1.85866	1.37476	9.07993	26.8045	40.3013	1.65131	25.3952	15.3788	0.0265505	>5	up	10234
284977	278	8.42605	9.09183	9.56883	109.804	136.406	165.451	9.0289	137.22	15.1979	1.38759e-14	>5	up	5622
699077	213	0.466749	0.146151	0.514411	7.83755	6.54895	2.44438	0.375771	5.61029	14.9301	0.00635177	>5	up	1377
517771	208	1.53938	0.964036	1.20174	8.924	23.585	22.7195	1.23505	18.4095	14.9059	0.0011843	>5	up	6675
584237	552	41.6866	42.4106	43.4448	899.572	530.514	449.773	42.514	626.619	14.7391	0.000305322	>5	up	259			catalytic activity ; FAD binding ; oxidoreductase activity ; (R,R)-butanediol dehydrogenase activity	FAD linked oxidase, N-terminal ; FAD-linked oxidase, C-terminal ; FAD-linked oxidase-like, C-terminal ; FAD-binding, type 2	Proteins containing the FAD binding domain	Energy production and conversion	METABOLISM	1.1.1.4	(R,R)-butanediol dehydrogenase.
531779	382	38.9481	39.5877	38.722	356.728	722.403	641.686	39.0859	573.606	14.6755	3.33634e-06	>5	up	158			membrane ; metal ion transport ; metal ion transmembrane transporter activity ; zinc ion transmembrane transporter activity ; zinc ion transport ; integral to membrane	Zinc/iron permease ; Zinc/iron permease, fungal and plant	Fe2+/Zn2+ regulated transporter	Inorganic ion transport and metabolism	METABOLISM
666065	547	67.9826	65.1109	74.1689	773.254	1074.28	1185.34	69.0875	1010.96	14.633	2.28362e-14	>5	up	2			sugar:hydrogen symporter activity ; carbohydrate transport ; membrane ; transporter activity ; transport ; integral to membrane ; L-arabinose isomerase activity	Sugar transporter ; General substrate transporter ; Sugar transporter ; Major facilitator superfamily ; Sugar transporter, conserved site ; Sugar transporter, conserved site ; MFS general substrate transporter	Predicted transporter (major facilitator superfamily)	General function prediction only	POORLY CHARACTERIZED	5.3.1.4	L-arabinose isomerase.
626471	537	4.98499	5.55331	4.75445	58.0659	78.0767	86.3372	5.09758	74.1599	14.5481	0	>5	up	1				Major facilitator superfamily MFS-1 ; MFS general substrate transporter	Permease of the major facilitator superfamily	Carbohydrate transport and metabolism	METABOLISM
658145	356	14.3901	14.4529	17.687	185.739	253.159	227.968	15.51	222.289	14.3319	0	>5	up	140			zinc ion binding ; oxidoreductase activity ; catalytic activity ; binding ; metabolic process ; alcohol dehydrogenase activity ; alcohol dehydrogenase activity, metal ion-independent ; alcohol dehydrogenase activity, zinc-dependent ; alcohol dehydrogenase activity, iron-dependent	Alcohol dehydrogenase, zinc-binding ; Alcohol dehydrogenase GroES-like ; Alcohol dehydrogenase, zinc-containing, conserved site ; GroES-like ; NAD(P)-binding	Sorbitol dehydrogenase	Secondary metabolites biosynthesis, transport and catabolism	METABOLISM	1.1.1.1	Alcohol dehydrogenase.
309434	371	2.11993	2.31706	2.14906	36.1012	38.8985	19.3288	2.19535	31.4428	14.3225	1.22011e-05	>5	up	13521
621898	303	13.5117	13.0897	15.6902	216.857	226.927	160.451	14.0972	201.411	14.2874	0	>5	up	4922			biosynthetic process ; hydrolase activity, acting on ester bonds	Thioesterase
697147	268	18.2217	17.4087	14.4763	261.671	231.389	219.237	16.7023	237.432	14.2156	0	>5	up	873			metabolic process ; oxidoreductase activity ; catalytic activity ; binding ; carbonyl reductase (NADPH) activity	Glucose/ribitol dehydrogenase ; Short-chain dehydrogenase/reductase SDR ; NAD(P)-binding	Reductases with broad range of substrate specificities	General function prediction only	POORLY CHARACTERIZED	1.1.1.184	Carbonyl reductase (NADPH).
675131	288	0.296472	0.406145	0.918974	3.11143	11.1167	8.82178	0.54053	7.6833	14.2144	0.00956851	>5	up	40385	unique
707895	507	2.29618	1.99721	2.41015	26.9943	32.3588	35.0517	2.23451	31.4683	14.0828	0	>5	up	6			transporter activity ; transport ; integral to membrane	Major facilitator superfamily MFS-1 ; Major facilitator superfamily ; MFS general substrate transporter	Synaptic vesicle transporter SVOP and related transporters (major facilitator superfamily)	General function prediction only	POORLY CHARACTERIZED
670456	828	14.5713	13.346	13.2621	101.865	223.029	250.902	13.7265	191.932	13.9826	0.000371002	>5	up	3463
672768	824	13.9112	15.6757	14.6144	210.896	247.603	153.982	14.7337	204.16	13.8566	7.19785e-12	>5	up	5435					FOG: RRM domain	General function prediction only	POORLY CHARACTERIZED
664159	545	19.6052	17.7599	20.8956	245.758	250.807	309.636	19.4202	268.734	13.8378	0	>5	up	2			sugar:hydrogen symporter activity ; carbohydrate transport ; membrane ; transporter activity ; transport ; integral to membrane ; L-arabinose isomerase activity	Sugar transporter ; General substrate transporter ; Sugar transporter ; Major facilitator superfamily ; Sugar transporter, conserved site ; Sugar transporter, conserved site ; MFS general substrate transporter	Predicted transporter (major facilitator superfamily)	General function prediction only	POORLY CHARACTERIZED	5.3.1.4	L-arabinose isomerase.
599270	77	1.66332	1.51909	1.52764	17.4564	21.4603	25.7367	1.57002	21.5511	13.7267	1.24868e-11	>5	up	10781
666062	446	32.3232	27.6548	26.5869	442.763	465.117	279.534	28.855	395.805	13.717	2.78693e-09	>5	up	379			glucan endo-1,3-alpha-glucosidase activity	Glycoside hydrolase, family 71 ; Glycoside hydrolase, family 71				3.2.1.59	Glucan endo-1,3-alpha-glucosidase.	GH71
708901	383	1.33627	2.41396	1.8763	18.8013	29.2178	28.8731	1.87551	25.6307	13.666	8.99438e-11	>5	up	4611		Cazyme	cell wall ; pectinesterase activity ; cell wall modification	Pectinesterase, catalytic ; Pectin lyase fold/virulence factor						CE8
685188	639	2.87286	3.63487	2.85328	63.7061	44.4466	19.2439	3.12034	42.4655	13.6093	0.00988536	>5	up	781		Cazyme	L-arabinose metabolic process ; alpha-N-arabinofuranosidase activity	Alpha-L-arabinofuranosidase, C-terminal ; Alpha-L-arabinofuranosidase, C-terminal ; Galactose-binding like ; Glycoside hydrolase, catalytic core						GH51
658958	349	4.98195	4.8678	4.18313	61.6078	68.4413	60.249	4.67763	63.4327	13.5609	0	>5	up	48			catalytic activity ; cellular metabolic process ; coenzyme binding ; binding ; metabolic process ; cinnamyl-alcohol dehydrogenase activity	NAD-dependent epimerase/dehydratase ; NAD(P)-binding	Flavonol reductase/cinnamoyl-CoA reductase	Defense mechanisms	CELLULAR PROCESSES AND SIGNALING	1.1.1.195	Cinnamyl-alcohol dehydrogenase.
665080	253	69.7978	72.551	71.5582	993.228	986.754	908.534	71.3023	962.839	13.5036	0	>5	up	3738			metabolic process ; hydrolase activity ; catalytic activity	Haloacid dehydrogenase/epoxide hydrolase ; Haloacid dehalogenase-like hydrolase ; HAD-superfamily hydrolase, subfamily IA, variant 3	Predicted haloacid-halidohydrolase and related hydrolases	General function prediction only	POORLY CHARACTERIZED
667330	172	8.81187	12.6663	11.6164	176.075	231.732	38.8786	11.0315	148.895	13.4973	0.0409716	>5	up	13828		SSP
684718	389	5.81665	6.74412	5.32958	52.4887	73.9404	112.991	5.96345	79.8068	13.3827	0.000173624	>5	up	4607
579557	98	3.04943	2.72816	2.10051	15.022	46.8965	43.0359	2.62603	34.9848	13.3223	0.00411466	>5	up	5980
593237	344	2.6062	3.01168	2.39361	12.4664	46.0847	48.0069	2.67049	35.5193	13.3007	0.0136106	>5	up	2449
541203	399	0.481489	0.376916	0.589617	2.56668	8.93002	7.51377	0.482674	6.33682	13.1286	0.00945587	>5	up	6503
677954	388	35.485	35.6163	32.5904	266.419	397.938	694.363	34.5639	452.907	13.1035	0.00380647	>5	up	3388			nucleic acid binding ; intracellular ; zinc ion binding	Zinc finger, C2H2-type ; Zinc finger, C2H2-like ; Zinc finger, C2H2-type ; Zinc finger, C2H2-type	FOG: Zn-finger	General function prediction only	POORLY CHARACTERIZED
700549	274	0.779051	1.09773	0.643953	8.64323	16.2078	8.15982	0.840246	11.0036	13.0957	0.000459831	>5	up	356			hydrolase activity, hydrolyzing O-glycosyl compounds ; carbohydrate metabolic process ; phosphopantetheine binding	Glycoside hydrolase, family 5 ; Phosphopantetheine attachment site ; Glycoside hydrolase, catalytic core						GH5_5
696594	286	2.39971	1.98587	2.07802	13.3633	35.9924	35.0907	2.15454	28.1488	13.0649	0.00161176	>5	up	1622			protein binding	BTB/POZ-like ; BTB/POZ fold
119089	432	2.35071	2.31506	1.14913	20.9187	33.7533	21.0294	1.9383	25.2338	13.0185	2.38806e-07	>5	up	13138
680024	167	2.17295	1.70101	1.49677	16.0975	31.2307	22.2119	1.79024	23.18	12.948	5.07322e-06	>5	up	59864	unique
580521	443	87.215	93.6587	80.8863	661.017	1039.89	1671.68	87.2533	1124.2	12.8843	0.00185941	>5	up	1769				Immunoglobulin E-set
706952	452	35.2591	38.6315	56.861	712.576	648.045	306.384	43.5839	555.668	12.7494	0.000305662	>5	up	6343			metabolic process ; oxidoreductase activity	Alpha/beta hydrolase fold-1 ; Aldehyde dehydrogenase, conserved site
658255	276	5.04129	4.21304	3.89489	61.8958	71.3605	32.9206	4.38307	55.3923	12.6378	4.97108e-05	>5	up	22055			nucleic acid binding ; intracellular ; zinc ion binding	Zinc finger, C2H2-type ; Zinc finger, C2H2-like ; Zinc finger, C2H2-type ; Zinc finger, C2H2-type	FOG: Zn-finger	General function prediction only	POORLY CHARACTERIZED
659287	136	7.60304	5.52226	4.21131	58.9927	97.842	62.133	5.77887	72.9892	12.6304	1.0924e-07	>5	up	15550		SSP
73445	243	1.14354	1.5218	1.18154	12.1727	18.9496	17.4218	1.28229	16.1814	12.6191	1.0042e-08	>5	up	85481	unique
622799	641	2.87702	1.8979	1.95949	42.068	22.8347	19.8534	2.2448	28.252	12.5855	0.00154328	>5	up	1609			electron transport ; oxidoreductase activity, acting on the CH-OH group of donors, NAD or NADP as acceptor ; NAD binding ; oxidoreductase activity ; catalytic activity ; binding ; metabolic process ; UDP-glucose 6-dehydrogenase activity	UDP-glucose/GDP-mannose dehydrogenase, dimerisation ; UDP-glucose/GDP-mannose dehydrogenase, C-terminal ; UDP-glucose/GDP-mannose dehydrogenase, N-terminal ; Nucleotide sugar dehydrogenase ; 6-phosphogluconate dehydrogenase, C-terminal-like ; NAD(P)-binding ; UDP-glucose/GDP-mannose dehydrogenase, C-terminal	UDP-glucose/GDP-mannose dehydrogenase	Carbohydrate transport and metabolism	METABOLISM	1.1.1.22	UDP-glucose 6-dehydrogenase.
417854	183	1.39974	1.6436	1.28556	15.0398	22.8565	16.3825	1.44297	18.0929	12.5387	1.21334e-09	>5	up	7				Heterokaryon incompatibility
672694	560	230.194	250.858	235.021	2824.41	2595.68	3533.53	238.691	2984.54	12.5038	0	>5	up	20			amino acid transport ; amino acid transmembrane transporter activity ; membrane ; integral to membrane ; transport	Amino acid permease-associated region ; Amino acid/polyamine transporter I ; Amino acid permease, conserved site	Amino acid transporters	Amino acid transport and metabolism	METABOLISM
660099	338	20.07	22.4321	20.4921	310.577	326.105	147.624	20.9981	261.435	12.4504	0.000128709	>5	up	621
425387	113	0.377805	1.62663	0.910841	8.49646	13.7094	13.94	0.97176	12.0486	12.3988	1.08682e-06	>5	up	5129
615246	200	43.1025	43.7672	43.4321	504.422	420.857	676.991	43.4339	534.09	12.2966	4.07166e-09	>5	up	7420
665322	221	9.67847	11.1083	9.1229	74.8441	123.581	168.724	9.9699	122.383	12.2752	0.000168582	>5	up	43823	unique
682751	396	15.9556	19.9591	16.2259	172.139	176.433	291.407	17.3802	213.326	12.2741	5.40722e-06	>5	up	87			electron transport ; oxidoreductase activity ; F420H2 dehydrogenase activity ; sulfur oxygenase reductase activity ; malolactic enzyme activity ; regulation of oxidoreductase activity	Taurine catabolism dioxygenase TauD/TfdA				1.-.-.-	Oxidoreductases.
679088	175	6.09886	4.67879	4.87319	32.1862	112.13	47.3291	5.21694	63.8818	12.2451	0.0384457	>5	up	22072
653628	100	388.143	390.093	381.908	4091.67	5183.5	4776.02	386.715	4683.73	12.1116	0	>5	up	3048			metal ion transport ; metal ion binding	Heavy metal transport/detoxification protein ; Heavy metal transport/detoxification protein ; Heavy metal transport/detoxification protein ; Heavy metal transport/detoxification protein	Copper chaperone	Inorganic ion transport and metabolism	METABOLISM
614615	189	4.55528	4.85794	4.77487	87.2998	55.738	27.0307	4.72937	56.6895	11.9867	0.0124203	>5	up	4379
581105	426	1.70367	2.47119	1.96738	23.5893	24.9709	24.3332	2.04741	24.2978	11.8676	1.35895e-12	>5	up	373			electron transport ; oxidoreductase activity ; FAD binding ; NADH dehydrogenase activity	FAD-dependent pyridine nucleotide-disulphide oxidoreductase ; Pyridine nucleotide-disulphide oxidoreductase, class I ; Pyridine nucleotide-disulphide oxidoreductase, NAD-binding region ; FAD-dependent pyridine nucleotide-disulphide oxidoreductase	NADH-dehydrogenase (ubiquinone)	Energy production and conversion	METABOLISM	1.6.99.3	NADH dehydrogenase.
685136	367	78.637	95.9798	78.3657	669.89	999.007	1329.46	84.3275	999.451	11.852	8.83212e-06	>5	up	48			regulation of nitrogen utilization ; transcription repressor activity ; catalytic activity ; binding ; metabolic process	NmrA-like ; NAD(P)-binding	Flavonol reductase/cinnamoyl-CoA reductase	Defense mechanisms	CELLULAR PROCESSES AND SIGNALING
658610	186	2.50148	3.52475	3.61846	27.9404	49.773	35.5793	3.2149	37.7642	11.7466	2.06842e-07	>5	up	6780		SSP
444418	329	2.53038	4.36795	3.44126	45.719	30.1357	45.5622	3.44653	40.4723	11.7429	2.48764e-10	>5	up	6949				Protein of unknown function DUF395, YeeE/YedE
709826	551	3.60427	4.45112	4.55875	61.3048	41.0405	44.6744	4.20472	49.0065	11.6551	4.02118e-10	>5	up	54			carbon-nitrogen ligase activity, with glutamine as amido-N-donor ; amidase activity	Amidase signature enzyme ; Amidase, fungi type ; Amidase signature enzyme	Amidases	Translation, ribosomal structure and biogenesis	INFORMATION STORAGE AND PROCESSING	3.5.1.4	Amidase.
658786	161	3.26647	4.16262	3.13955	33.2561	59.5409	29.8371	3.52288	40.878	11.6036	0.000187886	>5	up	13903
668273	204	31.0469	43.3506	38.8353	485.968	642.469	177.263	37.7443	435.233	11.5311	0.0104102	>5	up	7548		SSP
609198	486	4.76103	4.76788	4.87493	46.0436	65.1625	54.7274	4.80128	55.3112	11.5201	0	>5	up	11477
660992	363	33.9939	32.7949	27.2653	356.95	343.378	376.8	31.3514	359.043	11.4522	0	>5	up	1727
666174	351	11.2786	10.3067	10.662	79.6663	88.1323	200.857	10.7491	122.885	11.4321	0.0142535	>5	up	4375				Phytanoyl-CoA dioxygenase
471114	566	1.20684	0.974255	0.753364	14.5881	9.85335	8.88786	0.978153	11.1098	11.3579	3.54987e-06	>5	up	299			phosphopantetheine binding ; cofactor binding	Phosphopantetheine-binding ; Condensation domain ; Phosphopantetheine-binding ; Phosphopantetheine attachment site ; Acyl carrier protein-like	Non-ribosomal peptide synthetase/alpha-aminoadipate reductase and related enzymes	Secondary metabolites biosynthesis, transport and catabolism	METABOLISM
652047	249	180.946	195.868	181.862	2436.21	1455.34	2439.31	186.225	2110.29	11.3319	3.14102e-07	>5	up	23778					SWI/SNF-related matrix-associated actin-dependent regulator of chromatin	Chromatin structure and dynamics	INFORMATION STORAGE AND PROCESSING
730860	154	0.473854	0.423931	0.419658	4.2626	5.40406	5.15654	0.439148	4.94107	11.2515	0.00326544	>5	up	324				Glutathione S-transferase, C-terminal-like ; Thioredoxin-like fold
647469	362	0.20378	0.398805	0.596565	4.58281	5.66918	3.1531	0.399717	4.46837	11.1788	0.00550875	>5	up	24			metabolic process ; oxidoreductase activity	Aromatic-ring hydroxylase	Kynurenine 3-monooxygenase and related flavoprotein monooxygenases	Energy production and conversion	METABOLISM
660072	506	29.1881	32.7317	30.691	491.069	241.69	295.086	30.8703	342.615	11.0986	0.000481273	>5	up	28184
703428	449	64.038	64.1024	57.8093	504.547	399.478	1157.72	61.9832	687.249	11.0877	0.0262363	>5	up	6238				Bud-site selection protein, BUD22
544569	238	61.168	70.4907	54.7369	259.523	837.938	958.41	62.1318	685.29	11.0296	0.011955	>5	up	6414
247484	191	0.651971	0.737204	0.948082	3.25826	14.0196	8.44975	0.779085	8.57587	11.0076	0.0336902	>5	up	12547
666782	304	15.1096	17.6601	16.3758	84.7147	248.879	205.844	16.3818	179.813	10.9763	0.00254625	>5	up	17088			aspartic-type endopeptidase activity ; proteolysis	Peptidase G1, eqolisin ; Concanavalin A-like lectin/glucanase
599098	469	15.0651	18.0995	16.5846	76.0164	235.293	227.74	16.5831	179.683	10.8353	0.00513152	>5	up	563				Heterokaryon incompatibility
695539	345	2.03002	3.56351	3.72886	32.8334	34.9715	33.0946	3.10746	33.6332	10.8234	0	>5	up	59419	unique				Transcription coactivator	Transcription	INFORMATION STORAGE AND PROCESSING
536501	165	5.95101	7.6967	6.23788	23.6631	95.4536	96.0836	6.62853	71.7334	10.8219	0.019656	>5	up	824
684664	293	0.874239	1.25467	0.802926	11.3595	10.0458	10.2321	0.977279	10.5458	10.791	8.19049e-06	>5	up	437				MFS general substrate transporter	Synaptic vesicle transporter SVOP and related transporters (major facilitator superfamily)	General function prediction only	POORLY CHARACTERIZED
670729	284	8.4687	8.43	7.56184	130.103	40.7209	92.9575	8.15351	87.9272	10.784	0.0100069	>5	up	9416				Alpha/beta hydrolase fold-1	Soluble epoxide hydrolase	Lipid transport and metabolism	METABOLISM
653792	238	7.58701	8.90883	8.77238	56.8747	138.857	72.6725	8.42274	89.468	10.6222	0.00306863	>5	up	15512
234901	315	69.2401	67.1113	79.5857	626.132	553.219	1103.86	71.979	761.071	10.5735	0.000405113	>5	up	13				Methyltransferase type 12
603030	313	8.89245	11.3602	9.65587	77.0302	90.3804	145.825	9.9695	104.412	10.4731	5.33499e-05	>5	up	1111					Predicted thioesterase	General function prediction only	POORLY CHARACTERIZED
693173	1131	6.47363	6.29393	6.77327	60.4413	76.7506	67.257	6.51361	68.1496	10.4626	0	>5	up	22			protein kinase activity ; ATP binding ; protein amino acid phosphorylation ; protein-tyrosine kinase activity ; protein serine/threonine kinase activity	Protein kinase, core ; Serine/threonine protein kinase-related ; Tetratricopeptide TPR-1 ; Tetratricopeptide TPR-4 ; Tetratricopeptide region ; Tyrosine protein kinase ; Serine/threonine protein kinase ; Tetratricopeptide region ; Protein kinase, core ; Tetratricopeptide region ; Protein kinase ATP binding, conserved site ; Serine/threonine protein kinase, active site ; Protein kinase-like	Kinesin light chain	Cytoskeleton	CELLULAR PROCESSES AND SIGNALING
701472	170	7.13889	6.86104	6.62148	49.5945	95.9251	69.9947	6.8738	71.8381	10.451	2.80577e-06	>5	up	393				Ankyrin ; Ankyrin ; Ankyrin ; Ankyrin ; Ankyrin ; Ankyrin	FOG: Ankyrin repeat	General function prediction only	POORLY CHARACTERIZED
723812	560	0.328213	0.199834	0.40192	0.874806	4.05818	4.77461	0.309989	3.23586	10.4386	0.0497739	>5	up	164			amino acid transport ; amino acid transmembrane transporter activity ; membrane	Amino acid/polyamine transporter I	Amino acid transporters	Amino acid transport and metabolism	METABOLISM
682225	119	0.538134	1.26378	1.48271	11.8332	12.1503	10.2481	1.09488	11.4105	10.4218	3.78277e-06	>5	up	59248	unique
646873	908	2.63342	2.74863	2.64895	14.7274	35.1899	33.2841	2.677	27.7338	10.36	0.000498291	>5	up	10				Heterokaryon incompatibility	E3 ubiquitin-protein ligase/Putative upstream regulatory element binding protein	Posttranslational modification, protein turnover, chaperones	CELLULAR PROCESSES AND SIGNALING
626083	716	9.71259	9.20381	8.69091	34.2793	97.2444	153.713	9.20243	95.0787	10.3319	0.03705	>5	up	82
637318	449	125.863	137.251	147.146	912.648	1109.49	2209.51	136.753	1410.55	10.3146	0.00620139	>5	up	2548			amino acid metabolic process ; oxidoreductase activity ; catalytic activity ; binding ; metabolic process ; glutamate dehydrogenase (NADP+) activity	Glutamate/phenylalanine/leucine/valine dehydrogenase ; Glutamate/phenylalanine/leucine/valine dehydrogenase, C-terminal ; Glutamate/phenylalanine/leucine/valine dehydrogenase, dimerisation region ; Glutamate dehydrogenase ; Glutamate/phenylalanine/leucine/valine dehydrogenase ; NAD(P)-binding	Glutamate/leucine/phenylalanine/valine dehydrogenases	Amino acid transport and metabolism	METABOLISM	1.4.1.4	Glutamate dehydrogenase (NADP+).
519573	583	14.9019	16.0794	15.8889	138.333	162.268	182.597	15.6234	161.066	10.3093	0	>5	up	6461				Pleckstrin-like ; Pleckstrin-like
168233	80	2.09628	1.37632	1.44396	12.9771	22.4114	15.1314	1.63886	16.8399	10.2754	1.28144e-06	>5	up	8			transporter activity ; transport ; integral to membrane	Major facilitator superfamily ; MFS general substrate transporter	Predicted transporter (major facilitator superfamily)	General function prediction only	POORLY CHARACTERIZED
536921	545	7.63756	8.61559	8.76819	101.119	92.0024	63.9597	8.34045	85.6936	10.2745	2.92873e-10	>5	up	27			transporter activity ; transport ; integral to membrane	Major facilitator superfamily MFS-1 ; Major facilitator superfamily ; MFS general substrate transporter	Synaptic vesicle transporter SVOP and related transporters (major facilitator superfamily)	General function prediction only	POORLY CHARACTERIZED
660766	255	29.6328	32.8841	28.5153	214.317	409.844	304.088	30.3441	309.416	10.1969	1.16486e-06	>5	up	3			metabolic process ; oxidoreductase activity ; catalytic activity ; binding ; carbonyl reductase (NADPH) activity	Short-chain dehydrogenase/reductase SDR ; Glucose/ribitol dehydrogenase ; Short-chain dehydrogenase/reductase SDR ; NAD(P)-binding	Reductases with broad range of substrate specificities	General function prediction only	POORLY CHARACTERIZED	1.1.1.184	Carbonyl reductase (NADPH).
700412	131	0.570749	1.96588	0.864917	12.6644	13.8072	8.15189	1.13385	11.5412	10.1788	3.6734e-06	>5	up	29625
537981	144	0.444708	0.928331	1.53162	11.1123	8.60647	9.52752	0.968221	9.74875	10.0687	2.3465e-05	>5	up	22					Kinesin light chain	Cytoskeleton	CELLULAR PROCESSES AND SIGNALING
517596	582	0.220062	0.430669	0.480014	1.75963	5.41232	4.1908	0.376915	3.78758	10.0489	0.0137971	>5	up	16603
637330	500	25.7126	27.0354	28.3383	202.246	301.714	303.334	27.0288	269.098	9.95599	3.44925e-13	>5	up	11			metabolic process ; oxidoreductase activity ; succinate-semialdehyde dehydrogenase [NAD(P)+] activity	Aldehyde dehydrogenase ; Aldehyde/histidinol dehydrogenase	Aldehyde dehydrogenase	Energy production and conversion	METABOLISM	1.2.1.16	Succinate-semialdehyde dehydrogenase (NAD(P)+).
645050	623	29.6039	32.1595	30.0817	219.195	205.572	479.606	30.615	301.458	9.84672	0.00901246	>5	up	126			transporter activity ; oligopeptide transport ; membrane	TGF-beta receptor, type I/II extracellular region ; TGF-beta receptor, type I/II extracellular region ; TGF-beta receptor, type I/II extracellular region ; MFS general substrate transporter	H+/oligopeptide symporter	Amino acid transport and metabolism	METABOLISM
679071	267	0.639581	0.375504	0.605766	4.7945	7.73616	3.42563	0.540284	5.31876	9.84439	0.00285284	>5	up	869										GT34
673582	649	2.17078	1.46759	1.92574	17.555	23.6313	13.545	1.8547	18.2438	9.83649	4.14173e-07	>5	up	22			metabolic process	Acyl transferase/acyl hydrolase/lysophospholipase	Kinesin light chain	Cytoskeleton	CELLULAR PROCESSES AND SIGNALING
426994	378	25.5813	28.4688	27.0733	250.269	292.21	253.798	27.0411	265.426	9.81564	0	>5	up	7679				Arrestin-like, N-terminal ; Immunoglobulin E-set	von Willebrand factor and related coagulation proteins	Extracellular structures	CELLULAR PROCESSES AND SIGNALING
592712	156	21.7565	28.7068	27.4278	306.493	214.5	242.992	25.9637	254.662	9.80837	8.37717e-13	>5	up	4725
729703	250	0.651971	0.453664	0.548889	6.2993	3.85539	6.03553	0.551508	5.39674	9.78542	0.00238846	>5	up	4
629573	506	67.8706	62.745	69.2426	607.188	382.181	944.383	66.6194	644.584	9.67562	0.00208667	>5	up	539			transporter activity ; transport ; integral to membrane	Major facilitator superfamily MFS-1 ; Major facilitator superfamily ; MFS general substrate transporter	Inorganic phosphate transporter	Inorganic ion transport and metabolism	METABOLISM
682151	531	46.31	49.3431	49.9811	472.757	476.614	446.89	48.5447	465.42	9.58745	0	>5	up	5			monooxygenase activity ; iron ion binding ; electron transport ; heme binding	Cytochrome P450 ; Cytochrome P450, E-class, group I ; Cytochrome P450 ; Cytochrome P450	Cytochrome P450 CYP2 subfamily	Secondary metabolites biosynthesis, transport and catabolism	METABOLISM
612897	277	7.03714	5.75361	6.89399	99.8785	58.2592	30.5253	6.56158	62.8877	9.58423	0.0210027	>5	up	8309		Cazyme	polysaccharide catabolic process ; cellulase activity	Glycoside hydrolase, family 12 ; Glycoside hydrolase, family 12 ; Concanavalin A-like lectin/glucanase						GH12
191236	111	14.8866	13.2608	12.9062	102.744	108.038	180.851	13.6845	130.544	9.53957	3.03135e-05	>5	up	80601	unique
579142	988	35.1302	34.1133	32.2645	332.472	108.975	510.397	33.836	317.281	9.37703	0.0421531	>5	up	6179			nucleic acid binding ; intracellular ; zinc ion binding ; glucan 1,4-alpha-glucosidase activity	Zinc finger, C2H2-type ; Zinc finger, C2H2-like ; Zinc finger, C2H2-type ; Zinc finger, C2H2-type	FOG: Zn-finger	General function prediction only	POORLY CHARACTERIZED	3.2.1.3	Glucan 1,4-alpha-glucosidase.
662569	110	1.6399	1.54048	0.847197	15.9812	13.2899	8.393	1.34253	12.5547	9.35154	1.12164e-05	>5	up	51141	unique
706637	523	13.2639	13.1933	13.8095	38.1303	140.786	195.457	13.4222	124.791	9.29734	0.0437228	>5	up	2			sugar:hydrogen symporter activity ; carbohydrate transport ; membrane ; transporter activity ; transport ; integral to membrane ; L-arabinose isomerase activity	Sugar transporter ; General substrate transporter ; Sugar transporter ; Major facilitator superfamily ; Sugar transporter, conserved site ; Sugar transporter, conserved site ; MFS general substrate transporter	Predicted transporter (major facilitator superfamily)	General function prediction only	POORLY CHARACTERIZED	5.3.1.4	L-arabinose isomerase.
665975	296	38.1448	35.5058	36.4796	256.504	221.024	535.092	36.7101	337.54	9.19476	0.00928453	>5	up	4333				Cyclin, N-terminal ; Cyclin ; Cyclin-like	CDK8 kinase-activating protein cyclin C	Transcription	INFORMATION STORAGE AND PROCESSING
548729	267	40.6933	49.4414	51.2698	403.218	501.883	393.757	47.1348	432.953	9.1854	0	>5	up	3			metabolic process ; oxidoreductase activity ; catalytic activity ; binding ; carbonyl reductase (NADPH) activity	Short-chain dehydrogenase/reductase SDR ; Glucose/ribitol dehydrogenase ; Short-chain dehydrogenase/reductase SDR ; NAD(P)-binding	Reductases with broad range of substrate specificities	General function prediction only	POORLY CHARACTERIZED	1.1.1.184	Carbonyl reductase (NADPH).
663665	361	33.5437	37.0761	39.4577	301.977	488.561	218.139	36.6925	336.226	9.16334	0.000432905	>5	up	34			catalytic activity ; binding ; metabolic process ; alcohol dehydrogenase activity ; alcohol dehydrogenase activity, metal ion-independent ; alcohol dehydrogenase activity, zinc-dependent ; alcohol dehydrogenase activity, iron-dependent	Alcohol dehydrogenase, zinc-binding ; Alcohol dehydrogenase GroES-like ; GroES-like ; NAD(P)-binding	Alcohol dehydrogenase, class V	Secondary metabolites biosynthesis, transport and catabolism	METABOLISM	1.1.1.1	Alcohol dehydrogenase.
701109	544	2.33058	2.69515	2.64519	25.1738	20.2455	24.335	2.55697	23.2514	9.09334	3.16148e-11	>5	up	17			oxidoreductase activity, acting on CH-OH group of donors ; FAD binding ; alcohol metabolic process ; choline dehydrogenase activity	Glucose-methanol-choline oxidoreductase, N-terminal ; Glucose-methanol-choline oxidoreductase, C-terminal ; Glucose-methanol-choline oxidoreductase ; Glucose-methanol-choline oxidoreductase, N-terminal	Glucose dehydrogenase/choline dehydrogenase/mandelonitrile lyase (GMC oxidoreductase family)	General function prediction only	POORLY CHARACTERIZED	1.1.99.1	Choline dehydrogenase.	AA3
559872	528	13.22	14.3364	12.615	148.379	93.5954	121.933	13.3904	121.302	9.05888	5.18316e-09	>5	up	1			transporter activity ; transport ; integral to membrane	Major facilitator superfamily MFS-1 ; Major facilitator superfamily ; MFS general substrate transporter	Permease of the major facilitator superfamily	Carbohydrate transport and metabolism	METABOLISM
650584	360	96.2719	92.7356	94.5999	506.469	722.786	1314.95	94.5358	848.068	8.97086	0.00689254	>5	up	98			signal transducer activity ; G-protein coupled receptor protein signaling pathway ; guanyl nucleotide binding ; GTP binding ; signal transduction	G protein alpha subunit, helical insertion ; Guanine nucleotide binding protein (G-protein), alpha subunit ; Fungal G-protein, alpha subunit ; Guanine nucleotide binding protein (G-protein), alpha subunit ; G protein alpha subunit, helical insertion	G-protein alpha subunit (small G protein superfamily)	Signal transduction mechanisms	CELLULAR PROCESSES AND SIGNALING
663376	483	11.2067	9.97482	10.06	90.3277	139.346	49.5431	10.4138	93.0722	8.93739	0.00403696	>5	up	419
687784	370	79.5571	85.7627	73.955	607.371	582.123	937.165	79.7583	708.886	8.88793	5.97777e-07	>5	up	119			metabolic process ; lyase activity ; dihydrodipicolinate synthase activity	Dihydrodipicolinate synthetase ; Dihydrodipicolinate synthetase ; Dihydrodipicolinate synthetase				4.2.1.52	Dihydrodipicolinate synthase.
699864	594	6.04066	5.57606	5.7243	46.5915	56.5099	50.7857	5.78034	51.2957	8.87417	0	>5	up	7				Heterokaryon incompatibility
466761	132	0	0.506362	0.891126	5.33389	4.69444	2.3097	0.465829	4.11268	8.82872	0.0110292	>5	up	7789
138102	568	11.8726	12.8816	12.0764	112.519	129.097	83.3223	12.2769	108.313	8.82251	3.27558e-12	>5	up	16			amino acid transport ; amino acid transmembrane transporter activity ; membrane ; transport	Amino acid permease-associated region ; Amino acid/polyamine transporter I	Amino acid transporters	Amino acid transport and metabolism	METABOLISM
666849	530	2.89515	2.779	3.0151	11.885	32.6842	32.0797	2.89642	25.5496	8.82112	0.003391	>5	up	82
663311	411	4.77177	4.48877	4.30888	20.4404	61.598	37.6089	4.52314	39.8825	8.81743	0.00818066	>5	up	4766
451746	158	27.0203	33.5257	29.6863	162.042	320.945	311.313	30.0774	264.767	8.80284	1.55065e-05	>5	up	7467
588003	556	59.2774	64.135	61.882	532.89	445.06	622.922	61.7648	533.624	8.63961	0	>5	up	2			sugar:hydrogen symporter activity ; carbohydrate transport ; membrane ; transporter activity ; transport ; integral to membrane ; L-arabinose isomerase activity	General substrate transporter ; Sugar transporter ; Major facilitator superfamily ; MFS general substrate transporter	Predicted transporter (major facilitator superfamily)	General function prediction only	POORLY CHARACTERIZED	5.3.1.4	L-arabinose isomerase.
474052	441	6.29247	7.91923	8.43539	59.3622	85.9476	48.3938	7.54903	64.5679	8.55313	8.81483e-07	>5	up	1133			amino acid metabolic process ; pyridoxal phosphate binding ; cystathionine gamma-synthase activity	Cys/Met metabolism, pyridoxal phosphate-dependent enzyme ; Cys/Met metabolism, pyridoxal phosphate-dependent enzyme ; Cys/Met metabolism, pyridoxal phosphate-dependent enzyme ; Pyridoxal phosphate-dependent transferase, major region	Cystathionine beta-lyases/cystathionine gamma-synthases	Amino acid transport and metabolism	METABOLISM
621275	653	11.9264	13.6858	12.0232	120.665	120.973	80.1614	12.5451	107.266	8.55045	7.02483e-11	>5	up	326			catalytic activity ; metabolic process ; acyl-CoA ligase activity ; succinate-CoA ligase activity ; fatty-acid ligase activity ; perillyl-CoA synthetase activity ; 3-isopropenyl-6-oxoheptanoyl-CoA synthetase activity ; 2-oxo-delta3-4,5,5-trimethylcyclopentenylacetyl-CoA synthetase activity ; benzoyl acetate-CoA ligase activity ; 2,4-dichlorobenzoate-CoA ligase activity ; branched-chain acyl-CoA s…	AMP-dependent synthetase and ligase ; AMP-dependent synthetase and ligase	Very long-chain acyl-CoA synthetase/fatty acid transporter	Lipid transport and metabolism	METABOLISM	6.2.1.-	Acid--thiol ligases.
664688	443	110.756	105.299	99.3284	492.781	924.456	1258.34	105.128	891.86	8.48358	0.00155181	>5	up	4271
664034	160	0.515742	0.538307	0.177627	4.38166	2.91118	3.06927	0.410559	3.45404	8.41301	0.0226151	>5	up	496				Protein of unknown function DUF829, eukaryotic
708763	595	3.18548	3.31628	3.5741	42.0474	23.1978	18.6837	3.35862	27.9763	8.3297	0.00400946	>5	up	27			transporter activity ; transport ; integral to membrane	Major facilitator superfamily MFS-1 ; Major facilitator superfamily ; MFS general substrate transporter	Synaptic vesicle transporter SVOP and related transporters (major facilitator superfamily)	General function prediction only	POORLY CHARACTERIZED
532143	289	1.47723	0.982938	0.966672	15.2819	4.64571	8.61543	1.14228	9.51433	8.32924	0.0286945	>5	up	2847		SSP	carbonate dehydratase activity ; one-carbon compound metabolic process ; zinc ion binding	Carbonic anhydrase, eukaryotic ; Carbonic anhydrase, eukaryotic ; Carbonic anhydrase, eukaryotic ; Carbonic anhydrase, eukaryotic ; Carbonic anhydrase, eukaryotic	Carbonic anhydrase	General function prediction only	POORLY CHARACTERIZED	4.2.1.1	Carbonate dehydratase.
673732	198	1.07808	0.928331	0.965387	3.23266	9.64968	11.8051	0.990599	8.22916	8.30725	0.0189977	>5	up	37
686850	173	1.35726	2.12496	1.61484	18.869	13.4321	9.98646	1.69902	14.0958	8.29644	3.81989e-05	>5	up	23663
698007	768	21.346	23.7449	23.3035	193.653	253.127	119.479	22.7981	188.753	8.27931	5.62795e-05	>5	up	960			transcription factor activity ; nucleus ; regulation of transcription, DNA-dependent ; zinc ion binding ; DNA binding ; transcription	Fungal transcriptional regulatory protein, N-terminal ; Fungal transcriptional regulatory protein, N-terminal ; Fungal specific transcription factor ; Fungal transcriptional regulatory protein, N-terminal ; Fungal transcriptional regulatory protein, N-terminal ; Fungal transcriptional regulatory protein, N-terminal ; Fungal transcriptional regulatory protein, N-terminal
707065	568	9.14469	9.40674	8.93668	117.085	49.6074	60.4484	9.1627	75.7137	8.26325	0.00828592	>5	up	11512		other		Myxococcus cysteine-rich repeat	von Willebrand factor and related coagulation proteins	Extracellular structures	CELLULAR PROCESSES AND SIGNALING
73431	80	0.330093	0.646003	0.568437	2.47448	3.59342	6.67909	0.514844	4.249	8.25297	0.0160099	>5	up	85482	unique
17088	387	0.583224	0.882675	1.09808	4.31374	10.5347	6.20128	0.85466	7.01657	8.20978	0.0044931	>5	up	14633			zinc ion binding	Zinc finger, C6HC-type ; Zinc finger, C6HC-type	Predicted E3 ubiquitin ligase	Posttranslational modification, protein turnover, chaperones	CELLULAR PROCESSES AND SIGNALING
709129	383	5.75403	7.90556	6.74064	40.8453	68.1784	58.423	6.80008	55.8156	8.20808	2.99656e-09	>5	up	3889			catalytic activity ; metabolic process	Amidohydrolase 2
656677	450	3.07062	3.30948	3.52518	27.7555	32.512	20.9751	3.30176	27.0809	8.20195	1.24848e-10	>5	up	614				Major facilitator superfamily MFS-1 ; MFS general substrate transporter
620515	397	68.0066	69.4757	64.7372	424.337	324.343	909.811	67.4065	552.83	8.20144	0.0235163	>5	up	6007					Ribosome biogenesis protein - Nop58p/Nop5p	RNA processing and modification	INFORMATION STORAGE AND PROCESSING
586230	968	102.099	106.802	105.431	1021.79	539.06	1015.59	104.778	858.813	8.19654	4.51101e-05	>5	up	357			calcium-dependent cysteine-type endopeptidase activity ; intracellular ; proteolysis ; cysteine-type endopeptidase activity	Peptidase C2, calpain ; Peptidase C2, calpain ; Peptidase C2, calpain ; Peptidase C2, calpain ; Peptidase C2, calpain	Cytosolic Ca2+-dependent cysteine protease (calpain), large subunit (EF-Hand protein superfamily)	Signal transduction mechanisms	CELLULAR PROCESSES AND SIGNALING	3.4.22.-	Cysteine endopeptidases.
216336	269	22.3546	23.5422	21.1834	165.356	183.151	201.245	22.3601	183.25	8.19544	0	>5	up	5480			nucleic acid binding ; intracellular ; zinc ion binding	Zinc finger, C2H2-type ; Zinc finger, C2H2-like ; Zinc finger, C2H2-type ; Zinc finger, C2H2-type	FOG: Zn-finger	General function prediction only	POORLY CHARACTERIZED
41810	842	12.6536	9.6983	10.6549	51.2871	135.072	83.8365	11.0023	90.0651	8.18605	0.00305536	>5	up	1130				Ankyrin ; Ankyrin ; Ankyrin ; Ankyrin ; Ankyrin ; Ankyrin	26S proteasome regulatory complex, subunit PSMD10	Posttranslational modification, protein turnover, chaperones	CELLULAR PROCESSES AND SIGNALING
631913	665	6.22277	5.95624	5.12417	31.975	70.2735	39.2547	5.76773	47.1678	8.17787	0.00113065	>5	up	13125
619696	1106	7.16157	6.42064	6.48582	63.5387	54.2397	46.0252	6.68934	54.6012	8.16241	0	>5	up	7944			signal transducer activity ; signal transduction	Signal transduction histidine kinase, phosphotransfer (Hpt) region	Cytoskeleton-associated protein and related proteins	Cytoskeleton	CELLULAR PROCESSES AND SIGNALING
701851	3986	0.813997	0.46533	0.58652	5.60419	5.33748	4.20683	0.621949	5.0495	8.11884	0.00507136	>5	up	127			serine-type endopeptidase inhibitor activity ; catalytic activity ; metabolic process ; phosphopantetheine binding ; cofactor binding ; integral to membrane ; ligase activity ; long-chain-fatty-acid-CoA ligase activity ; fatty-acid ligase activity ; short-chain-fatty-acid-CoA ligase activity ; medium-chain-fatty-acid-CoA ligase activity ; very-long-chain-fatty-acid-CoA ligase activity	AMP-dependent synthetase and ligase ; AMP-dependent synthetase and ligase ; Phosphopantetheine-binding ; Condensation domain ; Protein of unknown function DUF887, TLC-like ; Amino acid adenylation ; Phosphopantetheine-binding ; TRAM, LAG1 and CLN8 homology ; Phosphopantetheine attachment site ; Protease inhibitor I4, serpin ; AMP-dependent synthetase and ligase ; Acyl carrier protein-like	Non-ribosomal peptide synthetase/alpha-aminoadipate reductase and related enzymes	Secondary metabolites biosynthesis, transport and catabolism	METABOLISM	6.2.1.3	Long-chain-fatty-acid--CoA ligase.		NRPS
706338	377	37.1909	39.1985	36.4027	193.571	354.761	365.991	37.5974	304.774	8.10627	5.41855e-06	>5	up	7480
676373	103	27.7705	40.2337	24.1253	233.655	238.14	274.294	30.7098	248.696	8.09827	0	>5	up	1214			electron carrier activity ; protein disulfide oxidoreductase activity ; cell redox homeostasis ; electron transport	Glutaredoxin subgroup ; Glutaredoxin ; Glutaredoxin, eukaryotic and viruses ; Thioredoxin-related ; Glutaredoxin active site ; Thioredoxin-like fold	Glutaredoxin and related proteins	Posttranslational modification, protein turnover, chaperones	CELLULAR PROCESSES AND SIGNALING
612257	1196	2.78426	3.04579	2.77844	15.0383	24.8695	29.4429	2.8695	23.1169	8.05609	1.8892e-05	>5	up	10166			transcription factor activity ; intracellular ; regulation of transcription, DNA-dependent ; sequence-specific DNA binding ; calcium ion binding ; protein binding ; membrane	Putative Ig ; Dystroglycan-type cadherin-like ; Helix-turn-helix, AraC type ; Cadherin-like	Splicing coactivator SRm160/300, subunit SRm300	RNA processing and modification	INFORMATION STORAGE AND PROCESSING
613750	364	62.8591	63.8735	64.4986	440.472	524.74	566.765	63.7437	510.659	8.01113	0	>5	up	289				Glutathione S-transferase, predicted ; Glutathione S-transferase, C-terminal-like ; Thioredoxin-like fold	Predicted glutathione S-transferase	Posttranslational modification, protein turnover, chaperones	CELLULAR PROCESSES AND SIGNALING
612850	477	28.3039	32.1407	38.3595	156.418	266.193	367.79	32.9347	263.467	7.99969	0.000706878	>5	up	8471
570268	170	44.9522	62.1217	57.9494	348.648	384.861	581.664	55.0078	438.391	7.96962	1.33551e-06	>5	up	8938					beta-1,6-N-acetylglucosaminyltransferase, contains WSC domain	Carbohydrate transport and metabolism	METABOLISM
88434	88	5.39547	3.73897	4.63041	37.3961	50.4976	21.0553	4.58828	36.3164	7.91503	0.000732486	>5	up	17583			copper ion binding ; cytochrome-c oxidase activity ; electron transport ; membrane	Copper centre Cu(A) ; Cytochrome c oxidase subunit II C-terminal ; Cytochrome c oxidase subunit II C-terminal ; Cytochrome c oxidase subunit II C-terminal ; Copper centre Cu(A) ; Cupredoxin	Cytochrome c oxidase, subunit II, and related proteins	Energy production and conversion	METABOLISM
95906	803	2.57358	2.28688	1.86856	10.4283	21.7623	20.8074	2.243	17.666	7.87605	0.000147838	>5	up	18				Ankyrin ; Ankyrin ; Ankyrin ; Ankyrin ; Ankyrin ; Ankyrin	FOG: Ankyrin repeat	General function prediction only	POORLY CHARACTERIZED
655985	805	61.0955	61.8177	66.076	483.579	538.886	464.896	62.9964	495.787	7.87008	0	>5	up	6516					Structural maintenance of chromosome protein 4 (chromosome condensation complex Condensin, subunit C)	Chromatin structure and dynamics	INFORMATION STORAGE AND PROCESSING
688366	380	0.954953	1.05537	1.08342	5.89535	5.97923	12.4359	1.03125	8.1035	7.85797	0.00633742	>5	up	87			electron transport ; oxidoreductase activity ; F420H2 dehydrogenase activity ; sulfur oxygenase reductase activity ; malolactic enzyme activity ; regulation of oxidoreductase activity	Taurine catabolism dioxygenase TauD/TfdA				1.-.-.-	Oxidoreductases.
602344	112	6.74584	6.76827	6.02105	42.1646	51.7155	59.4834	6.51172	51.1212	7.85063	0	>5	up	8484
684316	533	4.48546	4.89072	4.44142	24.4979	35.6531	48.2394	4.60587	36.1301	7.84437	3.56096e-05	>5	up	2			sugar:hydrogen symporter activity ; carbohydrate transport ; membrane ; transporter activity ; transport ; integral to membrane ; L-arabinose isomerase activity	Sugar transporter ; General substrate transporter ; Sugar transporter ; Major facilitator superfamily ; Sugar transporter, conserved site ; Sugar transporter, conserved site ; MFS general substrate transporter	Predicted transporter (major facilitator superfamily)	General function prediction only	POORLY CHARACTERIZED	5.3.1.4	L-arabinose isomerase.
114344	126	7.94492	8.69217	6.13199	55.3959	60.4383	61.7509	7.58969	59.195	7.79939	0	>5	up	555
60883	132	1.01246	1.32094	1.33669	4.55383	14.2874	9.64049	1.22336	9.49392	7.7605	0.0118621	>5	up	59157	unique
697177	308	10.1807	11.8924	12.6809	109.613	96.0891	63.2866	11.5847	89.6628	7.73978	3.97233e-07	>5	up	1732			catalytic activity ; histidine biosynthetic process ; histidinol-phosphatase activity	PHP, C-terminal ; Histidinol phosphate phosphatase, HisJ ; Polymerase and histidinol phosphatase-like				3.1.3.15	Histidinol-phosphatase.
666290	180	0.945528	1.41306	1.42102	9.7943	10.3971	9.00319	1.25987	9.73152	7.72425	6.5288e-05	>5	up	23605		SSP
701265	140	2.66825	4.17749	2.04216	13.7792	38.0119	16.7614	2.96263	22.8508	7.71301	0.0234172	>5	up	15559
488243	108	1.38354	0.618887	1.2253	8.29716	5.73765	10.8214	1.07591	8.2854	7.70084	0.000247054	>5	up	5859			DNA binding	Myb, DNA-binding ; SANT, DNA-binding ; SANT, DNA-binding ; SANT, DNA-binding ; Homeodomain-like	Transcription factor, Myb superfamily	Transcription	INFORMATION STORAGE AND PROCESSING
604610	457	4.65006	5.4082	5.44521	54.0803	28.1228	36.7659	5.16782	39.6564	7.67371	0.000129771	>5	up	168		Cazyme	polygalacturonase activity ; carbohydrate metabolic process	Glycoside hydrolase, family 28 ; Parallel beta-helix repeat ; Glycoside hydrolase, family 28 ; Pectin lyase fold/virulence factor						GH28
614748	607	1.50826	1.67263	1.77482	3.86301	19.0035	15.1094	1.6519	12.6586	7.66306	0.042703	>5	up	16609			protein binding ; zinc ion binding	Zinc finger, RING-type ; Zinc finger, C6HC-type ; Zinc finger, C6HC-type ; Zinc finger, RING-type	Predicted E3 ubiquitin ligase	Posttranslational modification, protein turnover, chaperones	CELLULAR PROCESSES AND SIGNALING
648895	856	14.4861	14.4974	12.3235	117.501	76.5927	121.364	13.769	105.152	7.63689	3.0547e-08	>5	up	1107			protein kinase activity ; ATP binding ; protein amino acid phosphorylation ; protein-tyrosine kinase activity ; protein serine/threonine kinase activity ; lipid metabolic process ; metabolic process	Protein kinase, core ; Serine/threonine protein kinase-related ; Patatin ; Fungal fruit body lectin ; Tyrosine protein kinase ; Serine/threonine protein kinase ; Protein kinase, core ; Serine/threonine protein kinase, active site ; Acyl transferase/acyl hydrolase/lysophospholipase ; Protein kinase-like	Tyrosine kinases	Signal transduction mechanisms	CELLULAR PROCESSES AND SIGNALING
142305	113	0.713799	0.878071	1.19408	9.17293	7.15379	4.85479	0.92865	7.0605	7.60297	0.000835507	>5	up	7
621895	298	10.0961	8.94208	8.90163	78.7109	72.2944	60.5641	9.31326	70.5231	7.57233	0	>5	up	451			pyrroline-5-carboxylate reductase activity ; proline biosynthetic process ; electron transport ; catalytic activity ; binding ; metabolic process	NADP oxidoreductase, coenzyme F420-dependent ; Delta 1-pyrroline-5-carboxylate reductase ; Delta 1-pyrroline-5-carboxylate reductase ; NAD(P)-binding	Pyrroline-5-carboxylate reductase	Amino acid transport and metabolism	METABOLISM	1.5.1.2	Pyrroline-5-carboxylate reductase.
684440	1068	159.156	173.514	168.623	1614.19	368.821	1808.54	167.098	1263.85	7.56354	0.0443619	>5	up	429			ATP binding ; ATPase activity ; nucleotide binding ; nucleoside-triphosphatase activity ; binding	ABC transporter-like ; ABC transporter-like ; HEAT ; AAA+ ATPase, core ; HEAT ; ABC transporter-like ; ABC transporter-like ; Armadillo-type fold	ATPase component of ABC transporters with duplicated ATPase domains/Translation elongation factor EF-3b	Translation, ribosomal structure and biogenesis	INFORMATION STORAGE AND PROCESSING
555724	72	4.15061	5.10582	4.90119	31.1143	17.2129	58.5766	4.71921	35.6346	7.55098	0.0342737	>5	up	8447
663515	463	43.2825	47.1472	44.5251	387.848	301.02	327.078	44.9849	338.649	7.52805	0	>5	up	1104			phosphatidylserine decarboxylase activity ; phospholipid biosynthetic process	Phosphatidylserine decarboxylase-related	Phosphatidylserine decarboxylase	Lipid transport and metabolism	METABOLISM
667493	305	30.8842	30.9028	30.4588	177.679	286.988	227.503	30.7486	230.723	7.50354	1.05594e-10	>5	up	7177
624818	589	10.1542	9.95973	8.45161	34.3443	94.2366	83.7379	9.52185	70.7729	7.43269	0.00288197	>5	up	82					Molecular chaperones HSP70/HSC70, HSP70 superfamily	Posttranslational modification, protein turnover, chaperones	CELLULAR PROCESSES AND SIGNALING
686276	291	1.68714	1.37814	1.56636	6.59862	13.6639	14.1439	1.54388	11.4688	7.42856	0.000430999	>5	up	6328				Immunoglobulin E-set
661445	163	3.10156	3.28486	2.6391	24.6179	26.9228	15.2006	3.00851	22.2471	7.39474	1.71734e-06	>5	up	1255				Rhodanese-like ; Rhodanese-like ; Rhodanese-like
670497	199	2.34348	3.2702	3.5443	28.4134	28.0994	11.1571	3.05266	22.5567	7.38918	0.00312237	>5	up	63292	unique	SSP
662689	236	13.2635	13.2625	11.8842	148.52	83.8504	50.0734	12.8034	94.148	7.35335	0.0204579	>5	up	1010			glutathione transferase activity	Glutathione S-transferase, C-terminal ; Glutathione S-transferase, N-terminal ; Glutathione S-transferase, C-terminal-like ; Thioredoxin-like fold	Glutathione S-transferase	Posttranslational modification, protein turnover, chaperones	CELLULAR PROCESSES AND SIGNALING	2.5.1.18	Glutathione transferase.
696198	235	0.726672	0.568849	0.563116	1.90658	4.39479	7.35173	0.619546	4.55104	7.34576	0.0460061	>5	up	1130
691381	349	9.48032	10.5814	10.954	42.5488	109.788	75.1282	10.3385	75.8217	7.33388	0.00201248	>5	up	159			cytoplasm ; amino acid metabolic process ; oxidoreductase activity, acting on the aldehyde or oxo group of donors, NAD or NADP as acceptor ; NAD binding ; catalytic activity ; binding ; metabolic process	Semialdehyde dehydrogenase, NAD-binding ; NAD(P)-binding
546565	206	20.7243	21.5769	22.4123	145.413	167.45	160.334	21.5712	157.732	7.31219	0	>5	up	8041
636860	525	9.54953	8.52598	11.3501	102.56	26.0459	86.2491	9.80855	71.6185	7.30164	0.0283551	>5	up	5			monooxygenase activity ; iron ion binding ; electron transport ; heme binding ; unspecific monooxygenase activity	Cytochrome P450 ; Cytochrome P450, E-class, group I ; Cytochrome P450 ; Cytochrome P450 ; Cytochrome P450	Cytochrome P450 CYP3/CYP5/CYP6/CYP9 subfamilies	Secondary metabolites biosynthesis, transport and catabolism	METABOLISM	1.14.14.1	Unspecific monooxygenase.
496922	245	1.21977	1.29587	1.14028	5.74754	11.3816	9.54048	1.21864	8.88988	7.29491	0.000194073	>5	up	37				Heterokaryon incompatibility
47545	187	14.9801	14.95	12.9105	66.6322	168.828	72.8401	14.2802	102.767	7.19646	0.0178454	>5	up	4559
664828	663	4.07021	3.58981	3.55129	18.8765	36.8255	24.8684	3.7371	26.8568	7.18654	5.19669e-05	>5	up	6380
592366	720	31.011	27.641	26.4052	193.531	214.731	202.689	28.3524	203.651	7.18283	0	>5	up	10				Heterokaryon incompatibility
655987	203	3.06596	3.12462	3.86517	16.6521	39.7437	15.6985	3.35192	24.0314	7.16946	0.0220517	>5	up	13128			protein modification process	Ubiquitin ; Ubiquitin ; Ubiquitin	Ubiquitin and ubiquitin-like proteins	General function prediction only	POORLY CHARACTERIZED
706149	504	2.56619	2.10016	1.9819	9.90995	15.802	21.7507	2.21608	15.8209	7.13914	0.000548189	>5	up	1			transporter activity ; transport ; integral to membrane	Major facilitator superfamily MFS-1 ; Major facilitator superfamily ; MFS general substrate transporter	Permease of the major facilitator superfamily	Carbohydrate transport and metabolism	METABOLISM
668738	263	45.0753	44.2489	42.2906	239.403	197.155	502.338	43.8716	312.965	7.13366	0.0168715	>5	up	4362			calcium-mediated signaling	Calcipressin	Calcineurin-mediated signaling pathway inhibitor DSCR1	Signal transduction mechanisms	CELLULAR PROCESSES AND SIGNALING
707630	425	37.0943	40.3142	36.6818	347.784	126.118	339.26	38.0301	271.054	7.12735	0.00656119	>5	up	5972				Cystinosin/ERS1p repeat ; Cystinosin/ERS1p repeat	Predicted membrane protein	Function unknown	POORLY CHARACTERIZED
630922	498	7.69418	7.99944	8.41914	49.2667	76.9735	45.3124	8.03759	57.1842	7.1146	2.31679e-06	>5	up	465				Carboxylesterase, type B ; Carboxylesterase, type B	Carboxylesterase and related proteins	General function prediction only	POORLY CHARACTERIZED
703637	440	6.41975	6.8671	6.0975	25.4672	36.6552	75.7456	6.46145	45.956	7.11233	0.0303227	>5	up	13715			oxidoreductase activity ; D-aspartate oxidase activity ; aspartate oxidase activity	FAD dependent oxidoreductase	D-aspartate oxidase	Amino acid transport and metabolism	METABOLISM	1.4.3.1	D-aspartate oxidase.
92684	196	0.6568	0.668398	0.995319	4.5297	3.81333	8.13015	0.773506	5.49106	7.09893	0.00437504	>5	up	606
114343	150	5.37093	5.36875	5.0087	29.7321	44.7759	36.9791	5.24946	37.1624	7.07927	8.71462e-12	>5	up	555
536263	400	8.16485	11.4881	9.18974	96.9701	27.1104	79.523	9.61423	67.8678	7.05911	0.0216451	>5	up	232			electron transport ; oxidoreductase activity	Taurine catabolism dioxygenase TauD/TfdA
652041	270	10.7039	10.5193	9.63925	39.5989	110.975	67.2855	10.2875	72.6198	7.05905	0.00695863	>5	up	3			metabolic process ; oxidoreductase activity ; catalytic activity ; binding ; estradiol 17-beta-dehydrogenase activity	Short-chain dehydrogenase/reductase SDR ; Glucose/ribitol dehydrogenase ; Short-chain dehydrogenase/reductase SDR ; Short-chain dehydrogenase/reductase SDR ; NAD(P)-binding	Mitochondrial/plastidial beta-ketoacyl-ACP reductase	Lipid transport and metabolism	METABOLISM	1.1.1.62	Estradiol 17 beta-dehydrogenase.
652868	533	8.76693	9.4038	8.90155	81.2287	65.1662	44.6272	9.02409	63.6741	7.05601	6.46921e-06	>5	up	15		Lipase	cholinesterase activity	Carboxylesterase, type B ; Carboxylesterase, type B ; Carboxylesterase, type B	Acetylcholinesterase/Butyrylcholinesterase	Signal transduction mechanisms	CELLULAR PROCESSES AND SIGNALING	3.1.1.8	Cholinesterase.
679277	151	0.424093	0.663972	0.194749	2.54331	3.76177	2.6921	0.427605	2.99906	7.01363	0.0463303	>5	up	22916
565196	823	5.7061	5.31957	5.44908	18.3543	33.5684	63.5322	5.49158	38.485	7.00799	0.0389626	>5	up	261			secondary active sulfate transmembrane transporter activity ; sulfate transport ; membrane ; transporter activity ; transport ; integral to membrane	Sulphate transporter ; Sulphate transporter/antisigma-factor antagonist STAS ; Sulphate anion transporter ; Sulphate transporter/antisigma-factor antagonist STAS ; Sulphate anion transporter ; Sulphate transporter/antisigma-factor antagonist STAS	Sulfate/bicarbonate/oxalate exchanger SAT-1 and related transporters (SLC26 family)	Inorganic ion transport and metabolism	METABOLISM
618533	557	4.78479	5.53596	4.99563	40.9667	40.1123	26.2186	5.10546	35.7659	7.00541	8.58328e-09	>5	up	3641			monooxygenase activity ; iron ion binding ; electron transport ; heme binding ; prostaglandin-I synthase activity	Cytochrome P450, E-class, group IV ; Cytochrome P450 ; Cytochrome P450	Cytochrome P450	Secondary metabolites biosynthesis, transport and catabolism	METABOLISM	5.3.99.4	Prostaglandin-I synthase.
343370	169	0.425502	0.74945	0.219821	1.59485	4.37472	3.79835	0.464924	3.25597	7.00323	0.0374583	>5	up	3530
89848	388	11.6285	11.9675	11.3148	113.505	52.6224	77.3332	11.6369	81.1536	6.9738	0.000931747	>5	up	6100					SWI-SNF chromatin-remodeling complex protein	Chromatin structure and dynamics	INFORMATION STORAGE AND PROCESSING
671284	512	1.9196	1.71307	1.90406	15.5412	14.3028	8.59076	1.84558	12.8116	6.94178	1.20265e-05	>5	up	52			monooxygenase activity ; iron ion binding ; electron transport ; heme binding ; unspecific monooxygenase activity	Cytochrome P450 ; Cytochrome P450, E-class, group IV ; Cytochrome P450 ; Cytochrome P450 ; Cytochrome P450	Cytochrome P450 CYP4/CYP19/CYP26 subfamilies	Lipid transport and metabolism	METABOLISM	1.14.14.1	Unspecific monooxygenase.		Decorating
169096	190	1.18103	0.564988	0.9943	5.31203	5.39668	8.12182	0.913439	6.27684	6.87166	0.00237382	>5	up	1262
681955	212	4.73237	3.074	2.56619	25.3611	32.6396	13.1827	3.45752	23.7278	6.86267	0.00155213	>5	up	245				ThiJ/PfpI
617748	525	2.34793	2.25303	1.90425	18.3958	14.4748	11.7192	2.1684	14.8633	6.85447	9.91727e-07	>5	up	32			monooxygenase activity ; iron ion binding ; electron transport ; heme binding ; fluorene oxygenase activity ; mono-butyltin dioxygenase activity ; limonene 8-monooxygenase activity ; tri-n-butyltin dioxygenase activity ; di-n-butyltin dioxygenase activity ; methylsilanetriol hydroxylase activity ; methyl tertiary butyl ether 3-monooxygenase activity ; 4-nitrocatechol 4-monooxygenase activity ; 4-…	Cytochrome P450, E-class, group IV ; Cytochrome P450 ; Cytochrome P450	Cytochrome P450 CYP2 subfamily	Secondary metabolites biosynthesis, transport and catabolism	METABOLISM	1.14.-.-	Acting on paired donors, with incorporation or reduction of
365104	114	42.0372	54.3586	48.2377	307.467	364.481	316.805	48.2112	329.585	6.83627	0	>5	up	8174
692384	650	7.25012	7.04468	5.63529	30.6217	62.9903	41.8371	6.64336	45.1497	6.79621	0.000148812	>5	up	22046				Protein of unknown function DUF1766
660806	516	4.28482	4.69067	4.86533	41.7566	25.671	26.5356	4.6136	31.321	6.78884	1.45752e-05	>5	up	6237
695875	414	0.729362	0.837401	0.971307	3.79083	7.8811	5.55591	0.846023	5.74261	6.78777	0.00422843	>5	up	23734
93442	147	1.76657	2.35092	1.94696	9.26993	17.7353	14.0876	2.02148	13.6976	6.77602	3.39131e-05	>5	up	674			electron transport ; oxidoreductase activity	Fumarate reductase/succinate dehydrogenase flavoprotein, N-terminal	Succinate dehydrogenase, flavoprotein subunit	Energy production and conversion	METABOLISM
672208	69	3.05883	3.08967	2.44682	15.3853	20.5282	22.3141	2.8651	19.4092	6.77434	2.01095e-08	>5	up	14655
687459	139	15.5104	20.076	21.6851	119.264	82.845	184.61	19.0905	128.906	6.75238	0.00134282	>5	up	6454
725781	146	1.84725	1.60673	1.06035	4.30814	15.3923	10.749	1.50478	10.1498	6.74507	0.0234172	>5	up	8
678854	330	22.575	26.7359	26.8229	144.306	213.284	154.288	25.3779	170.626	6.7234	4.6432e-12	>5	up	247			catalytic activity ; aromatic compound metabolic process ; ferric iron binding ; transporter activity ; transport ; membrane ; iron ion binding ; catechol metabolic process ; catechol 1,2-dioxygenase activity ; oxidoreductase activity, acting on single donors with incorporation of molecular oxygen, incorporation of two atoms of oxygen ; hydroxyquinol 1,2-dioxygenase activity	Intradiol ring-cleavage dioxygenase, C-terminal ; Catechol dioxygenase, N-terminal ; Sugar transporter, conserved site ; Intradiol ring-cleavage dioxygenase, core				1.13.11.37	Hydroxyquinol 1,2-dioxygenase.
553679	384	12.2851	12.576	12.2147	82.5086	82.1649	84.5567	12.3586	83.0767	6.72219	0	>5	up	3710		other
130060	364	4.04983	4.194	4.06818	19.4803	36.2288	26.8126	4.10401	27.5072	6.70254	8.53014e-06	>5	up	695			iron ion binding ; electron transport ; aromatic compound metabolic process ; 2 iron, 2 sulfur cluster binding ; oxidoreductase activity	Aromatic-ring-hydroxylating dioxygenase, alpha subunit ; Rieske [2Fe-2S] region ; Rieske [2Fe-2S] region
691974	289	14.5374	14.069	12.2107	136.29	75.3808	61.4726	13.6057	91.0478	6.69189	0.00492117	>5	up	3910			electron transport ; aromatic compound metabolic process ; ferrous iron binding ; oxidoreductase activity	Extradiol ring-cleavage dioxygenase, class III enzyme, subunit B ; Extradiol ring-cleavage dioxygenase, class III enzyme, subunit B
322869	384	14.0143	13.4196	16.0523	57.4337	86.9571	146.133	14.4954	96.8413	6.68083	0.00630394	>5	up	4
569020	517	124.154	117.681	115.439	883.094	492.217	978.232	119.091	784.514	6.58752	0.000104572	>5	up	1031			G-protein coupled receptor activity ; membrane	GPCR, family 2, secretin-like
608490	866	2.45132	2.4963	2.40577	15.5463	18.42	14.1493	2.45113	16.0385	6.54331	5.31179e-07	>5	up	5662					Kinesin light chain	Cytoskeleton	CELLULAR PROCESSES AND SIGNALING
659841	67	160.167	161.624	146.44	980.426	1297.25	767.18	156.077	1014.95	6.5029	3.36422e-08	>5	up	6772
666207	161	218.494	227.542	218.595	1829.92	673.519	1815.04	221.544	1439.5	6.49757	0.00720446	>5	up	3121			sequence-specific DNA binding ; DNA binding	Helix-turn-helix type 3 ; Multiprotein bridging factor 1, N-terminal ; Helix-turn-helix type 3 ; Helix-turn-helix type 3 ; Lambda repressor-like, DNA-binding	Transcription factor MBF1	Transcription	INFORMATION STORAGE AND PROCESSING
131931	408	1.42488	0.669248	0.785188	3.78425	7.97726	6.88065	0.959771	6.21405	6.47452	0.00318064	>5	up	16597					Cytoskeleton-associated protein and related proteins	Cytoskeleton	CELLULAR PROCESSES AND SIGNALING
599509	80	36.0214	34.0465	31.0613	238.425	187.836	228.025	33.7097	218.095	6.46981	0	>5	up	7336
87078	387	7.60938	11.5187	8.99897	86.5945	47.9055	46.8124	9.3757	60.4375	6.44618	0.00105302	>5	up	16917					Unnamed protein	no description	UNDEFINED
557805	349	290.159	291.299	290.954	1770.36	1474.3	2361.44	290.804	1868.7	6.42598	6.01352e-08	>5	up	2991
582150	560	20.2406	16.8293	19.8761	73.9505	88.8004	203.163	18.982	121.971	6.42563	0.0354463	>5	up	7459			transcription factor activity ; nucleus ; regulation of transcription, DNA-dependent ; sequence-specific DNA binding ; protein dimerization activity ; UDP-N-acetylmuramoylalanyl-D-glutamyl-2,6-diaminopimelate-D-alanyl-D-alanine ligase activity ; ribosomal S6-glutamic acid ligase activity ; coenzyme F420-0 gamma-glutamyl ligase activity ; coenzyme F420-2 alpha-glutamyl ligase activity	Basic-leucine zipper (bZIP) transcription factor	Calcium-responsive transcription coactivator	Transcription	INFORMATION STORAGE AND PROCESSING	6.3.2.-	Acid--D-amino-acid ligases (peptide synthases).
696294	379	17.7295	18.5398	17.4073	82.3887	128.137	133.543	17.8922	114.689	6.41002	1.01547e-08	>5	up	729			oxidoreductase activity ; catalytic activity ; binding ; metabolic process	Oxidoreductase, N-terminal ; NAD(P)-binding	Dimeric dihydrodiol dehydrogenase	Carbohydrate transport and metabolism	METABOLISM
659299	342	4.04983	4.16098	3.66137	24.0341	20.2065	31.6329	3.95739	25.2912	6.39087	3.24594e-08	>5	up	38			catalytic activity ; binding ; metabolic process ; NADPH:quinone reductase activity	Alcohol dehydrogenase, zinc-binding ; Alcohol dehydrogenase GroES-like ; GroES-like ; NAD(P)-binding	Zinc-binding oxidoreductase	Energy production and conversion	METABOLISM	1.6.5.5	NADPH:quinone reductase.
725802	223	3.69997	2.71815	3.05835	22.701	23.5473	14.0923	3.15882	20.1135	6.36741	9.76191e-07	>5	up	1032				Thioredoxin-like fold
560356	298	6.30352	5.88773	5.57552	48.1124	21.6606	42.7992	5.92226	37.5241	6.33611	0.000952097	>5	up	4
683263	252	3.30355	3.97856	3.5592	11.9377	32.9915	23.592	3.61377	22.8404	6.32038	0.00528854	>5	up	4971
680139	406	8.04418	8.27266	7.64152	69.6821	27.2185	54.3178	7.98612	50.4061	6.31172	0.00425886	>5	up	1061			sodium ion transport ; bile acid:sodium symporter activity ; membrane ; integral to membrane	Bile acid:sodium symporter ; Arsenical-resistance protein ACR3 ; Arsenical-resistance protein ACR3
599513	83	170.768	208.371	207.976	1329.49	1030.91	1345.03	195.705	1235.14	6.31124	0	>5	up	17286
130046	317	22.1808	20.129	16.3259	101.91	154.7	112.946	19.5452	123.186	6.30259	7.85607e-11	>5	up	695			electron transport ; oxidoreductase activity ; benzene 1,2-dioxygenase activity	Rieske [2Fe-2S] region				1.14.12.3	Benzene 1,2-dioxygenase.
623516	460	9.59516	10.9504	12.2019	61.7583	67.0851	77.2242	10.9158	68.6892	6.29263	0	>5	up	6579			protein kinase activity ; ATP binding ; protein amino acid phosphorylation ; protein serine/threonine kinase activity	Protein kinase, core ; Serine/threonine protein kinase-related ; Serine/threonine protein kinase ; Protein kinase, core ; Serine/threonine protein kinase, active site ; Protein kinase-like	Serine/threonine protein kinase	Signal transduction mechanisms	CELLULAR PROCESSES AND SIGNALING
127530	717	36.5746	34.5203	43.3218	216.53	153.72	349.435	38.1389	239.895	6.29004	0.00246621	>5	up	3512
654471	681	18.2859	15.81	25.0889	177.884	112.961	80.0297	19.7283	123.625	6.26638	0.00234032	>5	up	42		Cazyme	oxidoreductase activity ; copper ion binding ; laccase activity	Multicopper oxidase, type 1 ; Multicopper oxidase, type 2 ; Multicopper oxidase, type 3 ; Multicopper oxidase, copper-binding site ; Cupredoxin	Multicopper oxidases	Secondary metabolites biosynthesis, transport and catabolism	METABOLISM	1.10.3.2	Laccase.	AA1_3
662958	52	1.8062	1.54246	2.37519	9.84718	13.5055	12.5079	1.90795	11.9535	6.26512	2.46578e-05	>5	up	52547	unique
705113	298	0.930161	1.28825	1.18286	3.86185	10.7316	6.64265	1.13376	7.07872	6.24359	0.0133464	>5	up	478
599512	79	79.98	87.1456	65.7008	527.447	409.842	511.35	77.6088	482.88	6.22198	0	>5	up	12461
568707	198	43.8779	44.7287	39.6551	351.39	163.001	278.447	42.7539	264.28	6.18142	0.000628536	>5	up	2384				Protein of unknown function DUF59	Uncharacterized conserved protein	Function unknown	POORLY CHARACTERIZED
605474	533	23.3525	23.2061	24.4828	101.86	195.969	140.919	23.6805	146.249	6.17595	1.45669e-05	>5	up	2			sugar:hydrogen symporter activity ; carbohydrate transport ; membrane ; transporter activity ; transport ; integral to membrane ; L-arabinose isomerase activity	Sugar transporter ; General substrate transporter ; Sugar transporter ; Major facilitator superfamily ; Sugar transporter, conserved site ; Sugar transporter, conserved site ; MFS general substrate transporter	Predicted transporter (major facilitator superfamily)	General function prediction only	POORLY CHARACTERIZED	5.3.1.4	L-arabinose isomerase.
564388	101	4.22693	4.96335	3.78508	25.9829	16.3608	37.2297	4.32512	26.5245	6.13265	0.00168547	>5	up	16929					Uncharacterized conserved protein	Function unknown	POORLY CHARACTERIZED
658745	215	11.7655	9.56107	9.18492	71.2305	36.8655	78.0206	10.1705	62.0389	6.09988	0.000486407	>5	up	8337
298659	160	29.5513	32.3091	39.6062	70.1113	303.266	244.228	33.8222	205.868	6.08679	0.0356504	>5	up	85798	unique
608409	453	6.67639	8.04057	7.6738	26.1792	73.2055	36.77	7.46359	45.3849	6.08084	0.0194798	>5	up	24			metabolic process ; oxidoreductase activity ; salicylate 1-monooxygenase activity	Aromatic-ring hydroxylase ; FAD-dependent pyridine nucleotide-disulphide oxidoreductase	Kynurenine 3-monooxygenase and related flavoprotein monooxygenases	Energy production and conversion	METABOLISM	1.14.13.1	Salicylate 1-monooxygenase.
645368	347	6.33231	7.59543	6.54274	47.7753	23.2251	53.1231	6.82349	41.3745	6.06354	0.00140334	>5	up	626
594050	350	17.5037	18.5719	19.1987	106.068	148.867	79.9949	18.4248	111.643	6.05942	9.69221e-06	>5	up	172			metabolic process ; oxidoreductase activity, acting on the CH-OH group of donors, NAD or NADP as acceptor ; NAD binding ; cofactor binding ; catalytic activity ; binding ; gluconate 2-dehydrogenase activity ; gluconate dehydrogenase activity	D-isomer specific 2-hydroxyacid dehydrogenase, catalytic region ; D-isomer specific 2-hydroxyacid dehydrogenase, NAD-binding ; D-isomer specific 2-hydroxyacid dehydrogenase, NAD-binding ; D-isomer specific 2-hydroxyacid dehydrogenase, NAD-binding ; NAD(P)-binding	Glyoxylate/hydroxypyruvate reductase (D-isomer-specific 2-hydroxy acid dehydrogenase superfamily)	Energy production and conversion	METABOLISM	1.1.1.215	Gluconate 2-dehydrogenase.
646784	589	18.7614	19.2639	19.56	122.652	104.487	121.335	19.1951	116.158	6.05144	0	>5	up	471			pepsin A activity ; proteolysis ; aspartic-type endopeptidase activity	Peptidase A1 ; Peptidase A1 ; Peptidase aspartic, catalytic	Aspartyl protease	Posttranslational modification, protein turnover, chaperones	CELLULAR PROCESSES AND SIGNALING
575122	445	89.3654	90.8345	83.2652	340.458	526.368	716.184	87.8217	527.67	6.00842	0.000246635	>5	up	895			nucleic acid binding ; intracellular ; zinc ion binding	Zinc finger, C2H2-type ; Zinc finger, C2H2-type ; Zinc finger, C2H2-like ; Zinc finger, C2H2-type ; Zinc finger, C2H2-type	FOG: Zn-finger	General function prediction only	POORLY CHARACTERIZED
653019	261	4.20578	4.66415	3.41436	24.0213	24.4669	25.2677	4.09476	24.5853	6.00407	6.77339e-10	>5	up	15557
642616	532	5.94709	7.20183	6.49553	28.67	45.9424	42.8616	6.54815	39.158	5.98001	1.35318e-08	>5	up	6540				Major facilitator superfamily MFS-1 ; MFS general substrate transporter	Synaptic vesicle transporter SVOP and related transporters (major facilitator superfamily)	General function prediction only	POORLY CHARACTERIZED
348655	142	1.01379	0.727478	0.872904	3.54654	7.35751	4.6255	0.871392	5.17652	5.94051	0.00966627	>5	up	60327	unique
624556	116	292.587	307.261	296.48	1895.92	1591.46	1836.29	298.776	1774.56	5.93942	0	>5	up	794
664061	351	43.9547	42.2691	40.6646	202.521	207.91	342.821	42.2961	251.084	5.93633	4.73474e-05	>5	up	589		other
189693	166	0.7408	0.90208	0.680371	1.72769	6.96925	5.09441	0.774417	4.59711	5.93623	0.0479828	>5	up	1008
544664	565	33.738	36.7323	29.0949	147.045	178.223	265.669	33.1884	196.979	5.93517	3.09325e-05	>5	up	54			carbon-nitrogen ligase activity, with glutamine as amido-N-donor ; amidase activity	Amidase signature enzyme ; Amidase, fungi type ; Amidase signature enzyme ; Amidase signature enzyme	Amidases	Translation, ribosomal structure and biogenesis	INFORMATION STORAGE AND PROCESSING	3.5.1.4	Amidase.
652650	171	2.51288	1.77675	2.51264	7.53496	13.1385	19.6822	2.26743	13.4519	5.93266	0.00737882	>5	up	23576	unique
284325	448	11.9197	10.8086	11.0518	61.8405	51.667	86.3718	11.26	66.6264	5.91708	2.17726e-06	>5	up	899			nucleic acid binding ; intracellular ; zinc ion binding	Zinc finger, C2H2-type ; Zinc finger, C2H2-like ; Zinc finger, C2H2-type ; Zinc finger, C2H2-type	Transcriptional corepressor Atrophin-1/DRPLA	General function prediction only	POORLY CHARACTERIZED
663120	306	5.85655	6.91446	8.46503	20.8717	68.4002	36.3388	7.07868	41.8702	5.91498	0.0317788	>5	up	13			metabolic process ; methyltransferase activity	Methyltransferase type 11
656513	639	24.0301	22.987	23.8663	82.4901	189.697	146.756	23.6278	139.648	5.91032	0.00052656	>5	up	7179					Nucleolar GTPase/ATPase p130	Nuclear structure	CELLULAR PROCESSES AND SIGNALING
613904	135	53.8364	53.6089	64.1484	236.542	394.377	379.418	57.1979	336.779	5.88796	5.44947e-08	>5	up	4541
633571	156	0.423392	0.497156	0.802014	3.49127	4.60909	2.01574	0.574187	3.37203	5.87271	0.0433471	>5	up	5958
685996	615	63.9686	59.395	58.5992	498.107	179.686	386.513	60.6543	354.769	5.84903	0.00856441	>5	up	1107			lipid metabolic process ; metabolic process	Patatin ; Acyl transferase/acyl hydrolase/lysophospholipase	Intracellular membrane-bound Ca2+-independent phospholipase A2	Lipid transport and metabolism	METABOLISM
660804	150	5.38134	6.3891	5.74552	29.045	35.1491	38.0033	5.83865	34.0658	5.83453	3.48197e-13	>5	up	47454	unique
588031	1669	43.178	40.5985	42.7893	259.133	99.5958	378.68	42.1886	245.803	5.82629	0.0363544	>5	up	7149			glucan 1,4-alpha-glucosidase activity	Integrin alpha chain, C-terminal cytoplasmic region	Splicing coactivator SRm160/300, subunit SRm300	RNA processing and modification	INFORMATION STORAGE AND PROCESSING	3.2.1.3	Glucan 1,4-alpha-glucosidase.
593347	579	32.5167	33.5642	30.1436	146.364	158.038	251.259	32.0748	185.22	5.77463	3.53345e-05	>5	up	6167			transcription factor activity ; nucleus ; regulation of transcription, DNA-dependent ; sequence-specific DNA binding	Homeobox ; Homeobox ; Homeobox ; Homeobox ; Homeobox ; Homeodomain-like	Transcription factor PRD and related proteins, contain PAX and HOX domains	Transcription	INFORMATION STORAGE AND PROCESSING
179635	116	1006.34	1107.62	1074.55	4688.44	7700.73	5991.96	1062.84	6127.04	5.7648	2.6895e-09	>5	up	43118	unique
694141	521	7.05698	6.68055	6.73757	29.3295	23.1859	65.3985	6.82504	39.3046	5.75889	0.0416897	>5	up	14			monooxygenase activity ; iron ion binding ; electron transport ; heme binding	Cytochrome P450 ; Cytochrome P450, E-class, group I ; Cytochrome P450 ; Cytochrome P450	Cytochrome P450 CYP2 subfamily	Secondary metabolites biosynthesis, transport and catabolism	METABOLISM
563771	955	38.2887	39.194	40.277	210.652	104.467	362.026	39.2532	225.715	5.75023	0.0381396	>5	up	179			signal transducer activity ; signal transduction ; two-component response regulator activity ; two-component signal transduction system (phosphorelay) ; regulation of transcription, DNA-dependent ; ATP binding ; two-component sensor activity ; membrane ; phosphorylation ; transferase activity, transferring phosphorus-containing groups ; protein histidine kinase activity ; peptidyl-histidine phosp…	Signal transduction response regulator, receiver region ; Signal transduction histidine kinase-related protein, C-terminal ; Signal transduction response regulator, receiver region ; Signal transduction histidine kinase, subgroup 1, dimerisation and phosphoacceptor region ; ATP-binding region, ATPase-like ; PAS fold-3 ; PAS ; ATP-binding region, ATPase-like ; Signal transduction histidine kinase,…	Sensory transduction histidine kinase	Signal transduction mechanisms	CELLULAR PROCESSES AND SIGNALING
723230	96	0.977106	1.23559	0.673051	6.08514	4.90933	5.54654	0.961917	5.51367	5.73196	0.00737882	>5	up	7		SSP
658688	359	28.1918	31.9574	27.6881	157.278	146.619	199.138	29.2791	167.679	5.72691	9.36971e-15	>5	up	212			catalytic activity ; binding ; metabolic process ; 2-alkenal reductase activity	Alcohol dehydrogenase, zinc-binding ; GroES-like ; NAD(P)-binding	Predicted NAD-dependent oxidoreductase	General function prediction only	POORLY CHARACTERIZED
726198	713	2.61044	3.18489	2.75388	14.9498	17.9778	15.955	2.84974	16.2942	5.71779	1.17394e-06	>5	up	10803
665935	69	31.3786	32.2711	29.8299	132.974	224.629	176.831	31.1599	178.145	5.71711	3.26512e-08	>5	up	29807
564266	657	84.5718	80.3705	84.305	432.361	458.776	527.934	83.0824	473.024	5.69343	0	>5	up	4324			transcription factor activity ; nucleus ; regulation of transcription, DNA-dependent ; sequence-specific DNA binding ; protein dimerization activity ; DNA binding ; regulation of transcription	Basic leucine zipper ; Basic-leucine zipper (bZIP) transcription factor ; Basic-leucine zipper (bZIP) transcription factor ; Eukaryotic transcription factor, Skn-1-like, DNA-binding	Transcription factor XBP-1	Transcription	INFORMATION STORAGE AND PROCESSING
677657	310	25.1332	27.8679	27.4625	216.797	112.273	129.001	26.8212	152.69	5.69289	0.00115736	>5	up	54810	unique
220488	113	2.32022	1.72548	2.07768	8.69655	12.3484	13.808	2.04113	11.6177	5.69179	5.51246e-05	>5	up	29717
647607	277	3.41951	3.9747	4.06847	20.1963	25.8194	19.1167	3.82089	21.7108	5.68213	1.51668e-08	>5	up	69			catalytic activity ; metabolic process ; enoyl-CoA hydratase activity	Crotonase, core ; Crotonase, core	Enoyl-CoA hydratase	Lipid transport and metabolism	METABOLISM	4.2.1.17	Enoyl-CoA hydratase.
315892	170	4.66807	4.16891	5.25344	24.0518	27.3569	28.6413	4.6968	26.6833	5.68116	2.40479e-10	>5	up	58482	unique
656780	349	24.0611	22.9395	21.7974	155.104	108.26	124.694	22.9327	129.353	5.64054	6.82357e-11	>5	up	370			electron transport ; oxidoreductase activity ; 2-nitropropane dioxygenase activity	2-nitropropane dioxygenase, NPD				1.13.11.32	2-nitropropane dioxygenase.
28058	209	4.98722	5.6069	5.62805	23.7042	47.3606	20.3338	5.40739	30.4662	5.63418	0.00906782	>5	up	15536		SSP
667670	329	9.31462	8.90418	7.06389	24.0361	76.9166	41.468	8.42756	47.4736	5.63313	0.029825	>5	up	3650			metabolic process ; selenocysteine lyase activity	Aminotransferase, class V/Cysteine desulphurase ; Pyridoxal phosphate-dependent transferase, major region	Cysteine desulfurase NFS1	Amino acid transport and metabolism	METABOLISM	4.4.1.16	Selenocysteine lyase.
660991	195	254.208	277.284	283.707	1902.35	1523.15	1160.08	271.733	1528.52	5.6251	2.88635e-07	>5	up	956			FMN binding ; oxidoreductase activity ; negative regulation of transcription	Flavodoxin/nitric oxide synthase ; Flavoprotein WrbA ; Flavodoxin/nitric oxide synthase	1,4-benzoquinone reductase-like; Trp repressor binding protein-like/protoplast-secreted protein	General function prediction only	POORLY CHARACTERIZED			AA6
660744	182	10.2918	9.54854	11.334	52.3864	84.8352	38.1101	10.3915	58.4439	5.62422	0.00149479	>5	up	9764
708040	1311	12.4062	12.6809	13.3138	86.6743	81.0903	47.4777	12.8003	71.7475	5.60514	1.89068e-05	>5	up	874			cell wall catabolic process	Peptidoglycan-binding LysM ; Peptidoglycan-binding LysM	Chitinase	Carbohydrate transport and metabolism	METABOLISM			CBM50-CBM50-CBM50-CBM50-CBM50
693182	583	4.14821	3.98299	5.00041	15.7425	40.0619	17.5893	4.3772	24.4646	5.58909	0.0265756	>5	up	82					Molecular chaperones HSP70/HSC70, HSP70 superfamily	Posttranslational modification, protein turnover, chaperones	CELLULAR PROCESSES AND SIGNALING
582478	116	2.39222	3.16913	2.78861	14.3463	16.471	15.7697	2.78332	15.529	5.57931	2.62027e-06	>5	up	45				Ankyrin ; Ankyrin ; Ankyrin ; Ankyrin ; Ankyrin ; Ankyrin	Ankyrin	Cell wall/membrane/envelope biogenesis	CELLULAR PROCESSES AND SIGNALING
637054	926	46.9153	47.9308	47.4938	342.954	140.955	308.929	47.4466	264.28	5.57004	0.00340836	>5	up	4193
616659	437	18.1272	18.2748	17.4576	61.1619	161.966	76.8654	17.9532	99.9976	5.56991	0.0210277	>5	up	6318				Protein kinase-like
737898	469	6.60112	5.67296	5.70845	22.8057	40.096	36.9785	5.99417	33.2934	5.5543	2.83393e-06	>5	up	1				Major facilitator superfamily MFS-1 ; MFS general substrate transporter	Permease of the major facilitator superfamily	Carbohydrate transport and metabolism	METABOLISM
702114	919	9.17049	9.33416	9.55937	60.722	51.7821	42.7087	9.35467	51.7376	5.53067	1.11261e-12	>5	up	520			transcription factor activity ; nucleus ; regulation of transcription, DNA-dependent ; zinc ion binding ; nucleic acid binding ; intracellular	Zinc finger, C2H2-type ; Fungal transcriptional regulatory protein, N-terminal ; Fungal transcriptional regulatory protein, N-terminal ; Zinc finger, C2H2-like ; Fungal transcriptional regulatory protein, N-terminal ; Zinc finger, C2H2-type ; Zinc finger, C2H2-type ; Fungal transcriptional regulatory protein, N-terminal ; Fungal transcriptional regulatory protein, N-terminal	FOG: Zn-finger	General function prediction only	POORLY CHARACTERIZED
417113	226	5.10037	6.0629	7.54697	26.339	46.8405	29.6786	6.23675	34.2861	5.49743	4.39103e-05	>5	up	1180			RNA binding	Pumilio RNA-binding region
602836	489	2.08862	2.80727	2.30733	8.86246	15.158	15.5724	2.40108	13.1976	5.49654	3.02091e-05	>5	up	1			transporter activity ; transport ; integral to membrane	Major facilitator superfamily MFS-1 ; Major facilitator superfamily ; MFS general substrate transporter	Permease of the major facilitator superfamily	Carbohydrate transport and metabolism	METABOLISM
546296	425	27.9758	30.707	28.2309	139.007	166.095	172.407	28.9712	159.17	5.49406	0	>5	up	4679			nucleus ; transcription regulator activity ; regulation of transcription ; exo-alpha-sialidase activity	Basic helix-loop-helix dimerisation region bHLH ; Basic helix-loop-helix dimerisation region bHLH ; Basic helix-loop-helix dimerisation region bHLH ; Helix-loop-helix DNA-binding	Predicted DNA-binding protein	Transcription	INFORMATION STORAGE AND PROCESSING	3.2.1.18	Exo-alpha-sialidase.
677656	289	67.0663	52.5005	57.9494	492.342	142.23	334.595	59.1721	323.056	5.4596	0.0334492	>5	up	23784
593984	600	13.2345	11.9755	13.0862	55.1524	77.7164	76.1355	12.7654	69.6681	5.45758	1.04791e-13	>5	up	7792			aspartic-type endopeptidase activity ; proteolysis	Peptidase aspartic, catalytic
672209	207	6.29433	5.99844	7.10045	31.4563	41.929	31.9213	6.46441	35.1022	5.43007	5.587e-13	>5	up	21				Centromere protein B, helix-turn-helix
672210	53	1.61215	1.40223	1.11048	8.32534	8.44999	5.54328	1.37495	7.43954	5.41076	0.00192366	>5	up	63041	unique
634429	224	2.8005	3.31276	3.94382	26.685	19.8727	7.7035	3.35236	18.0871	5.39532	0.0307366	>5	up	7101		SSP
533696	503	22.3645	23.3873	21.9531	145.192	152.555	67.2798	22.5683	121.676	5.39145	0.00128125	>5	up	389			hydrolase activity, hydrolyzing O-glycosyl compounds ; carbohydrate metabolic process ; glucan 1,3-beta-glucosidase activity	Glycoside hydrolase, family 5 ; Glycoside hydrolase, catalytic core				3.2.1.58	Glucan 1,3-beta-glucosidase.	GH5_9
701162	299	3.85039	4.23037	4.18773	15.1914	22.7146	28.1404	4.08949	22.0155	5.38342	3.16361e-05	>5	up	16641
652749	525	24.4691	24.8276	24.6661	110.284	134.672	152.368	24.6542	132.441	5.37195	0	>5	up	840			protein kinase activity ; ATP binding ; protein amino acid phosphorylation	Protein kinase, core ; Protein kinase-like
689398	195	69.5113	66.5827	64.3942	290.163	323.074	462.793	66.8294	358.677	5.36705	4.68078e-07	>5	up	4635
151527	136	1.05452	0.900536	1.58482	7.47383	6.72542	4.79229	1.17996	6.33051	5.36503	0.00468914	>5	up	63051	unique
310153	115	0.903534	1.06095	1.16695	3.72525	5.19121	7.79677	1.04381	5.57108	5.33724	0.00888193	>5	up	77638	unique
666327	137	73.8386	75.7615	74.4896	367.676	513.515	312.039	74.6966	397.743	5.32479	9.67618e-08	>5	up	6000
697242	293	0.583611	0.706054	0.804007	3.97721	5.13394	2.02075	0.697891	3.71063	5.31693	0.039146	>5	up	29516					beta-1,6-N-acetylglucosaminyltransferase, contains WSC domain	Carbohydrate transport and metabolism	METABOLISM
693455	755	13.1751	12.6597	11.7239	89.6941	51.0233	58.1494	12.5196	66.2889	5.29481	0.000149146	>5	up	889			proteolysis ; X-Pro aminopeptidase activity ; metabolic process ; hydrolase activity ; X-Pro dipeptidyl-peptidase activity	Peptidase S15 ; Peptidase S15/CocE/NonD, C-terminal ; CocE/NonD hydrolase ; Galactose-binding like
413212	274	14.3345	16.8929	16.6891	74.7523	66.7159	112.198	15.9722	84.5552	5.29391	1.57474e-05	>5	up	6861
73537	487	33.3369	37.9243	31.9387	152.948	175.752	217.216	34.4	181.972	5.28989	1.63521e-13	>5	up	1			transporter activity ; transport ; integral to membrane	Major facilitator superfamily MFS-1 ; Major facilitator superfamily ; MFS general substrate transporter	Permease of the major facilitator superfamily	Carbohydrate transport and metabolism	METABOLISM
106357	659	5.37324	5.13378	5.71314	25.8615	37.3959	22.4987	5.40672	28.5854	5.28701	3.26085e-06	>5	up	394			magnesium ion binding ; inorganic diphosphatase activity ; cytoplasm ; phosphate metabolic process	Inorganic pyrophosphatase
648103	255	25.1171	24.3408	21.5653	145.295	141.146	86.0441	23.6744	124.162	5.24456	2.05025e-06	>5	up	3			metabolic process ; oxidoreductase activity ; catalytic activity ; binding ; 2-deoxy-D-gluconate 3-dehydrogenase activity	Short-chain dehydrogenase/reductase SDR ; Glucose/ribitol dehydrogenase ; Short-chain dehydrogenase/reductase SDR ; NAD(P)-binding	Reductases with broad range of substrate specificities	General function prediction only	POORLY CHARACTERIZED	1.1.1.125	2-deoxy-D-gluconate 3-dehydrogenase.
48103	122	31.7169	31.8435	29.8233	126.806	138.597	222.908	31.1279	162.77	5.22907	0.000107542	>5	up	94004	unique
659439	94	5.82164	7.81244	5.77641	34.4971	41.244	25.7367	6.47016	33.8259	5.22799	4.39742e-08	>5	up	23
468014	112	8.76711	4.62508	6.5641	21.7165	30.8911	51.7208	6.65209	34.7762	5.22785	0.00689571	>5	up	7				Heterokaryon incompatibility
668156	97	23.5175	21.3677	19.2508	148.85	78.325	108.088	21.3786	111.754	5.22738	0.000205194	>5	up	1588				Membrane-associated proteins in eicosanoid and glutathione metabolism (MAPEG)
638363	645	4.47201	3.88179	3.96054	32.4746	14.7925	17.0907	4.10478	21.4526	5.22625	0.0110494	>5	up	97			monooxygenase activity ; electron transport ; aromatic compound metabolic process ; metabolic process ; oxidoreductase activity ; phenol 2-monooxygenase activity	Aromatic-ring hydroxylase ; Monooxygenase, FAD-binding ; Phenol hydroxylase, C-terminal dimerisation ; Thioredoxin-like fold	Monooxygenase involved in coenzyme Q (ubiquinone) biosynthesis	Coenzyme transport and metabolism	METABOLISM	1.14.13.7	Phenol 2-monooxygenase.
654458	533	86.3189	87.6561	87.3271	358.967	427.999	578.482	87.1007	455.149	5.22555	1.51546e-07	>5	up	7613			DNA binding ; transcription factor activity ; copper ion binding ; nucleus ; regulation of transcription, DNA-dependent	Copper fist DNA-binding ; Copper fist DNA-binding ; Copper fist DNA-binding ; Copper fist DNA-binding ; Copper fist DNA-binding ; Copper fist DNA-binding
701266	642	4.67541	4.91145	4.59184	19.3558	33.7124	20.895	4.72623	24.6544	5.2165	7.70218e-05	>5	up	16929					Myosin class II heavy chain	Cytoskeleton	CELLULAR PROCESSES AND SIGNALING
690757	395	74.7921	72.9315	74.3741	303.505	222.897	627.771	74.0326	384.724	5.19669	0.0366696	>5	up	1752			methionine adenosyltransferase activity ; ATP binding ; one-carbon compound metabolic process ; methionine adenosyltransferase complex ; methionine adenosyltransferase regulator activity	S-adenosylmethionine synthetase ; S-adenosylmethionine synthetase ; S-adenosylmethionine synthetase ; S-adenosylmethionine synthetase ; S-adenosylmethionine synthetase ; S-adenosylmethionine synthetase ; S-adenosylmethionine synthetase ; S-adenosylmethionine synthetase	S-adenosylmethionine synthetase	Coenzyme transport and metabolism	METABOLISM	2.5.1.6	Methionine adenosyltransferase.
662960	100	3.4482	4.16463	4.88611	16.2478	20.2583	28.3774	4.16632	21.6278	5.19112	2.4833e-05	>5	up	52543	unique
571743	154	41.7217	43.0769	38.764	176.642	219.968	243.179	41.1876	213.263	5.17784	0	>5	up	14644
517290	503	7.76604	7.07598	8.15567	27.486	57.0799	34.246	7.6659	39.604	5.16625	0.0011336	>5	up	1180				Heterokaryon incompatibility
540295	440	45.9909	49.3703	45.5143	122.485	235.896	365.164	46.9585	241.182	5.13606	0.0185531	>5	up	2401					Predicted signal transduction protein	General function prediction only	POORLY CHARACTERIZED
672961	372	93.0158	100.619	82.2531	263.253	405.892	743.761	91.9626	470.969	5.12131	0.0251076	>5	up	1485			regulation of cyclin-dependent protein kinase activity ; protein kinase binding ; regulation of cell division	Cyclin, N-terminal ; Cyclin, fungal Pcl/HCS26 ; Cyclin-like	Cyclin	General function prediction only	POORLY CHARACTERIZED
526166	228	9.64315	10.0406	9.7379	62.8837	41.8999	45.4647	9.80723	50.0828	5.10672	1.82029e-07	>5	up	499
708785	522	47.3024	56.4387	49.9872	391.986	227.808	163.329	51.2428	261.041	5.0942	0.0108495	>5	up	146		Cazyme	chitin binding ; carbohydrate metabolic process ; hydrolase activity, acting on carbon-nitrogen (but not peptide) bonds ; catalytic activity	Chitin-binding, type 1 ; Chitin-binding, type 1 ; Polysaccharide deacetylase ; Chitin-binding, type 1 ; Chitin-binding, type 1 ; Chitin-binding, type 1 ; Chitin-binding, type 1 ; Glycoside hydrolase/deacetylase, beta/alpha-barrel	beta-1,6-N-acetylglucosaminyltransferase, contains WSC domain	Carbohydrate transport and metabolism	METABOLISM			CBM18-CE4-CBM18
685677	544	24.6813	25.6793	22.8392	202.845	69.8643	99.7587	24.3999	124.156	5.08837	0.0466019	>5	up	10160
75299	364	34.4262	37.2385	34.2411	259.387	98.7177	178.999	35.3019	179.035	5.07153	0.010509	>5	up	298
630567	593	10.0667	9.75289	10.4355	47.6688	57.8676	47.2743	10.085	50.9369	5.05074	0	>5	up	6			transporter activity ; transport ; integral to membrane	Major facilitator superfamily MFS-1 ; Major facilitator superfamily ; MFS general substrate transporter	Synaptic vesicle transporter SVOP and related transporters (major facilitator superfamily)	General function prediction only	POORLY CHARACTERIZED
592220	300	13.2345	19.3278	17.2032	78.3015	77.2861	95.6986	16.5885	83.7621	5.0494	0	>5	up	88
616201	455	2.69279	3.22781	2.63737	16.4012	17.4052	9.21453	2.85266	14.3403	5.027	0.000180393	>5	up	3757			catalytic activity ; molybdenum ion binding ; pyridoxal phosphate binding	Molybdenum cofactor sulphurase, C-terminal ; MOSC, N-terminal beta barrel ; Pyruvate kinase, beta-barrel-like	Uncharacterized Fe-S protein	General function prediction only	POORLY CHARACTERIZED
680666	810	19.9756	20.7121	18.8424	150.929	50.3638	97.8629	19.8434	99.7187	5.02529	0.0250456	>5	up	5276			transcription factor activity ; nucleus ; regulation of transcription, DNA-dependent ; zinc ion binding	Fungal transcriptional regulatory protein, N-terminal ; Fungal transcriptional regulatory protein, N-terminal ; Fungal transcriptional regulatory protein, N-terminal ; Fungal transcriptional regulatory protein, N-terminal ; Fungal transcriptional regulatory protein, N-terminal	FOG: Transposon-encoded proteins with TYA, reverse transcriptase, integrase domains in various combinations	General function prediction only	POORLY CHARACTERIZED
544612	420	62.0559	65.3677	61.685	283.763	299.874	365.615	63.0362	316.417	5.01961	0	>5	up	344			FMN binding ; oxidoreductase activity ; 12-oxophytodienoate reductase activity	NADH:flavin oxidoreductase/NADH oxidase, N-terminal	NADH:flavin oxidoreductase/12-oxophytodienoate reductase	General function prediction only	POORLY CHARACTERIZED	1.3.1.42	12-oxophytodienoate reductase.
697070	364	20.7691	21.8659	17.9159	90.0994	141.309	71.4135	20.1836	100.941	5.00111	0.000302153	>5	up	3188			copper ion binding ; electron transport ; electron carrier activity	Blue (type 1) copper domain
622390	339	2.39277	1.8238	2.08192	5.85311	14.928	10.6423	2.0995	10.4745	4.98905	0.0074496	>2	up	43			response to stress ; integral to membrane	RTA1 like protein
675324	481	25.6507	28.4868	28.429	146.111	163.935	101.838	27.5222	137.294	4.98851	2.03436e-08	>2	up	40231	unique
678165	565	118.329	131.935	129.73	750.18	640.047	502.019	126.664	630.749	4.97969	5.67361e-10	>2	up	7204		Cazyme	glucan 1,3-beta-glucosidase activity	Glycoside hydrolase, catalytic core	von Willebrand factor and related coagulation proteins	Extracellular structures	CELLULAR PROCESSES AND SIGNALING	3.2.1.58	Glucan 1,3-beta-glucosidase.	GH17
699750	476	47.0943	40.9764	41.4703	232.008	200.893	209.567	43.1803	214.156	4.95957	0	>2	up	143			transport ; ammonium transmembrane transporter activity ; membrane	Rh-like protein/ammonium transporter ; Ammonium transporter ; Ammonium transporter ; Rh-like protein/ammonium transporter	Ammonia permease	Inorganic ion transport and metabolism	METABOLISM
671166	544	15.5432	17.5941	15.867	67.673	104.832	69.9301	16.3348	80.8117	4.94722	2.04387e-07	>2	up	199			oxidoreductase activity ; FAD binding ; catalytic activity	FAD linked oxidase, N-terminal ; Berberine/berberine-like ; FAD-binding, type 2
731786	126	9.46975	13.138	11.173	42.4524	74.8499	49.7719	11.2602	55.6914	4.94584	1.91275e-05	>2	up	5696				Protein of unknown function DUF427
621124	376	25.18	26.7143	24.8391	121.903	72.1941	185.329	25.5778	126.475	4.94473	0.00897775	>2	up	736			ATP binding ; protein folding ; unfolded protein binding ; electron transport ; oxidoreductase activity	Taurine catabolism dioxygenase TauD/TfdA ; Chaperonin TCP-1, conserved site
677848	269	3.33283	3.66501	3.06097	17.3698	14.9733	17.3786	3.35294	16.5739	4.9431	2.9298e-06	>2	up	52755	unique
562994	146	3.80134	4.69252	3.32341	17.9745	17.6845	22.6224	3.93909	19.4271	4.93188	3.63018e-07	>2	up	1502			transporter activity ; transport ; membrane	Natural resistance-associated macrophage protein ; Natural resistance-associated macrophage protein	Mn2+ and Fe2+ transporters of the NRAMP family	Inorganic ion transport and metabolism	METABOLISM
640868	1375	13.9314	14.0005	14.8432	59.534	94.3793	56.6049	14.2584	70.1727	4.92151	1.1913e-05	>2	up	5705			protein modification process ; protein binding ; zinc ion binding	Ubiquitin ; Zinc finger, RING-type ; Ubiquitin ; Ubiquitin ; Ubiquitin ; Zinc finger, RING-type ; Ubiquitin	Ubiquitin and ubiquitin-like proteins	General function prediction only	POORLY CHARACTERIZED
672851	213	1.50324	1.49056	1.44965	6.31051	11.6369	3.81697	1.48115	7.2548	4.89809	0.0428294	>2	up	925			peroxidase activity ; electron transport ; response to oxidative stress ; heme binding	Haem peroxidase, plant/fungal/bacterial ; Plant ascorbate peroxidase ; Haem peroxidase, plant/fungal/bacterial ; Haem peroxidase
33315	434	46.2113	43.899	40.9389	196.458	145.368	297.756	43.6831	213.194	4.88047	0.0010282	>2	up	8055					Trypsin	Amino acid transport and metabolism	METABOLISM
602920	641	30.3857	29.359	32.0111	191.096	77.9056	177.089	30.5853	148.697	4.86171	0.00545894	>2	up	878			acyltransferase activity ; carnitine O-acetyltransferase activity	Acyltransferase ChoActase/COT/CPT ; Acyltransferase ChoActase/COT/CPT ; Acyltransferase ChoActase/COT/CPT	Carnitine O-acyltransferase CRAT	Lipid transport and metabolism	METABOLISM	2.3.1.7	Carnitine O-acetyltransferase.
96209	353	31.8709	31.9731	29.3586	101.023	139.251	212.389	31.0675	150.888	4.85676	0.00122956	>2	up	2563			carbohydrate metabolic process ; phosphoric ester hydrolase activity ; fructose-bisphosphatase activity	Inositol phosphatase/fructose-1,6-bisphosphatase ; Inositol phosphatase/fructose-1,6-bisphosphatase ; Inositol phosphatase/fructose-1,6-bisphosphatase ; Inositol phosphatase/fructose-1,6-bisphosphatase ; Inositol phosphatase/fructose-1,6-bisphosphatase	Fructose-1,6-bisphosphatase	Carbohydrate transport and metabolism	METABOLISM	3.1.3.11	Fructose-bisphosphatase.
671902	183	18.5645	17.6886	17.5022	62.4135	122.028	76.555	17.9184	86.9988	4.85527	0.000311638	>2	up	6341
555814	688	63.8829	58.2662	59.7333	227.186	216.088	436.493	60.6275	293.256	4.83701	0.00521527	>2	up	3672			protein kinase activity ; ATP binding ; protein amino acid phosphorylation ; protein-tyrosine kinase activity ; protein serine/threonine kinase activity ; transmembrane receptor protein serine/threonine kinase activity ; 3-phosphoinositide-dependent protein kinase activity ; DNA-dependent protein kinase activity ; AMP-activated protein kinase activity ; casein kinase activity ; casein kinase I ac…	Protein kinase, core ; Serine/threonine protein kinase-related ; Tyrosine protein kinase ; Serine/threonine protein kinase ; Protein kinase, core ; Protein kinase ATP binding, conserved site ; Serine/threonine protein kinase, active site ; Protein kinase-like	Checkpoint kinase and related serine/threonine protein kinases	Cell cycle control, cell division, chromosome partitioning	METABOLISM
374451	164	10.673	11.1628	9.88274	43.2832	67.5114	42.4834	10.5728	51.0927	4.83244	3.43083e-06	>2	up	85005	unique
674432	575	104.02	98.3998	100.982	429.011	448.854	585.724	101.134	487.863	4.82394	3.24972e-13	>2	up	1400			calcium ion binding	Protein of unknown function DUF1752, fungi ; Calcium-binding EF-hand	Nucleolar GTPase/ATPase p130	Nuclear structure	CELLULAR PROCESSES AND SIGNALING
79551	403	4.74215	4.36557	4.80828	24.5713	14.9594	27.1828	4.63867	22.2378	4.79401	7.50061e-05	>2	up	10				Heterokaryon incompatibility
621363	735	26.5019	24.9577	25.3581	108.744	124.307	133.941	25.6059	122.331	4.77744	0	>2	up	3054			hydrolase activity ; endopolyphosphatase activity ; vacuole ; integral to membrane	Metallophosphoesterase ; Endopolyphosphatase, Ppn1p-related	Acid sphingomyelinase and PHM5 phosphate metabolism protein	Lipid transport and metabolism	METABOLISM	3.6.1.10	Endopolyphosphatase.
508779	238	9.59673	10.8825	9.94654	41.4161	50.337	53.3755	10.1419	48.3762	4.76992	0	>2	up	7376
652829	451	109.134	113.949	112.083	531.803	300.302	764.438	111.722	532.181	4.76345	0.00762583	>2	up	347			proteolysis ; caspase activity	Peptidase C14, caspase catalytic	Metacaspase involved in regulation of apoptosis	Cell cycle control, cell division, chromosome partitioning	METABOLISM
581770	598	31.662	32.3581	32.1118	87.4472	218.731	148.022	32.044	151.4	4.72476	0.00424425	>2	up	82
561656	84	4.82826	5.56998	3.6759	18.2876	20.2867	27.8264	4.69138	22.1336	4.71792	4.04791e-07	>2	up	8632
157087	559	36.0358	39.0452	41.1846	259.262	127.373	161.727	38.7552	182.787	4.71645	0.00248225	>2	up	2			sugar:hydrogen symporter activity ; carbohydrate transport ; membrane ; transporter activity ; transport ; integral to membrane ; L-arabinose isomerase activity	Sugar transporter ; General substrate transporter ; Sugar transporter ; Major facilitator superfamily ; Sugar transporter, conserved site ; Sugar transporter, conserved site ; MFS general substrate transporter	Predicted transporter (major facilitator superfamily)	General function prediction only	POORLY CHARACTERIZED	5.3.1.4	L-arabinose isomerase.
703122	545	10.4921	10.5499	11.1731	61.8369	52.4411	37.4641	10.7384	50.5807	4.71028	1.25185e-06	>2	up	27			transporter activity ; transport ; integral to membrane	Major facilitator superfamily MFS-1 ; Major facilitator superfamily ; MFS general substrate transporter	Synaptic vesicle transporter SVOP and related transporters (major facilitator superfamily)	General function prediction only	POORLY CHARACTERIZED
708707	377	5.07587	4.61564	4.80309	27.3655	24.4344	16.3547	4.83153	22.7182	4.70207	4.42517e-06	>2	up	87			electron transport ; oxidoreductase activity ; F420H2 dehydrogenase activity ; sulfur oxygenase reductase activity ; malolactic enzyme activity ; regulation of oxidoreductase activity	Taurine catabolism dioxygenase TauD/TfdA				1.-.-.-	Oxidoreductases.
667542	224	26.8107	28.4471	29.8013	152.622	79.6059	167.656	28.353	133.295	4.70125	0.00102186	>2	up	9			GTP binding ; small GTPase mediated signal transduction ; GTPase activity ; protein binding ; intracellular protein transport ; nucleocytoplasmic transport ; signal transduction ; intracellular ; protein transport	Ras GTPase ; Ras ; Ras small GTPase, Ras type ; Ras small GTPase, Rho type ; Ras small GTPase, Rab type ; Ran GTPase ; Small GTP-binding protein	Ras-related GTPase	General function prediction only	POORLY CHARACTERIZED
680618	728	15.511	15.2409	14.9863	41.7626	86.112	85.7128	15.2461	71.1958	4.66977	0.000573458	>2	up	11103		other		Ankyrin ; Ankyrin ; Ankyrin ; Ankyrin ; Ankyrin ; TonB box, conserved site ; Ankyrin	Ankyrin	Cell wall/membrane/envelope biogenesis	CELLULAR PROCESSES AND SIGNALING
707149	1089	19.9557	21.2358	24.0349	84.7999	94.1722	124.35	21.7422	101.107	4.65029	1.49051e-09	>2	up	322			iron ion binding ; electron transport ; electron carrier activity ; FMN binding ; monooxygenase activity ; heme binding ; oxidoreductase activity ; NADPH-hemoprotein reductase activity	Flavodoxin-like ; Flavoprotein pyridine nucleotide cytochrome reductase ; Cytochrome P450 ; Cytochrome P450, E-class, group I ; Cytochrome P450 ; Oxidoreductase FAD/NAD(P)-binding ; Flavodoxin/nitric oxide synthase ; FAD-binding, type 1 ; Flavodoxin/nitric oxide synthase ; Cytochrome P450 ; Cytochrome P450	NADP/FAD dependent oxidoreductase	Energy production and conversion	METABOLISM	1.6.2.4	NADPH--ferrihemoprotein reductase.
626349	377	2.87976	2.82745	3.26124	11.5622	22.3165	7.66849	2.98948	13.849	4.63259	0.0383971	>2	up	5170
663807	968	65.6698	64.6068	66.316	281.397	157.767	470.01	65.5308	303.058	4.62467	0.0292581	>2	up	4522			guanyl-nucleotide exchange factor activity ; intracellular ; regulation of small GTPase mediated signal transduction ; small GTPase mediated signal transduction ; GTP binding	Guanine-nucleotide dissociation stimulator CDC25 ; Guanine nucleotide exchange factor for Ras-like GTPases, N-terminal ; Miro-like ; Guanine-nucleotide dissociation stimulator CDC25 ; Guanine-nucleotide dissociation stimulator CDC25 ; Guanine nucleotide exchange factor for Ras-like GTPases, N-terminal ; Ras guanine nucleotide exchange factor	cAMP-regulated guanine nucleotide exchange factor	Signal transduction mechanisms	CELLULAR PROCESSES AND SIGNALING
690116	400	48.6155	50.2552	48.5953	241.945	147.816	288.493	49.1553	226.085	4.5994	0.000230816	>2	up	7642			transcription factor activity ; nucleus ; regulation of transcription, DNA-dependent ; zinc ion binding ; UDP-N-acetylmuramoylalanyl-D-glutamyl-2,6-diaminopimelate-D-alanyl-D-alanine ligase activity ; ribosomal S6-glutamic acid ligase activity ; coenzyme F420-0 gamma-glutamyl ligase activity ; coenzyme F420-2 alpha-glutamyl ligase activity	Fungal transcriptional regulatory protein, N-terminal ; Fungal transcriptional regulatory protein, N-terminal ; Fungal transcriptional regulatory protein, N-terminal ; Fungal transcriptional regulatory protein, N-terminal ; Fungal transcriptional regulatory protein, N-terminal	Serine/threonine protein kinase	Signal transduction mechanisms	CELLULAR PROCESSES AND SIGNALING	6.3.2.-	Acid--D-amino-acid ligases (peptide synthases).
701430	331	26.6431	28.9033	31.4554	122.935	178.354	98.1581	29.0006	133.149	4.59126	2.96996e-05	>2	up	119			metabolic process ; lyase activity	Dihydrodipicolinate synthetase ; Dihydrodipicolinate synthetase ; Dihydrodipicolinate synthetase ; Dihydrodipicolinate synthetase
595158	246	27.073	30.7708	32.0968	140.502	125.109	145.211	29.9802	136.941	4.5677	0	>2	up	99			hydrolase activity	Dienelactone hydrolase	Predicted hydrolase related to dienelactone hydrolase	General function prediction only	POORLY CHARACTERIZED
661948	602	14.4555	13.8244	13.8572	55.3376	61.3721	74.6717	14.0457	63.7938	4.54187	9.36971e-15	>2	up	5153			transporter activity ; transport ; membrane	Amino acid transporter, transmembrane ; Sugar transporter, conserved site
104822	204	3.10487	3.64581	3.68926	10.9393	15.5855	20.8797	3.47998	15.8015	4.54069	0.000327071	>2	up	12594		SSP
578096	265	47.6056	59.1469	47.4399	214	183.172	302.388	51.3975	233.186	4.53692	6.94166e-06	>2	up	6439
658349	338	11.7942	13.1658	11.5263	76.859	49.4414	38.8196	12.1621	55.04	4.52554	0.0016305	>2	up	621		other
539515	321	9.84177	13.2222	11.3598	39.2813	74.6431	41.7905	11.4746	51.905	4.52347	0.00114658	>2	up	156
51479	222	12.2007	13.3809	11.8169	58.126	61.7269	48.7986	12.4662	56.2171	4.50958	0	>2	up	29734
662012	80	1.62533	1.35715	1.11956	3.89888	7.60166	6.96428	1.36735	6.15494	4.50137	0.0100681	>2	up	51543	unique
642148	330	5.37724	5.51046	5.42124	23.4528	22.4688	27.4625	5.43631	24.4614	4.49963	2.75425e-08	>2	up	5041				Protein of unknown function DUF300	Predicted seven transmembrane receptor - rhodopsin family	Signal transduction mechanisms	CELLULAR PROCESSES AND SIGNALING
706069	2476	22.5378	21.6141	22.0148	80.2185	93.1086	122.341	22.0556	98.556	4.46853	2.44733e-08	>2	up	29			cofactor binding ; metabolic process ; catalytic activity ; binding	Alcohol dehydrogenase, zinc-binding ; Beta-ketoacyl synthase, N-terminal ; Acyl transferase ; Beta-ketoacyl synthase, C-terminal ; Alcohol dehydrogenase GroES-like ; Methyltransferase type 12 ; Polyketide synthase, KR ; Phosphopantetheine-binding ; Acyl carrier protein-like ; GroES-like ; NAD(P)-binding ; Acyl transferase/acyl hydrolase/lysophospholipase ; Thiolase-like ; Malonyl-CoA ACP transacy…	Animal-type fatty acid synthase and related proteins	Lipid transport and metabolism	METABOLISM				PKS
176153	343	2.16687	1.9128	1.87367	9.53879	9.3686	7.57263	1.98445	8.82667	4.44792	0.00157223	>2	up	23676
467448	571	44.6359	44.4818	48.2051	146.397	189.915	274.179	45.7743	203.497	4.44566	0.000167486	>2	up	6998			protein kinase activity ; ATP binding ; protein amino acid phosphorylation ; protein-tyrosine kinase activity ; protein serine/threonine kinase activity ; protein kinase CK2 activity	Protein kinase, core ; Tyrosine protein kinase ; Tyrosine protein kinase ; Serine/threonine protein kinase ; Protein kinase, core ; Protein kinase-like	Predicted protein kinase KKIAMRE	General function prediction only	POORLY CHARACTERIZED
665601	423	1.43369	0.850235	0.897776	3.25678	7.56716	3.30942	1.06057	4.71112	4.44208	0.0497334	>2	up	6333
687777	419	256.56	263.012	247.961	1657.3	496.793	1255.18	255.844	1136.42	4.44186	0.0350187	>2	up	221			protein folding ; heat shock protein binding ; unfolded protein binding	Heat shock protein DnaJ ; Heat shock protein DnaJ, N-terminal ; Heat shock protein DnaJ, cysteine-rich region ; Chaperone DnaJ, C-terminal ; Heat shock protein DnaJ, N-terminal ; Heat shock protein DnaJ, N-terminal ; Heat shock protein DnaJ, cysteine-rich region ; Heat shock protein DnaJ, N-terminal ; Heat shock protein DnaJ, N-terminal ; HSP40/DnaJ peptide-binding ; Heat shock protein DnaJ, cyst…	Molecular chaperone (DnaJ superfamily)	Posttranslational modification, protein turnover, chaperones	CELLULAR PROCESSES AND SIGNALING
706805	282	55.68	54.6957	60.3468	262.157	256.012	235.889	56.9075	251.353	4.41686	0	>2	up	3			metabolic process ; oxidoreductase activity ; catalytic activity ; binding ; 3-oxoacyl-[acyl-carrier-protein] reductase activity	Short-chain dehydrogenase/reductase SDR ; Glucose/ribitol dehydrogenase ; Short-chain dehydrogenase/reductase SDR ; Short-chain dehydrogenase/reductase SDR ; NAD(P)-binding	Reductases with broad range of substrate specificities	General function prediction only	POORLY CHARACTERIZED	1.1.1.100	3-oxoacyl-[acyl-carrier protein] reductase.
655861	315	44.3759	46.059	45.6459	144.201	276.046	178.849	45.3603	199.699	4.4025	0.000198199	>2	up	150
700594	901	16.873	16.7669	17.0098	67.9748	91.9126	63.0364	16.8833	74.3079	4.40128	7.05637e-10	>2	up	654			transcription factor activity ; nucleus ; regulation of transcription, DNA-dependent ; zinc ion binding ; DNA binding ; transcription	Fungal transcriptional regulatory protein, N-terminal ; Fungal specific transcription factor ; Fungal transcriptional regulatory protein, N-terminal ; Fungal transcriptional regulatory protein, N-terminal ; Fungal transcriptional regulatory protein, N-terminal ; Fungal transcriptional regulatory protein, N-terminal	FOG: Zn-finger	General function prediction only	POORLY CHARACTERIZED
682763	148	26.8267	30.5973	26.0293	104.66	91.7636	170.294	27.8178	122.239	4.39427	0.000736593	>2	up	8056
565300	364	9.79336	9.45673	11.3104	45.8949	36.6012	51.5114	10.1868	44.6692	4.38498	1.55173e-11	>2	up	1061			sodium ion transport ; bile acid:sodium symporter activity ; membrane ; integral to membrane	Bile acid:sodium symporter ; Arsenical-resistance protein ACR3 ; Arsenical-resistance protein ACR3
699451	818	56.6804	50.0689	50.6804	185.775	178.507	325.87	52.4766	230.051	4.38387	0.00125403	>2	up	3566			iron ion binding ; electron transport ; integral to membrane ; oxidoreductase activity ; FAD binding ; ferric-chelate reductase activity	Ferric reductase-like transmembrane component, N-terminal ; FAD-binding 8 ; Ferric reductase, NAD binding	Ferric reductase, NADH/NADPH oxidase and related proteins	Secondary metabolites biosynthesis, transport and catabolism	METABOLISM
73645	573	117.331	117.783	110.171	415.056	385.125	713.177	115.095	504.452	4.38292	0.00118223	>2	up	20			amino acid transport ; amino acid transmembrane transporter activity ; membrane ; integral to membrane ; transport	Amino acid permease-associated region ; Amino acid/polyamine transporter I ; Amino acid permease, conserved site	Amino acid transporters	Amino acid transport and metabolism	METABOLISM
59746	102	4.39057	6.37102	4.94217	18.624	22.538	27.0212	5.23459	22.7277	4.34184	1.52678e-07	>2	up	97349	unique
645948	307	11.8506	11.8465	11.0373	36.7023	68.9116	45.0302	11.5781	50.2147	4.33703	0.00021313	>2	up	88
12810	198	1.20723	1.24573	0.831565	5.92349	4.77892	3.5269	1.09484	4.7431	4.33223	0.0282137	>2	up	2996				Spa2 homology (SHD) of GIT
543739	499	9.79606	10.3809	11.8748	41.0463	45.8437	51.1189	10.6839	46.003	4.30581	2.28362e-14	>2	up	10				Heterokaryon incompatibility
556495	117	9.12222	8.5692	7.28896	36.1063	36.6327	34.7442	8.32679	35.8277	4.30271	2.2892e-11	>2	up	4886
96200	160	4.61392	5.85367	4.43847	19.5598	24.8251	19.6942	4.96869	21.3597	4.29886	4.53622e-07	>2	up	87757	unique
688092	721	41.5374	37.5916	38.9716	169.826	74.7008	262.806	39.3669	169.111	4.29577	0.0499602	>2	up	4205			protein binding	Sel1-like ; Sel1-like ; WW/Rsp5/WWP ; WW/Rsp5/WWP ; WW/Rsp5/WWP	Extracellular protein SEL-1 and related proteins	Cell wall/membrane/envelope biogenesis	CELLULAR PROCESSES AND SIGNALING
698972	344	13.0261	13.6487	13.9605	59.4376	72.6141	42.4676	13.5451	58.1731	4.29477	2.68526e-06	>2	up	34			catalytic activity ; binding ; metabolic process ; alcohol dehydrogenase activity ; alcohol dehydrogenase activity, metal ion-independent ; alcohol dehydrogenase activity, zinc-dependent ; alcohol dehydrogenase activity, iron-dependent	Alcohol dehydrogenase, zinc-binding ; Alcohol dehydrogenase GroES-like ; GroES-like ; NAD(P)-binding	Alcohol dehydrogenase, class V	Secondary metabolites biosynthesis, transport and catabolism	METABOLISM	1.1.1.1	Alcohol dehydrogenase.
557780	528	11.1986	13.3869	10.7492	51.278	62.4947	37.7251	11.7782	50.4993	4.28751	8.03885e-07	>2	up	5			monooxygenase activity ; iron ion binding ; electron transport ; heme binding	Cytochrome P450 ; Cytochrome P450, E-class, group I ; Cytochrome P450 ; Cytochrome P450 ; Cytochrome P450	Cytochrome P450 CYP3/CYP5/CYP6/CYP9 subfamilies	Secondary metabolites biosynthesis, transport and catabolism	METABOLISM
75097	310	12.1057	10.1932	10.3708	32.9438	58.4475	48.5533	10.8899	46.6482	4.28363	8.95804e-06	>2	up	19354
168651	1077	11.4048	9.48403	11.5955	26.1125	76.5988	36.3862	10.8281	46.3658	4.28199	0.0498494	>2	up	22			catalytic activity	Lipase, active site	Kinesin light chain	Cytoskeleton	CELLULAR PROCESSES AND SIGNALING
171004	313	5.07552	4.69175	4.6863	17.162	30.1735	14.3957	4.81786	20.577	4.271	0.00487999	>2	up	318
656752	131	14.7677	11.7705	12.6691	35.8276	77.9454	53.5299	13.0691	55.7676	4.26713	0.00144378	>2	up	101543	unique
599758	592	148.15	147.77	174.644	495.802	620.66	889.282	156.855	668.581	4.26242	7.13851e-05	>2	up	2			sugar:hydrogen symporter activity ; carbohydrate transport ; membrane ; transporter activity ; transport ; integral to membrane ; L-arabinose isomerase activity	Sugar transporter ; General substrate transporter ; Sugar transporter ; Major facilitator superfamily ; Sugar transporter, conserved site ; Sugar transporter, conserved site ; MFS general substrate transporter	Predicted transporter (major facilitator superfamily)	General function prediction only	POORLY CHARACTERIZED	5.3.1.4	L-arabinose isomerase.
551962	430	12.1623	10.9975	11.1816	36.7666	54.8813	54.5949	11.4471	48.7476	4.25851	1.50997e-08	>2	up	1953
320665	133	4.20402	3.67364	3.03051	11.1401	21.9958	13.2658	3.63606	15.4672	4.25385	0.00236192	>2	up	13862
653346	536	11.1868	12.5387	12.6093	52.4124	45.2064	56.7396	12.1116	51.4528	4.24822	0	>2	up	14			monooxygenase activity ; iron ion binding ; electron transport ; heme binding ; fluorene oxygenase activity ; mono-butyltin dioxygenase activity ; limonene 8-monooxygenase activity ; tri-n-butyltin dioxygenase activity ; di-n-butyltin dioxygenase activity ; methylsilanetriol hydroxylase activity ; methyl tertiary butyl ether 3-monooxygenase activity ; 4-nitrocatechol 4-monooxygenase activity ; 4-…	Cytochrome P450 ; Cytochrome P450, E-class, group I ; Cytochrome P450 ; Cytochrome P450 ; Cytochrome P450	Cytochrome P450 CYP2 subfamily	Secondary metabolites biosynthesis, transport and catabolism	METABOLISM	1.14.-.-	Acting on paired donors, with incorporation or reduction of
687341	1238	15.3284	14.9553	13.8603	31.3829	95.0605	60.5821	14.7147	62.3418	4.23671	0.024914	>2	up	870				RNA-dependent RNA polymerase, eukaryotic-type	RNA-directed RNA polymerase QDE-1 required for posttranscriptional gene silencing and RNA interference	RNA processing and modification	INFORMATION STORAGE AND PROCESSING
544203	140	152.929	144.064	151.027	624.979	656.182	607.584	149.34	629.582	4.21577	0	>2	up	118			metabolic process ; carbon-sulfur lyase activity	Glutathione-dependent formaldehyde-activating, GFA
673993	889	73.3544	68.8886	70.1108	235.147	229.79	427.77	70.7846	297.569	4.20387	0.00257321	>2	up	26934	unique			Tetratricopeptide TPR2 ; Tetratricopeptide region ; Tetratricopeptide region ; Tetratricopeptide region	Molecular co-chaperone STI1	Posttranslational modification, protein turnover, chaperones	CELLULAR PROCESSES AND SIGNALING
667122	584	64.8276	58.8454	59.8659	332.503	151.351	282.325	61.1796	255.393	4.17448	0.00269052	>2	up	569			anion transport ; anion exchanger activity ; integral to membrane	Bicarbonate transporter, C-terminal	Na+-independent Cl/HCO3 exchanger AE1 and related transporters (SLC4 family)	Inorganic ion transport and metabolism	METABOLISM
679958	441	24.589	21.219	22.4055	107.113	102.341	75.2408	22.7378	94.8983	4.17359	8.99034e-11	>2	up	7004					LST7 amino acid permease Golgi transport protein	Intracellular trafficking, secretion, and vesicular transport	CELLULAR PROCESSES AND SIGNALING
559098	160	20.8124	23.0806	19.9417	95.2099	99.082	72.0916	21.2782	88.7945	4.17302	2.89315e-13	>2	up	3541			hydrolase activity ; diacylglycerol pyrophosphate phosphatase activity ; thiamin-pyrophosphatase activity ; 8-oxo-7,8-dihydroguanine triphosphatase activity ; UDP-2,3-diacylglucosamine hydrolase activity ; bis(5'-nucleosyl)-tetraphosphatase activity ; dATP pyrophosphohydrolase activity ; pyrophosphatase activity ; dihydroneopterin monophosphate phosphatase activity ; dihydroneopterin triphosphate…	NUDIX hydrolase, core ; NUDIX	Diadenosine and diphosphoinositol polyphosphate phosphohydrolase	Signal transduction mechanisms	CELLULAR PROCESSES AND SIGNALING	3.6.1.-	In phosphorous-containing anhydrides.
637454	639	6.98596	7.23217	7.86322	19.4297	32.8203	39.767	7.36045	30.6723	4.16718	0.000697885	>2	up	7				Heterokaryon incompatibility
644891	378	11.6072	11.8156	12.2513	30.5697	60.963	57.0469	11.8913	49.5265	4.16492	0.000372634	>2	up	2359
670586	602	11.3982	9.69017	9.51864	38.4959	42.9171	45.878	10.2023	42.4303	4.15889	6.06127e-13	>2	up	1006		other	metabolic process ; sulfuric ester hydrolase activity ; arylsulfatase activity ; phenol metabolic process	Sulphatase ; Arylsulphatase, plant ; Sulphatase ; Alkaline-phosphatase-like, core domain	Sulfatases	Carbohydrate transport and metabolism	METABOLISM	3.1.6.1	Arylsulfatase.
564610	321	44.687	45.8092	44.2482	154.733	236.477	168.745	44.9148	186.651	4.15568	1.98041e-08	>2	up	4769			nucleic acid binding ; intracellular	D111/G-patch ; D111/G-patch ; D111/G-patch	Predicted RNA binding protein, contains G-patch and Zn-finger domains	RNA processing and modification	INFORMATION STORAGE AND PROCESSING
574880	77	6.37608	8.02946	8.78396	26.6002	34.2023	34.9755	7.72983	31.926	4.13023	7.46872e-10	>2	up	3267			acyl-CoA binding	Acyl-CoA-binding protein, ACBP ; Acyl-CoA-binding protein, ACBP ; Acyl-CoA-binding protein, ACBP ; Acyl-CoA-binding protein, ACBP	Acyl-CoA-binding protein	Lipid transport and metabolism	METABOLISM
263781	763	222.381	210.812	214.891	595.808	1258.32	818.185	216.028	890.77	4.12339	0.00117351	>2	up	22063			nucleic acid binding ; intracellular ; zinc ion binding	Zinc finger, C2H2-type ; Zinc finger, C2H2-like ; Zinc finger, C2H2-type	Transcription coactivator	Transcription	INFORMATION STORAGE AND PROCESSING
696787	198	2.7733	4.14459	3.95955	15.1197	12.1982	17.5246	3.62581	14.9475	4.12252	4.14681e-05	>2	up	61167	unique
672730	504	34.899	33.4199	34.5709	162.43	78.7902	181.275	34.2966	140.832	4.10628	0.00442549	>2	up	7617			transcription factor activity ; nucleus ; regulation of transcription, DNA-dependent ; zinc ion binding ; sequence-specific DNA binding	Zinc finger, GATA-type ; Zinc finger, GATA-type ; Zinc finger, GATA-type ; Zinc finger, GATA-type	GATA-4/5/6 transcription factors	Transcription	INFORMATION STORAGE AND PROCESSING
681480	153	67.6654	81.6931	69.866	187.418	320.296	391.562	73.0749	299.759	4.10208	0.000644093	>2	up	1320			signal transducer activity ; signal transduction ; two-component sensor activity ; histone arginine kinase activity	Signal transduction histidine kinase, phosphotransfer (Hpt) region ; Signal transduction histidine kinase, phosphotransfer (Hpt) region ; Signal transduction histidine kinase, phosphotransfer (Hpt) region	Two-component phosphorelay intermediate involved in MAP kinase cascade regulation	Signal transduction mechanisms	CELLULAR PROCESSES AND SIGNALING	2.7.3.-	Phosphotransferases with a nitrogenous group as acceptor.
637405	169	25.3934	28.8806	28.2277	78.7684	126.532	132.708	27.5006	112.669	4.09698	3.10476e-06	>2	up	3468				Protein phosphatase inhibitor	Uncharacterized conserved protein	Function unknown	POORLY CHARACTERIZED
663518	281	12.8448	12.4232	12.31	35.5851	76.7827	40.8797	12.526	51.0825	4.07812	0.00792442	>2	up	41279	unique
667087	185	2.53038	1.72686	2.1899	8.94926	9.1035	8.18575	2.14905	8.74617	4.06979	0.00258769	>2	up	6780		SSP
662961	316	23.5593	32.0371	23.4407	111.613	103.329	106.389	26.3457	107.11	4.06557	0	>2	up	5651			catalase activity ; electron transport ; response to oxidative stress	Catalase ; Catalase, N-terminal ; Catalase, N-terminal	Catalase	Inorganic ion transport and metabolism	METABOLISM	1.11.1.6	Catalase.
321474	119	54.438	54.2852	52.5906	189.988	253.276	212.126	53.7713	218.463	4.06283	0	>2	up	20147		SSP
648178	366	5.79067	5.65887	5.65723	13.9589	36.1655	19.3704	5.70226	23.1649	4.06241	0.0259142	>2	up	3799
618612	1737	12.3079	10.5768	10.0883	47.7301	50.8164	35.0274	10.991	44.5246	4.051	1.36433e-09	>2	up	4170			ATP binding	ATP-binding region, ATPase-like
658251	477	86.0042	85.0642	82.1768	458.483	158.813	404.238	84.4151	340.511	4.03377	0.0226078	>2	up	62		Protease	pepsin A activity ; proteolysis ; aspartic-type endopeptidase activity ; sugar:hydrogen symporter activity ; phosphoenolpyruvate-dependent sugar phosphotransferase system	Peptidase A1 ; Peptidase A1 ; Peptidase aspartic, active site ; Phosphotransferase system, HPr serine phosphorylation site ; Peptidase aspartic, catalytic	Aspartyl protease	Posttranslational modification, protein turnover, chaperones	CELLULAR PROCESSES AND SIGNALING	3.4.23.41	Yapsin 1.
675737	375	64.5503	64.6564	62.0295	240.665	216.057	302.035	63.7454	252.919	3.96764	6.12717e-11	>2	up	430			biosynthetic process ; 3-deoxy-7-phosphoheptulonate synthase activity ; aromatic amino acid family biosynthetic process	DAHP synthetase I/KDSA ; DHAP synthase, class 1 ; DHAP synthase, class 1
661164	226	4.60526	4.82299	4.80117	27.2448	18.8188	10.3701	4.74314	18.8112	3.96599	0.0205374	>2	up	17395
329563	240	9.54716	11.1752	10.5159	39.7003	47.8258	36.3413	10.4127	41.2891	3.96525	4.15937e-12	>2	up	12560
657595	327	37.1679	36.332	34.51	180.818	159.667	87.1088	36.0033	142.531	3.95884	0.00119812	>2	up	1124			metabolic process ; oxidoreductase activity	MaoC-like dehydratase	Peroxisomal multifunctional beta-oxidation protein and related enzymes	Lipid transport and metabolism	METABOLISM
699158	217	10.1153	8.87096	9.95373	50.8556	21.3424	41.8215	9.64665	38.0065	3.93987	0.00804084	>2	up	20178
661650	373	2.69536	2.51013	3.80927	6.5493	18.2122	10.6199	3.00492	11.7938	3.92484	0.0349922	>2	up	6588
572008	638	46.3723	53.3776	50.0106	139.25	196.276	251.996	49.9202	195.841	3.92308	4.72635e-05	>2	up	120			sugar:hydrogen symporter activity ; carbohydrate transport ; membrane ; transporter activity ; transport ; integral to membrane ; L-arabinose isomerase activity	Sugar transporter ; General substrate transporter ; Sugar transporter ; Major facilitator superfamily ; MFS general substrate transporter	Predicted transporter (major facilitator superfamily)	General function prediction only	POORLY CHARACTERIZED	5.3.1.4	L-arabinose isomerase.
691616	445	16.1174	19.376	19.2633	96.2257	67.4206	50.8134	18.2523	71.4866	3.91659	0.000798755	>2	up	5177										GT25
262877	565	16.5164	18.5363	16.8062	60.9011	80.623	61.4277	17.2863	67.6506	3.91354	6.87286e-13	>2	up	110			epoxide hydrolase activity ; microsome ; response to toxin ; membrane ; cis-stilbene-oxide hydrolase activity	Alpha/beta hydrolase fold-1 ; Epoxide hydrolase, N-terminal	Predicted hydrolases or acyltransferases (alpha/beta hydrolase superfamily)	General function prediction only	POORLY CHARACTERIZED
671060	177	44.2627	45.2318	42.2484	128.554	140.901	244.75	43.9143	171.402	3.9031	0.00278267	>2	up	65345	unique
664261	289	40.6268	41.8736	37.8883	166.209	117.618	185.203	40.1296	156.343	3.89596	8.19588e-07	>2	up	5281			ubiquitin ligase complex ; ubiquitin-protein ligase activity ; protein ubiquitination	Tetratricopeptide TPR-1 ; U box ; Tetratricopeptide region ; U box ; Tetratricopeptide region ; Tetratricopeptide region	Chaperone-dependent E3 ubiquitin protein ligase (contains TPR repeats)	Posttranslational modification, protein turnover, chaperones	CELLULAR PROCESSES AND SIGNALING
602901	1085	23.1101	25.424	25.9196	127.59	77.5009	83.9052	24.8179	96.3321	3.88155	0.000167175	>2	up	22070				Tetratricopeptide TPR-4 ; Tetratricopeptide region	Kinesin light chain	Cytoskeleton	CELLULAR PROCESSES AND SIGNALING
80314	279	24.5392	27.8385	24.7671	103.289	127.774	68.2545	25.7149	99.7728	3.87996	8.16745e-05	>2	up	7205
671798	136	20.5116	23.6225	18.4393	55.0415	99.9136	87.3925	20.8578	80.7825	3.87301	2.89489e-05	>2	up	118
669858	411	2.89998	3.48297	4.32351	15.8428	14.6075	10.9697	3.56882	13.8067	3.86869	0.000147527	>2	up	4945		other	glycerol metabolic process ; glycerophosphodiester phosphodiesterase activity	Glycerophosphoryl diester phosphodiesterase	Glycerophosphoryl diester phosphodiesterase	Energy production and conversion	METABOLISM	3.1.4.46	Glycerophosphodiester phosphodiesterase.
677248	460	27.1929	27.4988	30.8775	58.1626	163.785	108.697	28.5231	110.215	3.86405	0.0189553	>2	up	22087			nucleic acid binding ; intracellular ; zinc ion binding	Zinc finger, C2H2-type ; Zinc finger, C2H2-like ; Zinc finger, C2H2-type ; Zinc finger, C2H2-type	FOG: Zn-finger	General function prediction only	POORLY CHARACTERIZED
682430	808	71.4351	69.7971	71.7346	143.54	284.078	395.188	70.9889	274.268	3.86354	0.0174679	>2	up	2024			protein binding	Leucine-rich repeat ; Leucine-rich repeat ; Leucine-rich repeat, typical subtype	Nischarin, modulator of integrin alpha5 subunit action	Signal transduction mechanisms	CELLULAR PROCESSES AND SIGNALING
571263	616	15.7669	16.7371	16.0403	61.7207	51.8903	73.7455	16.1814	62.4522	3.8595	5.0062e-10	>2	up	5636			transcription factor activity ; nucleus ; regulation of transcription, DNA-dependent ; zinc ion binding	Fungal transcriptional regulatory protein, N-terminal ; Fungal transcriptional regulatory protein, N-terminal	Chitinase	Carbohydrate transport and metabolism	METABOLISM
202575	573	26.6642	26.8474	25.5708	143.709	56.5267	104.368	26.3608	101.535	3.85173	0.0150849	>2	up	4184			protein kinase activity ; ATP binding ; protein amino acid phosphorylation ; protein-tyrosine kinase activity ; protein serine/threonine kinase activity	Protein kinase, core ; Serine/threonine protein kinase-related ; Tyrosine protein kinase ; Serine/threonine protein kinase ; Protein kinase, core ; Protein kinase ATP binding, conserved site ; Serine/threonine protein kinase, active site ; Protein kinase-like	Ribosomal protein S6 kinase and related proteins	General function prediction only	POORLY CHARACTERIZED	2.7.1.37	Protein kinase.
237006	228	3.80667	4.9505	3.59484	14.7283	13.9618	18.8541	4.11734	15.848	3.8491	4.41655e-05	>2	up	49618	unique				Rho GTPase effector BNI1 and related formins	Signal transduction mechanisms	CELLULAR PROCESSES AND SIGNALING
239436	129	2.16815	2.00034	2.40022	12.0738	7.49294	5.71421	2.18957	8.42698	3.84869	0.0110276	>2	up	5889
560645	334	16.1693	21.6129	17.2569	61.5154	93.8466	56.4425	18.3463	70.6015	3.84826	2.88338e-05	>2	up	215			zinc ion binding ; oxidoreductase activity ; catalytic activity ; binding ; metabolic process ; NADPH:quinone reductase activity	Alcohol dehydrogenase, zinc-binding ; Alcohol dehydrogenase GroES-like ; Quinone oxidoreductase/zeta-crystallin, conserved site ; GroES-like ; NAD(P)-binding	Predicted quinone oxidoreductase	Energy production and conversion	METABOLISM	1.6.5.5	NADPH:quinone reductase.
306466	164	19.3944	22.8592	20.5178	75.9302	99.1466	66.0284	20.9238	80.3684	3.841	9.7491e-09	>2	up	7234
120755	563	7.89737	7.37523	7.55857	37.3072	18.6356	31.5962	7.61039	29.1797	3.83419	0.0014528	>2	up	104880	unique
690917	193	1.76962	1.47186	1.14277	6.63281	7.22409	2.8961	1.46141	5.58433	3.82118	0.0243747	>2	up	2009				Cupin, RmlC-type
79988	187	34.4379	35.2385	33.1537	157.107	85.2933	149.903	34.2767	130.768	3.81507	0.00039074	>2	up	63646	unique
657647	815	24.7121	26.7644	25.4308	90.4673	71.186	131.709	25.6357	97.7876	3.8145	0.000507794	>2	up	4698					FOG: PPR repeat	General function prediction only	POORLY CHARACTERIZED
709623	536	6.24929	7.60683	7.42669	38.404	30.4018	12.3424	7.09427	27.0494	3.81285	0.0366695	>2	up	6184		other
657170	628	52.2775	50.6035	51.5773	298.601	111.573	178.432	51.4861	196.202	3.81077	0.0333327	>2	up	1425			transcription factor activity ; nucleus ; regulation of transcription, DNA-dependent ; sequence-specific DNA binding ; two-component response regulator activity ; two-component signal transduction system (phosphorelay) ; response to stress	Signal transduction response regulator, receiver region ; Heat shock factor (HSF)-type, DNA-binding ; Heat shock factor (HSF)-type, DNA-binding ; Signal transduction response regulator, receiver region ; Heat shock factor (HSF)-type, DNA-binding ; Signal transduction response regulator, SKN7-like ; Heat shock factor (HSF)-type, DNA-binding ; Signal transduction response regulator, receiver region…	Heat shock transcription factor	Transcription	INFORMATION STORAGE AND PROCESSING
636312	249	3.58107	3.46292	3.28896	10.1063	12.57	16.5478	3.44432	13.0747	3.79602	0.000275387	>2	up	7880		SSP
205350	452	1.95329	1.69373	1.71806	5.22626	8.86899	6.22351	1.78836	6.77292	3.78722	0.0125891	>2	up	23717
667695	651	32.62	32.9993	33.196	103.628	109.909	159.724	32.9384	124.42	3.77736	4.65514e-06	>2	up	10				Heterokaryon incompatibility ; Concanavalin A-like lectin/glucanase
686206	511	105.853	96.9896	100.134	537.856	257.184	349.231	100.992	381.423	3.77676	0.00527573	>2	up	52			monooxygenase activity ; iron ion binding ; electron transport ; heme binding ; oxidoreductase activity, acting on paired donors, with incorporation or reduction of molecular oxygen, reduced flavin or flavoprotein as one donor, and incorporation of one atom of oxygen ; unspecific monooxygenase activity	Cytochrome P450 ; Cytochrome P450, E-class, group I ; Cytochrome P450, E-class, CYP52 ; Cytochrome P450 ; Cytochrome P450 ; Cytochrome P450	Cytochrome P450 CYP4/CYP19/CYP26 subfamilies	Lipid transport and metabolism	METABOLISM	1.14.14.1	Unspecific monooxygenase.
654583	493	9.48849	7.04905	7.7149	29.7904	40.4169	21.347	8.08415	30.5181	3.77506	0.000349469	>2	up	6718			protein kinase activity ; ATP binding ; protein amino acid phosphorylation	Protein kinase, core ; Protein kinase-like
575193	231	25.7815	26.3308	23.5512	85.6193	87.1825	112.405	25.2212	95.0691	3.76941	1.24416e-12	>2	up	1543				Cyclin-related 2 ; Cyclin-like	Cyclin	General function prediction only	POORLY CHARACTERIZED
678069	1299	7.0496	7.57672	8.44409	30.0077	32.7563	24.1745	7.69014	28.9795	3.7684	2.25583e-08	>2	up	190			ATP binding ; ATPase activity, coupled to transmembrane movement of ions, phosphorylative mechanism ; proton transport ; membrane ; transport ; catalytic activity ; metabolic process ; metal ion transport ; metal ion binding ; copper-exporting ATPase activity ; metal ion transmembrane transporter activity ; integral to membrane ; hydrolase activity, acting on acid anhydrides, catalyzing transmemb…	ATPase, P-type, K/Mg/Cd/Cu/Zn/Na/Ca/Na/H-transporter ; H+ transporting ATPase, proton pump ; E1-E2 ATPase-associated region ; Heavy metal transport/detoxification protein ; Haloacid dehalogenase-like hydrolase ; ATPase, P-type, K/Mg/Cd/Cu/Zn/Na/Ca/Na/H-transporter ; ATPase, P type cation/copper-transporter ; Heavy metal translocating P-type ATPase ; Heavy metal transport/detoxification protein ; …	Cation transport ATPase	Inorganic ion transport and metabolism	METABOLISM	3.6.3.4	Copper-exporting ATPase.
556414	901	59.0391	56.7508	64.526	195.714	210.166	271.945	60.1053	225.942	3.7591	8.88363e-11	>2	up	1657			catalytic activity ; trehalose biosynthetic process ; metabolic process ; alpha,alpha-trehalose-phosphate synthase (UDP-forming) activity	Glycosyl transferase, family 20 ; Trehalose-phosphatase ; Trehalose-phosphatase ; HAD-superfamily hydrolase, subfamily IIB	Trehalose-6-phosphate synthase component TPS1 and related subunits	Carbohydrate transport and metabolism	METABOLISM	2.4.1.15	Alpha,alpha-trehalose-phosphate synthase (UDP-forming).	GT20
587572	527	9.68063	10.1465	9.51408	39.7157	27.3382	43.0034	9.78039	36.6858	3.75095	3.13392e-06	>2	up	280			serine-type endopeptidase inhibitor activity ; multidrug transport ; drug transporter activity ; antiporter activity ; membrane	Multi antimicrobial extrusion protein MatE ; Multi antimicrobial extrusion protein MatE ; Protease inhibitor I4, serpin	Uncharacterized membrane protein, predicted efflux pump	General function prediction only	POORLY CHARACTERIZED
264386	172	7.69937	8.98281	8.3122	24.4187	43.8781	25.0249	8.33146	31.1072	3.73371	0.0015477	>2	up	60994	unique
670209	962	16.7142	16.8291	16.4629	39.8206	99.452	46.7339	16.6687	62.0022	3.71967	0.0385186	>2	up	122
570620	279	4.51403	4.37214	2.58235	12.3884	18.1384	12.0204	3.82284	14.1824	3.70991	0.000179836	>2	up	4912		SSP		N/apple PAN	beta-1,6-N-acetylglucosaminyltransferase, contains WSC domain	Carbohydrate transport and metabolism	METABOLISM
533965	329	3.37384	3.55531	2.86027	15.953	12.5566	7.72241	3.26314	12.0773	3.70114	0.00355527	>2	up	580		Cazyme	lipid metabolic process ; hydrolase activity, acting on ester bonds	Lipase, GDSL ; Esterase, SGNH hydrolase-type						CE16
658684	100	2.54697	3.13312	2.75692	4.72776	13.7899	12.7034	2.81233	10.407	3.70049	0.0335594	>2	up	97113	unique
546545	333	38.4613	40.0437	43.4926	114.943	129.02	206.916	40.6658	150.293	3.6958	0.000812713	>2	up	172			metabolic process ; oxidoreductase activity, acting on the CH-OH group of donors, NAD or NADP as acceptor ; NAD binding ; cofactor binding ; catalytic activity ; binding ; gluconate 2-dehydrogenase activity ; gluconate dehydrogenase activity	D-isomer specific 2-hydroxyacid dehydrogenase, catalytic region ; D-isomer specific 2-hydroxyacid dehydrogenase, NAD-binding ; D-isomer specific 2-hydroxyacid dehydrogenase, NAD-binding ; D-isomer specific 2-hydroxyacid dehydrogenase, NAD-binding ; D-isomer specific 2-hydroxyacid dehydrogenase, NAD-binding ; NAD(P)-binding	Glyoxylate/hydroxypyruvate reductase (D-isomer-specific 2-hydroxy acid dehydrogenase superfamily)	Energy production and conversion	METABOLISM	1.1.1.215	Gluconate 2-dehydrogenase.
589013	457	4.6709	5.66749	4.56873	18.9079	18.4182	17.6791	4.96904	18.3351	3.68986	1.54703e-05	>2	up	10460		Cazyme		Glycoside hydrolase, catalytic core						GH5_7
658531	269	71.7529	74.1018	79.5819	265.961	310.177	255.532	75.1455	277.223	3.68915	0	>2	up	124			glutathione transferase activity	Glutathione S-transferase, C-terminal ; Glutathione S-transferase, N-terminal ; Glutathione S-transferase, C-terminal-like ; Thioredoxin-like fold	Glutathione S-transferase	Posttranslational modification, protein turnover, chaperones	CELLULAR PROCESSES AND SIGNALING	2.5.1.18	Glutathione transferase.
620983	869	93.9322	95.7986	101.199	297.568	276.14	499.363	96.9767	357.691	3.68842	0.00147896	>2	up	4665			transcription factor activity ; nucleus ; regulation of transcription, DNA-dependent ; zinc ion binding	Fungal transcriptional regulatory protein, N-terminal ; Fungal transcriptional regulatory protein, N-terminal ; Fungal transcriptional regulatory protein, N-terminal ; Fungal transcriptional regulatory protein, N-terminal	RNA polymerase II, large subunit	Transcription	INFORMATION STORAGE AND PROCESSING
662039	341	16.1368	18.45	16.4451	78.7617	54.1838	55.0142	17.0106	62.6533	3.68318	3.1442e-06	>2	up	3849
683553	1130	29.0721	30.3293	35.692	172.648	108.213	67.2266	31.6978	116.029	3.66048	0.0259792	>2	up	977			phospholipase C activity ; signal transduction ; intracellular signaling cascade ; phosphoinositide phospholipase C activity ; lipid metabolic process ; calcium ion binding	Phospholipase C, phosphatidylinositol-specific , X and Y boxes ; Phospholipase C, phosphoinositol-specific, C-terminal (PLC) ; C2 calcium-dependent membrane targeting ; Phospholipase C, phosphatidylinositol-specific, Y domain ; Phospholipase C, phosphatidylinositol-specific , X region ; Phospholipase C, phosphatidylinositol-specific , X region ; Phospholipase C, phosphatidylinositol-specific, Y d…	Phosphoinositide-specific phospholipase C	Signal transduction mechanisms	CELLULAR PROCESSES AND SIGNALING	3.1.4.11	1-phosphatidylinositol-4,5-bisphosphate phosphodiesterase.
676901	116	10.305	12.6765	10.3939	32.0033	45.8517	44.2427	11.1251	40.6993	3.65832	5.0797e-09	>2	up	4006
553997	443	157.083	168.948	164.826	384.473	792.767	617.676	163.619	598.305	3.6567	0.000561977	>2	up	5617			transcription factor activity ; nucleus ; regulation of transcription, DNA-dependent ; sequence-specific DNA binding ; protein dimerization activity ; UDP-N-acetylmuramoylalanyl-D-glutamyl-2,6-diaminopimelate-D-alanyl-D-alanine ligase activity ; ribosomal S6-glutamic acid ligase activity ; coenzyme F420-0 gamma-glutamyl ligase activity ; coenzyme F420-2 alpha-glutamyl ligase activity	Basic-leucine zipper (bZIP) transcription factor	CREB binding protein/P300 and related TAZ Zn-finger proteins	Transcription	INFORMATION STORAGE AND PROCESSING	6.3.2.-	Acid--D-amino-acid ligases (peptide synthases).
366740	1361	33.0523	30.2588	31.992	101.31	157.087	89.9754	31.7677	116.124	3.65541	0.000129429	>2	up	5388			inositol trisphosphate 3-kinase activity	Inositol polyphosphate kinase	Inositol polyphosphate multikinase, component of the ARGR transcription regulatory complex	Transcription	INFORMATION STORAGE AND PROCESSING
563359	704	35.0208	33.9421	35.0463	154.471	131.298	94.1925	34.6697	126.654	3.65315	6.12653e-06	>2	up	6083				T-complex 11 ; Actin-binding FH2	SOK1 kinase belonging to the STE20/SPS1/GC kinase family	Signal transduction mechanisms	CELLULAR PROCESSES AND SIGNALING
701717	246	3.29668	3.03231	3.40624	9.14381	18.7415	7.65144	3.24507	11.8456	3.65033	0.0440855	>2	up	53			electron transport ; oxidoreductase activity ; heme binding ; transition metal ion binding	FMN-dependent alpha-hydroxy acid dehydrogenase ; Cytochrome b5	Glycolate oxidase	Energy production and conversion	METABOLISM
119975	303	66.6327	60.2046	67.2028	295.188	117.38	294.38	64.68	235.649	3.64331	0.0172624	>2	up	107			metabolic process ; oxidoreductase activity ; catalytic activity ; binding ; C-3 sterol dehydrogenase (C-4 sterol decarboxylase) activity ; 3-keto sterol reductase activity ; aldo-keto reductase activity ; isocitrate dehydrogenase activity ; mevaldate reductase activity ; gluconate dehydrogenase activity ; steroid dehydrogenase activity ; epoxide dehydrogenase activity ; 5-exo-hydroxycamphor dehy…	Glucose/ribitol dehydrogenase ; Short-chain dehydrogenase/reductase SDR ; NAD(P)-binding	Dehydrogenases with different specificities (related to short-chain alcohol dehydrogenases)	Secondary metabolites biosynthesis, transport and catabolism	METABOLISM	1.1.1.-	With NAD(+) or NADP(+) as acceptor.
691655	179	251.024	336.719	406.032	1310.17	928.057	1348.97	331.259	1195.73	3.60966	2.00684e-07	>2	up	5956
666015	583	30.7321	33.172	30.0122	109.424	152.248	76.9495	31.3055	112.874	3.60556	0.000595501	>2	up	42513	unique
668173	278	1.93728	3.2437	3.66972	8.71351	13.7993	9.35138	2.95023	10.6214	3.60019	0.00172412	>2	up	31			binding ; transport ; membrane	Mitochondrial substrate carrier ; Mitochondrial substrate carrier ; Mitochondrial substrate carrier	Mitochondrial tricarboxylate/dicarboxylate carrier proteins	Energy production and conversion	METABOLISM
658685	361	22.7186	19.3128	17.5807	33.2097	109.317	71.8261	19.8707	71.4511	3.5958	0.0464751	>2	up	478
617742	523	6.06959	6.82632	5.71561	33.9807	17.3782	15.5458	6.20384	22.3016	3.5948	0.0304576	>2	up	32			monooxygenase activity ; iron ion binding ; electron transport ; heme binding	Cytochrome P450, E-class, group IV ; Cytochrome P450 ; Cytochrome P450 ; Cytochrome P450	Cytochrome P450 CYP2 subfamily	Secondary metabolites biosynthesis, transport and catabolism	METABOLISM
700492	375	1.80607	2.06013	1.88386	3.55879	6.86576	10.1954	1.91669	6.87333	3.58605	0.0489946	>2	up	40				WD40 repeat ; WD40 repeat ; WD40 repeat ; WD40 repeat ; WD40 repeat ; WD40 repeat ; WD40 repeat ; WD40 repeat-like	WD40 repeat-containing protein	General function prediction only	POORLY CHARACTERIZED
655931	126	2.1189	1.29011	0.810859	5.64764	5.41069	3.9231	1.40662	4.99381	3.55021	0.0426406	>2	up	99189	unique
562813	503	9.88791	9.43464	9.12031	34.9937	39.0114	26.9725	9.48096	33.6592	3.55019	1.48911e-08	>2	up	29602		Cazyme	alpha-L-fucosidase activity ; carbohydrate metabolic process	Glycoside hydrolase, family 29 (alpha-L-fucosidase) ; Glycoside hydrolase, family 29 (alpha-L-fucosidase) ; Glycoside hydrolase, catalytic core	Alpha-L-fucosidase	Carbohydrate transport and metabolism	METABOLISM			GH29
650948	886	49.8894	52.0513	50.4889	159.767	194.84	186.358	50.8099	180.322	3.54896	0	>2	up	7020				PSP1 C-terminal conserved region	Uncharacterized protein PSP1 (suppressor of DNA polymerase alpha mutations in yeast)	General function prediction only	POORLY CHARACTERIZED
573876	167	38.0905	36.8219	36.6269	102.334	183.364	109.842	37.1798	131.847	3.5462	0.000614247	>2	up	3029				Rhodanese-like ; Rhodanese-like ; Rhodanese-like	M-phase inducer phosphatase	Cell cycle control, cell division, chromosome partitioning	METABOLISM
678085	825	7.08946	6.25864	5.07942	17.7667	19.2159	28.2092	6.14251	21.7306	3.53774	9.37741e-05	>2	up	22				Tetratricopeptide TPR-1 ; Tetratricopeptide region	Kinesin light chain	Cytoskeleton	CELLULAR PROCESSES AND SIGNALING
52076	162	2.12212	2.0521	1.8057	5.24031	9.21044	6.68598	1.99331	7.04557	3.53462	0.014221	>2	up	8340
655512	314	36.2446	39.1348	36.9366	127.775	178.528	90.3875	37.4387	132.23	3.53192	0.000644093	>2	up	3			metabolic process ; oxidoreductase activity ; catalytic activity ; binding ; 2-deoxy-D-gluconate 3-dehydrogenase activity	Short-chain dehydrogenase/reductase SDR ; Glucose/ribitol dehydrogenase ; Short-chain dehydrogenase/reductase SDR ; NAD(P)-binding	Reductases with broad range of substrate specificities	General function prediction only	POORLY CHARACTERIZED	1.1.1.125	2-deoxy-D-gluconate 3-dehydrogenase.
653410	344	31.3159	29.6614	30.0267	98.688	89.6401	132.899	30.3347	107.076	3.52981	4.10585e-07	>2	up	114
669534	298	11.5471	12.1098	10.2915	36.0781	59.4931	23.8155	11.3161	39.7956	3.51671	0.0190574	>2	up	29432	unique				FOG: Zn-finger	General function prediction only	POORLY CHARACTERIZED
672416	277	8.785	11.2204	9.28927	29.1149	21.0657	52.8313	9.76489	34.3373	3.5164	0.0360271	>2	up	11511
669089	305	1.7449	2.1855	2.48398	7.15061	8.72373	6.6459	2.13813	7.50674	3.51089	0.010976	>2	up	100452	unique		terpenoid biosynthetic process ; 4-(cytidine 5'-diphospho)-2-C-methyl-D-erythritol kinase activity ; ATP binding ; kinase activity ; phosphorylation	GHMP kinase ; 4-diphosphocytidyl-2C-methyl-D-erythritol kinase ; 4-diphosphocytidyl-2C-methyl-D-erythritol kinase
85536	557	5.21695	5.33459	4.44701	18.5763	24.5311	9.54692	4.99952	17.5514	3.51062	0.0172685	>2	up	15		other	carboxylesterase activity	Carboxylesterase, type B	Acetylcholinesterase/Butyrylcholinesterase	Signal transduction mechanisms	CELLULAR PROCESSES AND SIGNALING	3.1.1.1	Carboxylesterase.
661019	331	26.4854	23.8061	22.8372	90.4791	80.433	84.7766	24.3763	85.2296	3.49642	0	>2	up	875			protein serine/threonine kinase activity ; protein amino acid phosphorylation	Aminoglycoside phosphotransferase ; Serine/threonine protein kinase, active site ; Protein kinase-like
545012	502	6.80351	7.7891	8.14262	17.4679	41.7637	20.2444	7.57841	26.492	3.49572	0.037466	>2	up	5			monooxygenase activity ; iron ion binding ; electron transport ; heme binding	Cytochrome P450 ; Cytochrome P450, E-class, group I ; Cytochrome P450 ; Cytochrome P450	Cytochrome P450 CYP4/CYP19/CYP26 subfamilies	Lipid transport and metabolism	METABOLISM
700559	848	27.5219	33.0597	27.0994	69.3315	118.34	118.81	29.227	102.16	3.49541	4.23282e-05	>2	up	18922		other	nucleotide binding ; aminoacyl-tRNA ligase activity ; ATP binding ; cytoplasm ; translation ; tRNA aminoacylation for protein translation ; glucan 1,4-alpha-glucosidase activity	Aminoacyl-tRNA synthetase, class I, conserved site	Chitinase	Cell wall/membrane/envelope biogenesis	CELLULAR PROCESSES AND SIGNALING	3.2.1.3	Glucan 1,4-alpha-glucosidase.
330535	1035	29.1169	31.8504	30.5331	151.295	47.3601	121.113	30.5001	106.59	3.49472	0.0480015	>2	up	151			ATP binding ; transport ; integral to membrane ; ATPase activity, coupled to transmembrane movement of substances ; ATPase activity ; nucleotide binding ; nucleoside-triphosphatase activity	ABC transporter-like ; ABC transporter-like ; ABC transporter, transmembrane region ; AAA+ ATPase, core ; ABC transporter-like ; ABC transporter, transmembrane region, type 1 ; ABC transporter-like ; ABC transporter, transmembrane region, type 1	Heavy metal exporter HMT1, ABC superfamily	Inorganic ion transport and metabolism	METABOLISM
641615	395	146.909	165.767	161.002	545.543	479.309	630.285	157.893	551.712	3.49423	4.80163e-15	>2	up	4200			catalytic activity ; metabolic process ; oxidoreductase activity ; coenzyme binding ; binding	Mannitol dehydrogenase, core ; Mannitol dehydrogenase, N-terminal ; Mannitol dehydrogenase, C-terminal ; 6-phosphogluconate dehydrogenase, C-terminal-like ; NAD(P)-binding
652442	567	164.571	171.517	157.023	492.496	596.59	633.243	164.37	574.11	3.49278	0	>2	up	148			catalase activity ; electron transport ; response to oxidative stress	Catalase ; Catalase ; Catalase, N-terminal ; Catalase ; Catalase ; Catalase, N-terminal	Catalase	Inorganic ion transport and metabolism	METABOLISM	1.11.1.6	Catalase.
668861	522	43.6248	46.0715	42.1832	148.034	164.679	146.971	43.9598	153.228	3.48564	0	>2	up	1471			transcription factor activity ; nucleus ; regulation of transcription, DNA-dependent ; zinc ion binding	Fungal transcriptional regulatory protein, N-terminal ; Fungal transcriptional regulatory protein, N-terminal ; Fungal transcriptional regulatory protein, N-terminal ; Fungal transcriptional regulatory protein, N-terminal ; Fungal transcriptional regulatory protein, N-terminal
686530	111	43.6535	50.1298	41.9913	217.392	98.1603	155.187	45.2582	156.913	3.46706	0.00812628	>2	up	835			translation initiation factor activity ; translational initiation ; translation	Translation initiation factor SUI1 ; Eukaryotic translation initiation factor SUI1 ; Eukaryotic translation initiation factor SUI1 ; Translation initiation factor SUI1 ; Translation initiation factor SUI1	Translation initiation factor 1 (eIF-1/SUI1)	Translation, ribosomal structure and biogenesis	INFORMATION STORAGE AND PROCESSING
487442	243	2.811	2.20049	2.66238	7.37525	10.4128	8.78257	2.55795	8.85686	3.46248	0.00565231	>2	up	37				Heterokaryon incompatibility
671154	243	63.6644	70.9539	68.1992	213.53	299.71	188.727	67.6058	233.989	3.46108	1.41495e-06	>2	up	683
638786	237	23.0137	20.7569	19.1453	73.0076	69.2552	75.1615	20.9719	72.4748	3.4558	0	>2	up	1056			protein folding ; unfolded protein binding	Chaperone DnaJ, C-terminal ; HSP40/DnaJ peptide-binding	Molecular chaperone (DnaJ superfamily)	Posttranslational modification, protein turnover, chaperones	CELLULAR PROCESSES AND SIGNALING
668815	112	7.4535	11.4263	8.68524	33.8968	34.1087	26.9099	9.18835	31.6385	3.44333	2.32156e-08	>2	up	7234
701051	2452	19.6088	16.4441	20.0836	35.218	90.0251	67.7423	18.7122	64.3285	3.43779	0.0120907	>2	up	15005					FOG: Low-complexity	Function unknown	POORLY CHARACTERIZED
594537	441	11.1812	12.883	11.9696	38.8975	46.8379	38.1389	12.0113	41.2914	3.43773	1.30691e-10	>2	up	6669		other	metabolic process ; hydrolase activity	Alpha/beta hydrolase fold-3	Arylacetamide deacetylase	Defense mechanisms	CELLULAR PROCESSES AND SIGNALING
539094	134	166.786	154.629	137.709	405.057	617.354	552.122	153.041	524.844	3.42943	2.51292e-09	>2	up	1216			catalytic activity ; bis(5'-nucleosyl)-tetraphosphatase (asymmetrical) activity	Histidine triad (HIT) protein ; Histidine triad (HIT) protein ; Histidine triad (HIT) protein ; Histidine triad (HIT) protein ; Histidine triad-like motif	Zinc-binding protein of the histidine triad (HIT) family	Signal transduction mechanisms	CELLULAR PROCESSES AND SIGNALING	3.6.1.17	Bis(5'-nucleosyl)-tetraphosphatase (asymmetrical).
694757	229	2.49001	1.69932	2.19894	4.40325	10.5028	6.99128	2.12942	7.29911	3.42774	0.026028	>2	up	58201	unique
626253	389	23.6191	22.3263	21.8719	54.5281	111.011	66.3703	22.6058	77.303	3.41962	0.00403998	>2	up	5170
93593	51	1943.41	1867.92	2627.65	7305.03	7718.89	6992.08	2146.32	7338.67	3.41918	0	>2	up	93184	unique	SSP
706407	342	2.86932	3.50535	3.1144	9.12518	13.6722	9.62454	3.16302	10.8073	3.41676	0.00214948	>2	up	916			lipid biosynthetic process ; cyclopropane-fatty-acyl-phospholipid synthase activity	Cyclopropane-fatty-acyl-phospholipid synthase				2.1.1.79	Cyclopropane-fatty-acyl-phospholipid synthase.
689769	1764	7.46626	7.06668	6.84333	37.0106	16.686	19.2711	7.12542	24.3226	3.41349	0.0347301	>2	up	256		Cazyme	chitin binding ; hydrolase activity, hydrolyzing O-glycosyl compounds ; carbohydrate metabolic process ; chitinase activity ; chitin catabolic process ; endochitinase activity	Chitin-binding, type 1 ; Chitin-binding, type 1 ; Glycoside hydrolase, family 18, catalytic domain ; Chitin-binding, type 1 ; Chitinase II ; Chitin-binding, type 1 ; Chitin-binding, type 1 ; Glycoside hydrolase, chitinase active site ; Glycoside hydrolase, catalytic core	Chitinase	Carbohydrate transport and metabolism	METABOLISM	3.2.1.14	Chitinase.	CBM18-CBM18-GH18
700015	524	28.5423	28.7197	30.2207	95.1164	52.066	151.022	29.1609	99.4013	3.40872	0.0453928	>2	up	16			amino acid transport ; amino acid transmembrane transporter activity ; membrane ; integral to membrane ; transport	Amino acid permease-associated region ; Amino acid/polyamine transporter I ; Amino acid permease, conserved site	Amino acid transporters	Amino acid transport and metabolism	METABOLISM
599319	268	457.426	567.39	523.678	1887.24	2148.21	1239.81	516.165	1758.42	3.40671	2.00049e-05	>2	up	4631					Splicing coactivator SRm160/300, subunit SRm300	RNA processing and modification	INFORMATION STORAGE AND PROCESSING
559785	91	1.642	1.28538	2.42367	6.33033	6.24206	5.58389	1.78368	6.05209	3.39303	0.0276011	>2	up	45				Ankyrin ; Ankyrin ; Ankyrin ; Ankyrin ; Ankyrin ; Ankyrin	Ankyrin	Cell wall/membrane/envelope biogenesis	CELLULAR PROCESSES AND SIGNALING
533438	132	46.4114	55.0669	43.4424	139.166	185.822	166.683	48.3069	163.89	3.39269	0	>2	up	224				Endoribonuclease L-PSP ; YjgF-like protein ; YjgF-like protein ; Endoribonuclease L-PSP/chorismate mutase-like	Putative translation initiation inhibitor UK114/IBM1	Translation, ribosomal structure and biogenesis	INFORMATION STORAGE AND PROCESSING
651364	286	7.74029	7.47302	6.43356	17.175	27.9624	28.2524	7.21562	24.4633	3.39032	7.44454e-05	>2	up	11918			hydrolase activity ; catalytic activity	Alpha/beta hydrolase ; Alpha/beta hydrolase fold-1 ; Lipase, active site
657832	170	200.611	225.233	207.849	499.003	810.178	835.873	211.231	715.018	3.38501	1.03598e-05	>2	up	3066			cytoplasm	Translationally controlled tumour-associated TCTP ; Translationally controlled tumour-associated TCTP ; Translationally controlled tumour-associated TCTP ; Translationally controlled tumour-associated TCTP ; Mss4-like	Microtubule-binding protein (translationally controlled tumor protein)	Cell cycle control, cell division, chromosome partitioning	METABOLISM
6099	316	170.24	177.237	159.228	741.963	351.735	616.476	168.902	570.058	3.37509	0.00396545	>2	up	3202
706589	411	4.75371	5.90394	5.19506	18.0918	17.6921	17.6269	5.28424	17.8036	3.36919	5.47316e-05	>2	up	161			beta-lactamase activity ; beta-lactam antibiotic catabolic process ; response to antibiotic	Beta-lactamase ; Beta-lactamase-type transpeptidase fold				3.5.2.6	Beta-lactamase.
662989	98	11.8815	11.5579	12.156	33.5314	43.1146	43.2573	11.8652	39.9678	3.3685	4.53344e-10	>2	up	52528	unique
699146	428	6.13166	6.17522	6.92864	12.1885	30.5	21.9763	6.41184	21.5549	3.36174	0.0160099	>2	up	24			monooxygenase activity ; electron transport ; aromatic compound metabolic process ; metabolic process ; oxidoreductase activity ; salicylate 1-monooxygenase activity	Aromatic-ring hydroxylase ; Monooxygenase, FAD-binding	Kynurenine 3-monooxygenase and related flavoprotein monooxygenases	Energy production and conversion	METABOLISM	1.14.13.1	Salicylate 1-monooxygenase.
562905	754	95.1794	94.1874	94.5592	356.79	210.185	383.594	94.642	316.857	3.34795	0.000503355	>2	up	1202			DNA-directed RNA polymerase activity ; DNA-directed RNA polymerase I activity ; DNA-directed RNA polymerase II activity ; DNA-directed RNA polymerase III activity ; RNA polymerase activity	Galactose oxidase/kelch, beta-propeller	SWI-SNF chromatin-remodeling complex protein	Chromatin structure and dynamics	INFORMATION STORAGE AND PROCESSING	2.7.7.6	DNA-directed RNA polymerase.
697360	338	7.68111	7.63433	4.69643	23.679	25.3671	17.771	6.67062	22.2724	3.33887	5.96439e-06	>2	up	253			catalytic activity ; aromatic compound metabolic process ; ferric iron binding ; iron ion binding ; oxidoreductase activity, acting on single donors with incorporation of molecular oxygen, incorporation of two atoms of oxygen	Intradiol ring-cleavage dioxygenase, C-terminal ; Intradiol ring-cleavage dioxygenase, core
605285	587	12.5145	10.5467	11.746	54.0901	22.0238	39.8546	11.6024	38.6562	3.33174	0.0199294	>2	up	536			transporter activity ; transport ; membrane	Xanthine/uracil/vitamin C permease
63226	270	87.6624	86.9163	102.67	213.284	370.601	339.762	92.4162	307.882	3.33147	2.00206e-05	>2	up	2989
679951	1216	27.7182	27.5522	27.0009	54.2162	130.244	89.0907	27.4238	91.1835	3.32498	0.0100456	>2	up	870				RNA-dependent RNA polymerase, eukaryotic-type	RNA-directed RNA polymerase QDE-1 required for posttranscriptional gene silencing and RNA interference	RNA processing and modification	INFORMATION STORAGE AND PROCESSING
617747	368	14.6246	12.5932	9.98216	38.8026	46.3141	38.5057	12.4	41.2075	3.32319	3.21366e-10	>2	up	4
623629	585	4.71289	5.30963	5.33014	15.4685	16.9476	18.5718	5.11755	16.996	3.32111	9.75575e-05	>2	up	57		other	oxidoreductase activity ; FAD binding ; catalytic activity	FAD linked oxidase, N-terminal ; Berberine/berberine-like ; FAD-binding, type 2
27047	371	4.7217	3.5037	4.74309	14.7481	12.9692	15.3377	4.32283	14.3517	3.31997	0.000375793	>2	up	114
669904	195	18.611	20.3653	17.7362	45.6047	68.0987	74.4735	18.9042	62.7256	3.31809	7.35396e-06	>2	up	10244
639032	306	17.3984	17.2606	14.6541	45.0672	70.4261	47.9772	16.4377	54.4902	3.31495	1.2922e-05	>2	up	9140			carbohydrate metabolic process	Carbohydrate kinase, FGGY
662168	304	198.133	202.192	183.95	496.71	661.454	766.61	194.759	641.591	3.29429	7.112e-08	>2	up	7196
49003	961	43.6092	45.2021	46.606	104.35	154.15	186.934	45.1391	148.478	3.28934	0.000103073	>2	up	1431			catalytic activity ; trehalose biosynthetic process ; metabolic process	Glycosyl transferase, family 20 ; Trehalose-phosphatase ; Trehalose-phosphatase ; HAD-superfamily hydrolase, subfamily IIB	Trehalose-6-phosphate synthase component TPS1 and related subunits	Carbohydrate transport and metabolism	METABOLISM			GT20
664081	1085	43.7968	43.3391	40.7678	106.988	107.423	203.965	42.6346	139.458	3.27102	0.0114126	>2	up	2109			electron transport ; oxidoreductase activity ; catalytic activity ; metabolic process	Flavoprotein pyridine nucleotide cytochrome reductase ; Oxidoreductase FAD/NAD(P)-binding ; FAD-binding, type 1 ; Transketolase, C-terminal/Pyruvate-ferredoxin oxidoreductase, domain II ; Pyruvate ferredoxin/flavodoxin oxidoreductase	NADP/FAD dependent oxidoreductase	Energy production and conversion	METABOLISM
694576	690	1.92748	2.02505	1.86925	5.24728	9.26431	4.52793	1.94059	6.34651	3.2704	0.0285346	>2	up	18923			glyceraldehyde-3-phosphate dehydrogenase (phosphorylating) activity ; glyceraldehyde-3-phosphate dehydrogenase activity		Splicing coactivator SRm160/300, subunit SRm160 (contains PWI domain)	RNA processing and modification	INFORMATION STORAGE AND PROCESSING	1.2.1.12	Glyceraldehyde 3-phosphate dehydrogenase (phosphorylating).
215466	216	30.7901	43.6098	28.0277	50.5639	130.969	151.953	34.1425	111.162	3.25582	0.0383887	>2	up	124			glutathione transferase activity	Glutathione S-transferase, C-terminal ; Glutathione S-transferase, N-terminal ; Glutathione S-transferase, C-terminal-like ; Thioredoxin-like fold	Glutathione S-transferase	Posttranslational modification, protein turnover, chaperones	CELLULAR PROCESSES AND SIGNALING	2.5.1.18	Glutathione transferase.		Decorating
663704	901	13.657	14.3903	14.0248	29.5895	36.8657	70.4219	14.024	45.6257	3.25339	0.040523	>2	up	512			DNA binding ; ATP binding ; nucleic acid binding ; helicase activity ; protein binding ; zinc ion binding ; ATP-dependent DNA helicase activity ; ATP-dependent RNA helicase activity ; ATP-dependent helicase activity ; DNA-dependent ATPase activity ; RNA-dependent ATPase activity ; protein-transmembrane transporting ATPase activity ; ATPase activity ; single-stranded DNA-dependent ATP-dependent DN…	Zinc finger, RING-type ; SNF2-related ; DNA/RNA helicase, C-terminal ; DEAD-like helicase, N-terminal ; DNA/RNA helicase, C-terminal ; Zinc finger, RING-type ; Helicase, superfamily 1 and 2, ATP-binding ; DNA/RNA helicase, C-terminal ; Zinc finger, RING-type	Helicase-like transcription factor HLTF/DNA helicase RAD5, DEAD-box superfamily	Transcription	INFORMATION STORAGE AND PROCESSING	3.6.1.3	Adenosinetriphosphatase.
666222	463	12.9169	12.922	11.3704	38.7316	28.1323	54.1577	12.4031	40.3405	3.25246	0.00218043	>2	up	19569			catalytic activity ; metabolic process	Glutathione S-transferase, C-terminal ; Isochorismatase hydrolase ; Glutathione S-transferase, N-terminal ; Glutathione S-transferase, C-terminal-like ; Isochorismatase hydrolase ; Thioredoxin-like fold	Glutathione S-transferase	Posttranslational modification, protein turnover, chaperones	CELLULAR PROCESSES AND SIGNALING
490334	167	2.93987	3.7022	2.81745	11.1149	10.8225	8.82389	3.15318	10.2538	3.25189	0.00368857	>2	up	4894					Conserved Zn-finger protein	General function prediction only	POORLY CHARACTERIZED
189510	550	4.61179	4.07434	3.53975	9.08736	15.5395	14.7422	4.07529	13.123	3.22014	0.000992691	>2	up	26949			nucleic acid binding ; intracellular ; zinc ion binding	Zinc finger, C2H2-like ; Zinc finger, C2H2-type
672739	870	55.2788	52.2042	56.9384	212.252	78.2299	236.837	54.8071	175.773	3.20712	0.0469094	>2	up	1862			protein tyrosine phosphatase activity ; protein amino acid dephosphorylation ; dephosphorylation ; phosphoric monoester hydrolase activity ; prenylated protein tyrosine phosphatase activity	Protein-tyrosine phosphatase, receptor/non-receptor type ; Protein-tyrosine phosphatase, receptor/non-receptor type ; Rhodanese-like ; Protein-tyrosine phosphatase, receptor/non-receptor type ; Protein-tyrosine phosphatase, catalytic ; Rhodanese-like ; Protein-tyrosine phosphatase, receptor/non-receptor type ; Protein-tyrosine phosphatase ; Rhodanese-like ; Protein-tyrosine phosphatase, active si…	Protein tyrosine phosphatase	Signal transduction mechanisms	CELLULAR PROCESSES AND SIGNALING	3.1.3.48	Protein-tyrosine-phosphatase.
670559	420	19.1724	21.8554	17.3484	44.8437	88.6047	53.54	19.4587	62.3295	3.20316	0.00400946	>2	up	1200				Protein of unknown function DUF1486
701469	307	1.85617	1.54991	1.61953	3.15395	5.83743	7.0697	1.6752	5.35369	3.19585	0.0499244	>2	up	797				Terpenoid synthase
610837	343	35.1786	35.825	35.8209	93.6565	98.1495	149.087	35.6082	113.631	3.19115	0.00013273	>2	up	88
579934	130	31.6906	34.4482	33.2527	94.0405	131.083	91.8551	33.1305	105.66	3.18919	4.63306e-08	>2	up	3371			heme binding ; transition metal ion binding	Cytochrome b5 ; Cytochrome b5	Putative steroid membrane receptor Hpr6.6/25-Dx	General function prediction only	POORLY CHARACTERIZED
658882	318	4.22123	3.41709	3.43634	10.3561	17.5224	7.42219	3.69156	11.7669	3.18752	0.0317649	>2	up	3669			regulation of nitrogen utilization ; transcription repressor activity ; catalytic activity ; binding ; metabolic process	NmrA-like ; NAD(P)-binding
569793	1025	14.307	15.259	15.1913	46.8341	36.0212	59.7864	14.9191	47.5472	3.187	7.82448e-05	>2	up	4705		Cazyme	catalytic activity ; carbohydrate metabolic process ; carbohydrate binding ; alpha,alpha-trehalase activity	Glycoside hydrolase family 65, central catalytic ; Glycoside hydrolase family 65, N-terminal ; Six-hairpin glycosidase-like ; Galactose-binding like ; Glycoside hydrolase-type carbohydrate-binding	Acid trehalase	Carbohydrate transport and metabolism	METABOLISM	3.2.1.28	Alpha,alpha-trehalase.	GH65-CBM32
666614	114	70.32	74.2163	70.118	148.964	272.926	260.629	71.5514	227.506	3.17962	0.000250698	>2	up	29780
602114	220	44.0908	48.8249	39.7947	202.534	102.629	115.22	44.2368	140.128	3.16767	0.0139593	>2	up	6146
645904	500	29.3283	27.8265	31.6106	101.389	116.007	63.4812	29.5885	93.6255	3.16425	0.000255832	>2	up	5			monooxygenase activity ; iron ion binding ; electron transport ; heme binding ; unspecific monooxygenase activity	Cytochrome P450 ; Cytochrome P450, E-class, group I ; Cytochrome P450 ; Cytochrome P450 ; Cytochrome P450	Cytochrome P450 CYP11/CYP12/CYP24/CYP27 subfamilies	Secondary metabolites biosynthesis, transport and catabolism	METABOLISM	1.14.14.1	Unspecific monooxygenase.
93587	60	956.358	1062.69	1393.74	3786.72	3496.62	3507.72	1137.6	3597.02	3.16195	0	>2	up	6639
662324	156	265.745	250.176	246.211	606.638	692.838	1110.08	254.044	803.185	3.1616	0.00214076	>2	up	184			glycerol ether metabolic process ; electron carrier activity ; protein disulfide oxidoreductase activity ; cell redox homeostasis	Thioredoxin-related ; Thioredoxin domain ; Thioredoxin ; Thioredoxin-related ; Thioredoxin-like fold	Thioredoxin	Posttranslational modification, protein turnover, chaperones	CELLULAR PROCESSES AND SIGNALING
309654	312	14.8752	15.6909	11.9475	31.1709	49.4621	53.7301	14.1712	44.7877	3.16048	0.000112121	>2	up	1156		Lipase	triacylglycerol lipase activity ; lipid metabolic process	Lipase, class 3 ; Lipase 3, N-terminal	Predicted lipase	Lipid transport and metabolism	METABOLISM
588998	224	1.7153	3.28231	2.16615	4.28616	9.68228	8.62014	2.38792	7.52953	3.15317	0.0210921	>2	up	527			protein binding ; zinc ion binding	Zinc finger, C6HC-type ; Zinc finger, C6HC-type ; Zinc finger, RING-type	Predicted E3 ubiquitin ligase	Posttranslational modification, protein turnover, chaperones	CELLULAR PROCESSES AND SIGNALING
207391	603	119.26	124.055	117.466	291.124	357.549	487.149	120.261	378.607	3.14822	5.56458e-05	>2	up	5998			transcription factor activity ; nucleus ; regulation of transcription	NDT80/PhoG like DNA-binding ; p53-like transcription factor, DNA-binding	Transcription initiation factor TFIID, subunit BDF1 and related bromodomain proteins	Transcription	INFORMATION STORAGE AND PROCESSING
652545	678	29.3286	29.6011	28.9795	85.6377	107.283	83.1173	29.3031	92.0126	3.14003	6.62898e-14	>2	up	2402			long-chain-fatty-acid-CoA ligase activity ; fatty-acid ligase activity ; short-chain-fatty-acid-CoA ligase activity ; medium-chain-fatty-acid-CoA ligase activity ; very-long-chain-fatty-acid-CoA ligase activity	Kelch repeat type 1 ; Galactose oxidase/kelch, beta-propeller	Protein containing repeated kelch motifs	General function prediction only	POORLY CHARACTERIZED	6.2.1.3	Long-chain-fatty-acid--CoA ligase.
422055	221	5.89188	6.57812	4.59071	12.4538	25.9362	15.1751	5.68691	17.855	3.13967	0.0141115	>2	up	4897			catalytic activity ; metabolic process ; phosphoglycolate phosphatase activity	Haloacid dehalogenase-like hydrolase ; HAD-superfamily hydrolase, subfamily IA, variant 3 ; HAD-superfamily hydrolase, subfamily IA, variant 1
63136	526	124.941	119.756	111.041	253.218	363.642	499.356	118.579	372.072	3.13775	0.00173536	>2	up	7472
593554	177	44.6216	44.0878	51.0056	89.32	193.427	155.598	46.5717	146.115	3.13742	0.00308646	>2	up	60			peptidyl-prolyl cis-trans isomerase activity ; protein folding ; cyclophilin ; FK506-sensitive peptidyl-prolyl cis-trans isomerase ; cyclophilin-type peptidyl-prolyl cis-trans isomerase activity	Peptidyl-prolyl cis-trans isomerase, cyclophilin-type ; Peptidyl-prolyl cis-trans isomerase, cyclophilin-type ; Peptidyl-prolyl cis-trans isomerase, cyclophilin-type ; Peptidyl-prolyl cis-trans isomerase, cyclophilin-type ; Cyclophilin-like	U-snRNP-associated cyclophilin type peptidyl-prolyl cis-trans isomerase	Posttranslational modification, protein turnover, chaperones	CELLULAR PROCESSES AND SIGNALING	5.2.1.8	Peptidylprolyl isomerase.
693380	422	1.78839	1.99227	1.87151	8.4563	4.24315	4.99402	1.88406	5.89782	3.13039	0.0379422	>2	up	23761		other			von Willebrand factor and related coagulation proteins	Extracellular structures	CELLULAR PROCESSES AND SIGNALING
653218	258	12.1017	12.868	11.9481	20.8652	57.3313	37.2098	12.3059	38.4688	3.12604	0.0359409	>2	up	29642
539637	412	39.3761	36.3401	33.9039	135.781	86.6079	120.004	36.54	114.131	3.12345	1.18869e-05	>2	up	318
588223	540	13.5587	13.7083	16.8819	53.2203	40.2592	44.3206	14.7163	45.9334	3.12126	1.16405e-10	>2	up	1013			acetylcholinesterase activity	Carboxylesterase, type B ; Carboxylesterase, type B	Carboxylesterase and related proteins	General function prediction only	POORLY CHARACTERIZED	3.1.1.7	Acetylcholinesterase.
536935	149	22.0623	28.149	22.9929	42.5279	89.0683	96.5114	24.4014	76.0359	3.11605	0.00827353	>2	up	824				von Willebrand factor, type A
688999	607	179.173	180.644	190.153	511.104	509.327	691.632	183.323	570.688	3.11301	8.96596e-09	>2	up	4303					Predicted DNA helicase, DEAD-box superfamily	General function prediction only	POORLY CHARACTERIZED
684195	255	84.2958	96.2624	99.9267	271.338	292.013	309.265	93.495	290.872	3.11109	0	>2	up	6820					Copine	Signal transduction mechanisms	CELLULAR PROCESSES AND SIGNALING
679345	258	2.48209	3.69173	3.87536	7.19454	13.6102	10.4384	3.34973	10.4144	3.10903	0.00482023	>2	up	5565				Protein of unknown function DUF341	Phospholipase/carboxyhydrolase	Amino acid transport and metabolism	METABOLISM
682200	132	93.6313	105.703	98.3581	250.693	331.349	343.376	99.2308	308.473	3.10864	1.4356e-12	>2	up	4858
42807	651	5.80289	6.20282	5.9653	21.6398	18.171	15.9172	5.99034	18.576	3.10099	8.71778e-05	>2	up	239			metabolic process ; oxidoreductase activity	Tyrosinase ; Tyrosinase ; Tyrosinase ; Tyrosinase ; Di-copper centre-containing
667692	200	11.368	14.3783	10.0531	24.7095	38.4289	47.8592	11.9332	36.9992	3.10054	0.00153447	>2	up	5256				Alpha/beta hydrolase fold-1
684899	279	5.66166	5.74966	5.1647	8.48834	24.4313	18.3948	5.52534	17.1048	3.0957	0.0432076	>2	up	109			O-methyltransferase activity	O-methyltransferase, family 2	Hydroxyindole-O-methyltransferase and related SAM-dependent methyltransferases	General function prediction only	POORLY CHARACTERIZED
686106	192	22.2354	20.3653	22.8212	93.343	62.6659	46.3143	21.8073	67.4411	3.09259	0.00718277	>2	up	816				Thioesterase superfamily	Uncharacterized conserved protein	Function unknown	POORLY CHARACTERIZED
617470	679	4.75796	4.26338	4.92639	9.78045	15.9984	17.2386	4.64924	14.3391	3.08419	0.00117912	>2	up	393				Ankyrin ; Ankyrin ; Ankyrin ; Ankyrin ; Ankyrin ; Ankyrin	FOG: Ankyrin repeat	General function prediction only	POORLY CHARACTERIZED
667463	1533	57.7014	54.5435	57.0447	151.305	168.994	200.863	56.4299	173.721	3.07852	1.84551e-13	>2	up	1818			iron ion binding ; electron transport ; electron carrier activity ; FMN binding ; oxidoreductase activity ; heme binding ; iron-sulfur cluster binding ; catalytic activity ; metabolic process ; sulfite reductase (NADPH) activity ; amino acid biosynthetic process ; sulfite reductase complex (NADPH) ; NADP binding ; 4 iron, 4 sulfur cluster binding ; pyruvate dehydrogenase (NADP+) activity	Flavodoxin-like ; Nitrite and sulphite reductase iron-sulphur/siroheme-binding site ; Flavodoxin/nitric oxide synthase ; Nitrite and sulphite reductase 4Fe-4S region ; Pyruvate flavodoxin/ferredoxin oxidoreductase, N-terminal ; Nitrite/sulphite reductase, hemoprotein beta-component, ferrodoxin-like ; Sulphite reductase (NADPH) hemoprotein, beta subunit ; Flavodoxin/nitric oxide synthase ; Nitrite…	Sulfite reductase (ferredoxin)	Inorganic ion transport and metabolism	METABOLISM	1.2.1.51	Pyruvate dehydrogenase (NADP+).
668971	174	25.9522	30.4737	22.984	65.9437	112.314	66.1912	26.47	81.4831	3.07832	0.00108169	>2	up	5686				Glyoxalase/extradiol ring-cleavage dioxygenase ; Glyoxalase/bleomycin resistance protein/dioxygenase
669166	562	12.0465	11.9165	11.9836	24.6245	47.9009	38.076	11.9822	36.8672	3.07683	0.00123569	>2	up	33			sugar:hydrogen symporter activity ; carbohydrate transport ; membrane ; transporter activity ; transport ; integral to membrane	General substrate transporter ; Sugar transporter ; Major facilitator superfamily ; Sugar transporter, conserved site ; MFS general substrate transporter	Predicted transporter (major facilitator superfamily)	General function prediction only	POORLY CHARACTERIZED
665992	701	5.90342	6.29374	5.98342	10.9581	24.958	19.9417	6.06019	18.6193	3.07239	0.0114469	>2	up	27876			hydrogen ion transmembrane transporter activity ; proton-transporting two-sector ATPase complex ; catalytic activity	ATPase, F1/V1/A1 complex, alpha/beta subunit, nucleotide-binding ; Peptidase, trypsin-like serine and cysteine
661738	274	88.7016	95.6037	86.0911	346.349	183.214	295.819	90.1321	275.127	3.05249	0.00158486	>2	up	2030
95237	217	3.91794	3.64869	3.44324	8.50721	10.7853	14.3114	3.66996	11.2013	3.05216	0.00356378	>2	up	81482	unique		transcription factor activity ; nucleus ; regulation of transcription, DNA-dependent ; zinc ion binding	Fungal transcriptional regulatory protein, N-terminal
233251	144	79.6217	79.6611	70.3895	190.233	257.507	252.986	76.5574	233.575	3.05098	8.88737e-13	>2	up	8169
714436	325	25.004	28.4178	25.2927	60.119	92.6363	87.0773	26.2382	79.9442	3.04687	8.4847e-07	>2	up	7763					Predicted ubiquitin-protein ligase/hyperplastic discs protein, HECT superfamily	Posttranslational modification, protein turnover, chaperones	CELLULAR PROCESSES AND SIGNALING
135124	98	2.59309	2.73596	2.40745	7.09933	5.18207	11.272	2.57883	7.85113	3.04445	0.0304928	>2	up	89598	unique
694612	338	29.5731	24.2381	29.254	57.506	122.373	72.2504	27.6884	84.0432	3.03532	0.0109034	>2	up	150					Uncharacterized conserved protein	Function unknown	POORLY CHARACTERIZED
54564	147	3.15264	3.47053	4.47894	11.2258	10.9633	11.4917	3.7007	11.2269	3.03373	0.0035823	>2	up	9659
664698	736	40.5744	44.2493	44.0149	80.6456	125.75	184.452	42.9462	130.283	3.03362	0.0139096	>2	up	2331			acetylglutamate kinase activity ; arginine biosynthetic process ; amino-acid N-acetyltransferase activity	Protein of unknown function DUF619 ; N-acetylglutamate synthase, fungal	Acetylglutamate kinase/acetylglutamate synthase	Amino acid transport and metabolism	METABOLISM	2.3.1.1	Amino-acid N-acetyltransferase.
669466	574	31.2704	31.4439	28.2436	79.4327	90.4841	105.557	30.3193	91.8245	3.02859	1.29193e-12	>2	up	1907			sulfate assimilation ; sulfate adenylyltransferase (ATP) activity ; ATP binding ; kinase activity ; transferase activity, transferring phosphorus-containing groups ; sulfate adenylyltransferase complex (ATP)	Adenylylsulphate kinase, C-terminal ; Adenylylsulphate kinase, C-terminal ; ATP-sulphurylase ; ATP-sulphurylase ; Adenylylsulphate kinase, C-terminal ; PUA-like	ATP sulfurylase (sulfate adenylyltransferase)	Inorganic ion transport and metabolism	METABOLISM	2.7.7.4	Sulfate adenylyltransferase.
664463	273	8.07304	11.8316	10.1183	25.4813	40.2342	24.9973	10.0076	30.2376	3.02145	0.000481273	>2	up	285				Phosphoglycerate mutase	Predicted phosphoglycerate mutase	Carbohydrate transport and metabolism	METABOLISM
643029	576	102.537	103.918	101.434	308.845	197.638	422.137	102.63	309.54	3.01609	0.00747996	>2	up	354			binding ; transport ; membrane ; calcium ion binding ; mitochondrial inner membrane	Calcium-binding EF-hand ; Mitochondrial carrier protein ; Calcium-binding EF-hand ; Mitochondrial substrate carrier ; Calcium-binding EF-hand ; Calcium-binding EF-hand ; Mitochondrial substrate carrier ; Calcium-binding EF-hand ; Mitochondrial substrate carrier	Predicted mitochondrial carrier protein	Nucleotide transport and metabolism	METABOLISM
152550	170	12.6313	11.5552	11.3312	30.3885	38.0185	38.6345	11.8392	35.6805	3.01375	4.80226e-08	>2	up	89			DNA binding ; nucleus ; transcription ; zinc ion binding	Fungal specific transcription factor
662580	229	2.67184	2.36143	2.46379	6.71941	7.6103	8.20675	2.49902	7.51215	3.00604	0.0218633	>2	up	6058			catalytic activity ; cellular metabolic process ; coenzyme binding ; binding ; metabolic process	NAD-dependent epimerase/dehydratase ; NAD(P)-binding
128070	93	11.657	9.12529	10.6366	24.5132	42.8492	27.0284	10.473	31.4636	3.00426	0.00150342	>2	up	89875	unique
535265	533	15.0984	14.6408	14.5932	36.987	55.7079	39.9453	14.7775	44.2134	2.99194	7.7857e-06	>2	up	5			monooxygenase activity ; iron ion binding ; electron transport ; heme binding	Cytochrome P450 ; Cytochrome P450, E-class, group I ; Cytochrome P450 ; Cytochrome P450	Cytochrome P450 CYP4/CYP19/CYP26 subfamilies	Lipid transport and metabolism	METABOLISM
662951	652	13.4383	13.0112	12.6263	53.6383	34.5764	28.4817	13.0252	38.8988	2.98642	0.00638769	>2	up	4813		other	metabolic process ; alkaline phosphatase activity	Alkaline phosphatase ; Alkaline phosphatase ; Alkaline phosphatase ; Alkaline-phosphatase-like, core domain	Alkaline phosphatase	Inorganic ion transport and metabolism	METABOLISM	3.1.3.1	Alkaline phosphatase.
307741	116	9.71553	11.1106	9.54375	26.8524	43.1232	20.7142	10.1233	30.2299	2.98618	0.0102673	>2	up	4034				Thioredoxin-like fold	Alkyl hydroperoxide reductase, thiol specific antioxidant and related enzymes	Posttranslational modification, protein turnover, chaperones	CELLULAR PROCESSES AND SIGNALING
439270	602	55.7762	64.7858	63.2108	184.896	166.84	196.501	61.2576	182.746	2.98324	0	>2	up	203		other	hexokinase activity ; ATP binding ; glycolysis ; glucokinase activity	Hexokinase ; Hexokinase ; Hexokinase ; Hexokinase ; Hexokinase	Hexokinase	Carbohydrate transport and metabolism	METABOLISM	2.7.1.2	Glucokinase.
701105	921	8.9751	8.47429	8.07208	37.052	20.2199	18.6817	8.50716	25.3179	2.97607	0.0261666	>2	up	9979				Ankyrin ; Ankyrin ; Ankyrin ; Ankyrin ; NACHT nucleoside triphosphatase ; Ankyrin
728974	317	31.678	35.7169	34.204	83.0909	137.22	81.7541	33.8663	100.688	2.97311	0.000731478	>2	up	6037			nucleic acid binding ; intracellular ; zinc ion binding	Zinc finger, C2H2-type ; Zinc finger, C2H2-like ; Zinc finger, C2H2-type ; Zinc finger, C2H2-type	FOG: Zn-finger	General function prediction only	POORLY CHARACTERIZED
102550	870	58.6182	59.3803	54.821	126.948	135.841	250.948	57.6065	171.245	2.97267	0.0174452	>2	up	79			ATP binding ; ATPase activity, coupled to transmembrane movement of ions, phosphorylative mechanism ; proton transport ; membrane ; transport ; cation transport ; catalytic activity ; metabolic process ; magnesium-importing ATPase activity ; magnesium ion transport ; integral to membrane ; hydrolase activity, acting on acid anhydrides, catalyzing transmembrane movement of substances	ATPase, P-type, K/Mg/Cd/Cu/Zn/Na/Ca/Na/H-transporter ; H+ transporting ATPase, proton pump ; Magnesium-translocating P-type ATPase ; E1-E2 ATPase-associated region ; ATPase, P-type cation-transporter, N-terminal ; Haloacid dehalogenase-like hydrolase ; ATPase, P-type, K/Mg/Cd/Cu/Zn/Na/Ca/Na/H-transporter ; Magnesium-translocating P-type ATPase ; ATPase, P-type, K/Mg/Cd/Cu/Zn/Na/Ca/Na/H-transporter	Ca2+ transporting ATPase	Inorganic ion transport and metabolism	METABOLISM	3.6.3.2	Magnesium-importing ATPase.
658402	301	72.5932	77.9032	78.5154	191.391	205.541	282.02	76.3372	226.317	2.9647	2.14966e-06	>2	up	4036			transcription factor activity ; nucleus ; regulation of transcription, DNA-dependent ; sequence-specific DNA binding ; protein dimerization activity	bZIP transcription factor, bZIP-1 ; Basic-leucine zipper (bZIP) transcription factor ; Basic-leucine zipper (bZIP) transcription factor ; Basic-leucine zipper (bZIP) transcription factor
621982	524	6.60738	6.20682	6.29802	14.3506	20.9954	21.1699	6.37074	18.8386	2.95706	0.000145311	>2	up	1495			chromate transmembrane transporter activity ; chromate transport	Chromate transporter region
652499	98	2.61564	2.96543	3.91405	9.19532	12.0006	6.87055	3.16504	9.35548	2.95588	0.0104124	>2	up	7237
689464	545	6.69755	6.71464	5.6656	14.7979	21.1293	20.4186	6.35926	18.7819	2.95347	0.000150152	>2	up	8			transporter activity ; transport ; integral to membrane	Major facilitator superfamily MFS-1 ; Major facilitator superfamily ; MFS general substrate transporter	Predicted transporter (major facilitator superfamily)	General function prediction only	POORLY CHARACTERIZED
692288	232	38.1636	38.4107	35.3378	85.0891	93.7283	151.164	37.3041	109.994	2.94857	0.00278457	>2	up	23697
541014	150	205.064	240.066	222.416	505.652	712.616	746.28	222.515	654.849	2.94294	2.47364e-08	>2	up	160			calcium ion binding	Calcium-binding EF-hand ; Recoverin ; Calcium-binding EF-hand ; Calcium-binding EF-hand ; Calcium-binding EF-hand ; Calcium-binding EF-hand	Calmodulin and related proteins (EF-Hand superfamily)	Signal transduction mechanisms	CELLULAR PROCESSES AND SIGNALING
597699	377	51.6381	63.4712	55.9672	165.704	152.588	183.306	57.0255	167.199	2.93201	0	>2	up	6675
658640	523	19.0258	19.2755	21.4361	38.6997	83.422	52.9537	19.9124	58.3584	2.93075	0.0104783	>2	up	16			cell surface ; amino acid transport ; amino acid transmembrane transporter activity ; membrane ; transport	Amino acid permease-associated region ; Amino acid/polyamine transporter I ; Surface protein from Gram-positive cocci, anchor region	Amino acid transporters	Amino acid transport and metabolism	METABOLISM
593718	411	10.2835	9.55435	8.47871	33.7943	27.013	22.0068	9.43884	27.6047	2.92458	2.83609e-05	>2	up	13520
556432	677	40.8317	40.0348	39.7236	159.969	63.6904	128.572	40.1967	117.411	2.9209	0.0292631	>2	up	5620			nucleic acid binding ; intracellular ; zinc ion binding	Zinc finger, C2H2-type ; Zinc finger, C2H2-like ; Zinc finger, C2H2-type ; Zinc finger, C2H2-type	FOG: Zn-finger	General function prediction only	POORLY CHARACTERIZED
655944	364	40.3086	49.3952	45.7114	110.683	162.484	121.91	45.1384	131.692	2.91752	9.66322e-08	>2	up	5214					G-protein alpha subunit (small G protein superfamily)	Signal transduction mechanisms	CELLULAR PROCESSES AND SIGNALING
366770	346	4.41507	4.40433	6.29769	13.9417	18.1476	11.905	5.03903	14.6648	2.91024	0.00109085	>2	up	5955		other
654639	346	4.58075	3.33233	3.79276	15.8167	9.06665	9.14201	3.90195	11.3418	2.9067	0.0132448	>2	up	38			catalytic activity ; binding ; metabolic process ; NADPH:quinone reductase activity	Alcohol dehydrogenase, zinc-binding ; Alcohol dehydrogenase GroES-like ; GroES-like ; NAD(P)-binding	Zinc-binding oxidoreductase	Energy production and conversion	METABOLISM	1.6.5.5	NADPH:quinone reductase.
59211	270	101.159	102.203	90.995	242.464	345.86	267.197	98.1189	285.174	2.90641	1.12854e-09	>2	up	8054					FOG: Zn-finger	General function prediction only	POORLY CHARACTERIZED
700688	958	7.99781	7.826	8.60791	18.5414	30.3652	22.0353	8.1439	23.6473	2.90368	0.00029164	>2	up	7422			protein kinase activity ; ATP binding ; protein amino acid phosphorylation ; protein serine/threonine kinase activity	Protein kinase, core ; Serine/threonine protein kinase-related ; Serine/threonine protein kinase ; Protein kinase, core ; Serine/threonine protein kinase, active site ; Protein kinase-like	Dual specificity; serine/threonine and tyrosine kinase	Cell cycle control, cell division, chromosome partitioning	METABOLISM
240851	174	3.21767	2.12373	2.30332	6.24301	10.0734	5.85731	2.54824	7.39124	2.90053	0.0281719	>2	up	99727	unique
221733	93	10.8924	11.2441	11.3781	31.2257	27.7981	38.1813	11.1715	32.4017	2.90038	4.15953e-07	>2	up	38003	unique
635852	365	21.0614	22.1314	22.7742	46.0848	83.1959	61.6536	21.989	63.6448	2.89439	0.000440964	>2	up	1084				Alpha/beta hydrolase fold-1
578638	626	76.0409	77.0633	83.4064	183.227	209.607	289.458	78.8369	227.431	2.88483	3.65059e-05	>2	up	3832				Cyclin-related 2 ; Cyclin-like	von Willebrand factor and related coagulation proteins	Extracellular structures	CELLULAR PROCESSES AND SIGNALING
688804	318	56.9898	67.5755	60.9413	176.119	175.052	182.161	61.8355	177.778	2.87501	0	>2	up	2775			carbohydrate metabolic process ; isomerase activity ; catalytic activity ; carbohydrate binding	Aldose 1-epimerase ; Glycoside hydrolase-type carbohydrate-binding	Uncharacterized enzymes related to aldose 1-epimerase	Carbohydrate transport and metabolism	METABOLISM
580025	138	16.7056	18.5262	14.4905	38.4967	58.0001	46.0267	16.5741	47.5079	2.86639	1.92662e-06	>2	up	6346
46065	692	32.7962	31.8573	27.9795	51.8064	131.799	81.5886	30.8777	88.3981	2.86285	0.0342672	>2	up	4778			catalytic activity ; glucan 1,4-alpha-glucosidase activity ; polysaccharide metabolic process	Glycoside hydrolase 15-related ; Six-hairpin glycosidase-like						GH15
666430	388	21.0949	18.6311	20.2862	38.712	70.4994	62.525	20.0041	57.2455	2.86169	0.000519097	>2	up	18971					beta-1,6-N-acetylglucosaminyltransferase, contains WSC domain	Carbohydrate transport and metabolism	METABOLISM
658553	304	15.5295	15.1291	14.2236	35.4361	50.4691	42.3502	14.9607	42.7518	2.8576	1.10034e-07	>2	up	19354
576030	478	12.3253	13.4239	14.519	41.1089	37.1627	36.675	13.4227	38.3155	2.85452	4.36969e-08	>2	up	2154			oxidoreductase activity ; D-amino-acid dehydrogenase activity	FAD dependent oxidoreductase	Possible oxidoreductase	General function prediction only	POORLY CHARACTERIZED	1.4.99.1	D-amino-acid dehydrogenase.
649250	416	6.02625	6.19519	5.45133	17.3079	21.5162	11.5799	5.89092	16.8013	2.85207	0.00287467	>2	up	5863			catalytic activity	Peptidase, trypsin-like serine and cysteine
642600	424	6.73164	7.18585	7.61776	19.1365	26.2248	16.0244	7.17842	20.4619	2.85047	0.000468504	>2	up	346			monooxygenase activity ; electron transport ; aromatic compound metabolic process ; metabolic process ; oxidoreductase activity	Aromatic-ring hydroxylase ; FAD dependent oxidoreductase ; Monooxygenase, FAD-binding	Kynurenine 3-monooxygenase and related flavoprotein monooxygenases	Energy production and conversion	METABOLISM
700411	957	5.46621	5.45394	4.85014	14.8904	14.3889	15.5704	5.25676	14.9499	2.84394	0.00111772	>2	up	5091				Meiosis specific protein SPO22	Uncharacterized conserved protein	Function unknown	POORLY CHARACTERIZED
610832	966	13.7678	13.0945	12.5944	20.8389	51.3383	40.028	13.1523	37.4017	2.84375	0.021376	>2	up	5828				Tetratricopeptide TPR-1 ; Tetratricopeptide TPR2 ; Tetratricopeptide region ; Tetratricopeptide region ; Tetratricopeptide region
652481	156	308.58	331.131	305.959	763.044	870.323	1054.22	315.223	895.862	2.84199	1.55015e-10	>2	up	3352			superoxide metabolic process ; metal ion binding ; superoxide dismutase activity	Superoxide dismutase, copper/zinc binding ; Superoxide dismutase, copper/zinc binding ; Superoxide dismutase, copper/zinc binding ; Superoxide dismutase, copper/zinc binding ; Superoxide dismutase, copper/zinc binding	Cu2+/Zn2+ superoxide dismutase SOD1	Inorganic ion transport and metabolism	METABOLISM	1.15.1.1	Superoxide dismutase.
571310	840	30.1893	32.2462	29.4247	115.288	59.0773	86.4433	30.6201	86.9363	2.83919	0.00527789	>2	up	610			hydrolase activity, hydrolyzing O-glycosyl compounds ; carbohydrate metabolic process ; beta-mannosidase activity	Glycoside hydrolase family 2, immunoglobulin-like beta-sandwich ; Glycoside hydrolase family 2, immunoglobulin-like beta-sandwich ; Galactose-binding like ; Glycoside hydrolase, catalytic core	Predicted beta-mannosidase	Carbohydrate transport and metabolism	METABOLISM	3.2.1.25	Beta-mannosidase.	GH2
108593	542	2.08182	2.57076	2.1611	5.89072	8.0863	5.3047	2.27123	6.42724	2.82985	0.0463348	>2	up	15316
600384	386	311.406	313.844	324.132	924.355	717.817	1039.7	316.461	893.957	2.82486	2.06452e-07	>2	up	315			zinc ion binding ; oxidoreductase activity ; catalytic activity ; binding ; metabolic process	Alcohol dehydrogenase, zinc-binding ; Alcohol dehydrogenase GroES-like ; Alcohol dehydrogenase class III/S-(hydroxymethyl)glutathione dehydrogenase ; Alcohol dehydrogenase, zinc-containing, conserved site ; GroES-like ; NAD(P)-binding	Alcohol dehydrogenase, class III	Secondary metabolites biosynthesis, transport and catabolism	METABOLISM
519311	335	11.4695	13.767	10.7534	21.9724	30.5209	49.1449	11.9966	33.8794	2.82408	0.0270191	>2	up	865			catalytic activity ; mannan endo-1,6-alpha-mannosidase activity	Glycoside hydrolase, family 76 ; Six-hairpin glycosidase-like				3.2.1.101	Mannan endo-1,6-beta-mannosidase.	GH76
603894	562	7.6411	8.012	6.03595	21.2304	13.7364	26.1159	7.22968	20.3609	2.8163	0.00441582	>2	up	15521
581600	591	9.86034	10.4331	10.5488	29.3499	33.7269	23.7301	10.2807	28.9356	2.81455	3.55899e-06	>2	up	11			metabolic process ; oxidoreductase activity	Aldehyde dehydrogenase ; Aldehyde dehydrogenase, conserved site ; Aldehyde dehydrogenase, conserved site ; Aldehyde/histidinol dehydrogenase	Betaine aldehyde dehydrogenase	Energy production and conversion	METABOLISM
457684	118	11.2157	15.2939	13.8313	31.4609	42.0113	40.0479	13.447	37.84	2.81402	8.42515e-08	>2	up	4790
552396	117	11.3116	10.1402	10.9334	19.1473	37.074	34.7442	10.7951	30.3219	2.80886	0.00348648	>2	up	4795			microtubule ; tubulin folding ; unfolded protein binding	Tubulin binding cofactor A ; Tubulin binding cofactor A ; Tubulin binding cofactor A	Beta-tubulin folding cofactor A	Posttranslational modification, protein turnover, chaperones	CELLULAR PROCESSES AND SIGNALING
541848	350	72.0275	79.5871	75.8705	152.884	205.375	280.345	75.8284	212.868	2.80724	0.00117364	>2	up	4905
676345	310	43.174	47.4347	42.0238	145.77	135.26	90.1529	44.2108	123.728	2.79858	5.97581e-05	>2	up	247			catalytic activity ; aromatic compound metabolic process ; ferric iron binding ; iron ion binding ; catechol metabolic process ; catechol 1,2-dioxygenase activity ; oxidoreductase activity, acting on single donors with incorporation of molecular oxygen, incorporation of two atoms of oxygen	Intradiol ring-cleavage dioxygenase, C-terminal ; Catechol dioxygenase, N-terminal ; Intradiol ring-cleavage dioxygenase, core
152250	595	12.615	14.5992	14.3056	40.5215	39.991	35.684	13.8399	38.7322	2.79858	5.98417e-08	>2	up	5275			transcription factor activity ; nucleus ; regulation of transcription, DNA-dependent ; zinc ion binding ; sequence-specific DNA binding ; metabolic process ; oxidoreductase activity	Zinc finger, GATA-type ; Zinc finger, GATA-type ; Zinc finger, GATA-type ; Zinc finger, GATA-type ; Aldehyde dehydrogenase, conserved site ; Zinc finger, GATA-type	GATA-4/5/6 transcription factors	Transcription	INFORMATION STORAGE AND PROCESSING
708497	498	17.0168	16.7771	15.9141	38.8153	44.8988	54.9969	16.5693	46.237	2.79052	2.56119e-07	>2	up	1			transporter activity ; transport ; integral to membrane	Major facilitator superfamily MFS-1 ; Major facilitator superfamily ; MFS general substrate transporter	Permease of the major facilitator superfamily	Carbohydrate transport and metabolism	METABOLISM
667207	93	4.38155	5.18888	4.95279	9.76943	14.4045	16.3138	4.84107	13.4959	2.7878	0.00257225	>2	up	13883	unique
130998	112	8.42302	10.1163	8.58371	15.2232	24.5633	35.7067	9.04101	25.1644	2.78337	0.0289546	>2	up	80282	unique
624172	932	39.4897	35.8531	41.1979	69.187	139.703	115.427	38.8469	108.106	2.78286	0.00260805	>2	up	4943
669246	488	13.8914	16.2519	13.9325	43.8281	48.8384	29.9793	14.6919	40.882	2.78261	8.8975e-05	>2	up	111			oxidoreductase activity ; sarcosine oxidase activity	FAD dependent oxidoreductase	FAD-dependent oxidoreductase	General function prediction only	POORLY CHARACTERIZED	1.5.3.1	Sarcosine oxidase.
550393	598	609.503	617.067	589.569	1696.28	1366.79	1987.25	605.38	1683.44	2.7808	2.71603e-07	>2	up	1220			nucleic acid binding ; intracellular ; zinc ion binding	Zinc finger, C2H2-type ; Zinc finger, C2H2-type ; Zinc finger, C2H2-like ; Zinc finger, C2H2-type ; Zinc finger, C2H2-type	FOG: Zn-finger	General function prediction only	POORLY CHARACTERIZED
657350	394	10.3872	11.4298	10.4624	33.3501	24.5354	31.841	10.7598	29.9088	2.77969	2.56187e-06	>2	up	7256			GTP binding ; small GTPase mediated signal transduction	Ras GTPase ; Ras	Ras-related GTPase	General function prediction only	POORLY CHARACTERIZED
682921	586	42.1456	42.6874	39.1176	79.7352	131.212	133.364	41.3168	114.77	2.77781	0.000141451	>2	up	16638			catalytic activity ; binding ; metabolic process	NAD(P)-binding
654144	188	1149.9	1136.98	1138.97	2597.11	3412.5	3503.57	1141.95	3171.06	2.77688	6.56564e-13	>2	up	60			peptidyl-prolyl cis-trans isomerase activity ; protein folding ; cyclophilin ; FK506-sensitive peptidyl-prolyl cis-trans isomerase ; cyclophilin-type peptidyl-prolyl cis-trans isomerase activity	Peptidyl-prolyl cis-trans isomerase, cyclophilin-type ; Peptidyl-prolyl cis-trans isomerase, cyclophilin-type ; Peptidyl-prolyl cis-trans isomerase, cyclophilin-type ; Peptidyl-prolyl cis-trans isomerase, cyclophilin-type ; Cyclophilin-like	Cyclophilin type peptidyl-prolyl cis-trans isomerase	Posttranslational modification, protein turnover, chaperones	CELLULAR PROCESSES AND SIGNALING	5.2.1.8	Peptidylprolyl isomerase.
694080	822	14.4239	14.046	14.0224	37.9745	38.4569	41.4462	14.1641	39.2926	2.7741	5.88601e-08	>2	up	7255
658439	406	52.2702	53.7047	48.6839	186.121	130.783	111.884	51.5529	142.929	2.77248	0.000781128	>2	up	35			protein kinase activity ; ATP binding ; protein amino acid phosphorylation ; protein serine/threonine kinase activity ; protein-tyrosine kinase activity ; cAMP-dependent protein kinase activity ; cAMP-dependent protein kinase complex	Protein kinase, core ; Serine/threonine protein kinase-related ; Protein kinase, C-terminal ; Tyrosine protein kinase ; Serine/threonine protein kinase ; Protein kinase, core ; Protein kinase ATP binding, conserved site ; Serine/threonine protein kinase, active site ; Protein kinase-like	cAMP-dependent protein kinase catalytic subunit (PKA)	Signal transduction mechanisms	CELLULAR PROCESSES AND SIGNALING
659556	397	70.9832	74.9996	71.269	209.535	156.209	236.376	72.4173	200.706	2.77153	5.21567e-06	>2	up	955
544372	261	32.3053	38.4137	31.9423	87.3041	77.1615	119.733	34.2204	94.7328	2.76831	6.64725e-05	>2	up	3935			sugar binding ; carbohydrate metabolic process	Sugar isomerase (SIS)
592854	419	60.9304	55.5137	60.1829	126.791	130.514	230.904	58.8757	162.737	2.76407	0.0105958	>2	up	3769
236241	266	14.2527	15.1474	15.4763	22.8524	59.9793	41.1141	14.9588	41.3153	2.76194	0.0390696	>2	up	7045
617821	141	125.548	125.749	120.31	223.783	500.858	296.141	123.869	340.261	2.74694	0.021402	>2	up	8169
708273	431	13.2291	15.2706	14.8889	25.9523	57.714	35.4413	14.4629	39.7025	2.74513	0.0223805	>2	up	419
659521	385	50.1874	56.5308	68.9105	111.584	158.449	211.43	58.5429	160.488	2.74137	0.00228093	>2	up	87			electron transport ; oxidoreductase activity ; F420H2 dehydrogenase activity ; sulfur oxygenase reductase activity ; malolactic enzyme activity ; regulation of oxidoreductase activity	Taurine catabolism dioxygenase TauD/TfdA				1.-.-.-	Oxidoreductases.
639828	655	37.9828	39.7212	35.0192	89.194	111.634	107.756	37.5744	102.861	2.73754	0	>2	up	840			protein kinase activity ; ATP binding ; protein amino acid phosphorylation	Protein kinase, core ; Protein kinase, core ; Protein kinase-like
674000	562	74.4451	75.9678	76.108	143.047	223.003	253.977	75.507	206.675	2.73717	0.000348357	>2	up	5709			beta-lactamase activity ; beta-lactam antibiotic catabolic process ; response to antibiotic	Beta-lactamase ; Beta-lactamase-type transpeptidase fold
656334	309	139.495	125.85	139.89	339.325	432.033	337.501	135.079	369.619	2.73633	4.80163e-15	>2	up	6067			metabolic process ; oxidoreductase activity ; catalytic activity ; binding ; 2-deoxy-D-gluconate 3-dehydrogenase activity	Glucose/ribitol dehydrogenase ; Short-chain dehydrogenase/reductase SDR ; NAD(P)-binding	Reductases with broad range of substrate specificities	General function prediction only	POORLY CHARACTERIZED	1.1.1.125	2-deoxy-D-gluconate 3-dehydrogenase.
579912	361	61.1406	59.7115	64.7609	146.63	197.114	164.123	61.871	169.289	2.73616	9.20266e-13	>2	up	51			oxidoreductase activity ; aryl-alcohol dehydrogenase (NADP+) activity	Aldo/keto reductase ; Aldo/keto reductase ; Aldo/keto reductase	Voltage-gated shaker-like K+ channel, subunit beta/KCNAB	Energy production and conversion	METABOLISM	1.1.1.91	Aryl-alcohol dehydrogenase (NADP+).
693929	1069	3.44175	2.84781	2.98494	6.95143	8.11036	10.2306	3.0915	8.4308	2.72709	0.0234227	>2	up	83			DNA binding ; ATP binding ; nucleic acid binding ; helicase activity ; protein binding ; zinc ion binding ; ATP-dependent DNA helicase activity ; ATP-dependent RNA helicase activity ; ATP-dependent helicase activity ; DNA-dependent ATPase activity ; RNA-dependent ATPase activity ; protein-transmembrane transporting ATPase activity ; ATPase activity ; single-stranded DNA-dependent ATP-dependent DN…	SNF2-related ; DNA/RNA helicase, C-terminal ; Zinc finger, RING-type ; DEAD-like helicase, N-terminal ; DNA/RNA helicase, C-terminal ; Zinc finger, RING-type ; Helicase, superfamily 1 and 2, ATP-binding ; DNA/RNA helicase, C-terminal ; Zinc finger, RING-type	Helicase-like transcription factor HLTF/DNA helicase RAD5, DEAD-box superfamily	Transcription	INFORMATION STORAGE AND PROCESSING	3.6.1.3	Adenosinetriphosphatase.
371536	173	2.47139	2.84505	2.05283	6.10279	7.38535	6.57518	2.45642	6.68777	2.72257	0.0479461	>2	up	78067	unique
603380	544	52.8918	51.5959	53.4947	132.15	97.1151	200.114	52.6608	143.126	2.71789	0.0132712	>2	up	4213										GT69
662776	312	8.90636	10.0652	12.7882	23.8849	37.4774	24.9339	10.5866	28.7654	2.71715	0.000501015	>2	up	659			metabolic process ; acetyltransferase activity ; arylamine N-acetyltransferase activity	N-acetyltransferase ; Arylamine N-acetyltransferase ; N-acetyltransferase				2.3.1.5	Arylamine N-acetyltransferase.
568075	138	7.57938	7.2652	4.79465	10.204	23.9484	19.1471	6.54641	17.7665	2.71393	0.0255544	>2	up	4931			translation initiation factor activity ; translational initiation ; RNA binding	S1, IF1 type ; Eukaryotic initiation factor 1A (eIF-1A) ; S1, IF1 type ; Nucleic acid-binding, OB-fold-like	Predicted translation initiation factor related to eIF-1A	Translation, ribosomal structure and biogenesis	INFORMATION STORAGE AND PROCESSING
684206	508	16.0935	15.7889	16.4113	36.0352	56.3148	38.3101	16.0979	43.5534	2.70553	0.000178224	>2	up	426			hydrolase activity, hydrolyzing O-glycosyl compounds ; carbohydrate metabolic process ; alpha-galactosidase activity ; alpha-N-acetylgalactosaminidase activity	Glycoside hydrolase, clan GH-D ; Glycoside hydrolase, family 27 ; Glycoside hydrolase, melibiase ; Glycoside hydrolase, clan GH-D ; Glycoside hydrolase, clan GH-D ; Glycoside hydrolase, catalytic core	Alpha-D-galactosidase (melibiase)	Carbohydrate transport and metabolism	METABOLISM	3.2.1.49	Alpha-N-acetylgalactosaminidase.	GH27
669883	259	12.7314	13.0099	14.0734	32.2319	41.1266	34.2991	13.2716	35.8859	2.70397	4.63734e-07	>2	up	6608
658669	508	22.0013	18.8505	20.3628	46.248	36.3971	82.6093	20.4048	55.0848	2.6996	0.0477945	>2	up	1171				MFS general substrate transporter	Iron transporter	Inorganic ion transport and metabolism	METABOLISM
580108	698	45.2609	43.9295	43.4577	148.187	100.688	108.252	44.216	119.042	2.69229	4.43987e-05	>2	up	9973			subtilase activity ; proteolysis	Peptidase S8 and S53, subtilisin, kexin, sedolisin ; Peptidase S8 and S53, subtilisin, kexin, sedolisin ; Peptidase S8 and S53, subtilisin, kexin, sedolisin ; Peptidase S8 and S53, subtilisin, kexin, sedolisin ; Galactose-binding like ; Peptidase S8 and S53, subtilisin, kexin, sedolisin
186449	595	13.6557	14.1083	13.075	21.9495	38.5307	49.4515	13.613	36.6439	2.69183	0.0181323	>2	up	23622					PHD Zn-finger proteins	General function prediction only	POORLY CHARACTERIZED
125707	142	268.297	285.064	259.479	405.71	929.013	853.236	270.947	729.32	2.69174	0.0138625	>2	up	93172	unique
653487	315	39.7246	38.1406	36.9897	132.893	103.162	73.0301	38.285	103.028	2.69109	0.00206088	>2	up	3668			metabolic process ; oxidoreductase activity ; catalytic activity ; binding ; 2,4-dienoyl-CoA reductase (NADPH) activity	Glucose/ribitol dehydrogenase ; Short-chain dehydrogenase/reductase SDR ; NAD(P)-binding	Reductases with broad range of substrate specificities	General function prediction only	POORLY CHARACTERIZED	1.3.1.34	2,4-dienoyl-CoA reductase (NADPH).
654025	165	139.836	143.327	135.328	376.552	420.905	328.274	139.497	375.244	2.68997	0	>2	up	1796		SSP	defense response	Extracellular membrane protein, 8-cysteine region, CFEM ; Extracellular membrane protein, 8-cysteine region, fungi ; Cyclotide	Serine/threonine protein phosphatase 2A, regulatory subunit	Signal transduction mechanisms	CELLULAR PROCESSES AND SIGNALING
290201	517	8.24252	7.94136	8.75779	18.6116	19.1325	29.3124	8.31389	22.3522	2.68853	0.00160224	>2	up	12420					Myosin class II heavy chain	Cytoskeleton	CELLULAR PROCESSES AND SIGNALING
680303	249	24.2607	23.2866	21.9077	83.0287	58.8973	44.6913	23.1517	62.2058	2.68688	0.00500114	>2	up	124			glutathione transferase activity	Glutathione S-transferase, C-terminal ; Glutathione S-transferase, N-terminal ; Glutathione S-transferase, C-terminal-like ; Thioredoxin-like fold	Glutathione S-transferase	Posttranslational modification, protein turnover, chaperones	CELLULAR PROCESSES AND SIGNALING	2.5.1.18	Glutathione transferase.
660998	176	4.74356	5.11988	4.05957	10.129	15.1265	12.1473	4.641	12.4676	2.6864	0.00523896	>2	up	53000	unique
657760	315	201.749	202.868	200.247	330.24	798.588	495.912	201.621	541.58	2.68613	0.0305507	>2	up	76			regulation of nitrogen utilization ; transcription repressor activity ; catalytic activity ; binding ; metabolic process ; enoyl-[acyl-carrier-protein] reductase activity ; 2,3-dihydroxy-2,3-dihydro-phenylpropionate dehydrogenase activity ; cis-2,3-dihydrodiol DDT dehydrogenase activity ; trans-9R,10R-dihydrodiolphenanthrene dehydrogenase activity ; cis-chlorobenzene dihydrodiol dehydrogenase act…	NmrA-like ; NAD(P)-binding				1.3.1.-	With NAD(+) or NADP(+) as acceptor.
648421	483	31.0157	29.6875	29.6178	100.136	69.0675	72.8766	30.107	80.6933	2.68022	3.71228e-05	>2	up	560
608363	300	4.11466	4.80884	3.71249	8.34114	16.2627	9.24299	4.21199	11.2823	2.67861	0.0312905	>2	up	4121				Phytanoyl-CoA dioxygenase
678524	185	7.73071	8.58078	7.8684	14.5312	27.0755	23.072	8.05997	21.5596	2.6749	0.00320888	>2	up	89
707608	306	35.1103	36.2814	34.1322	72.2612	118.671	90.7767	35.1747	93.903	2.66962	5.26322e-05	>2	up	1622			protein binding	BTB/POZ-like ; BTB/POZ fold
680537	572	239.396	248.984	251.709	779.158	419.791	775.971	246.696	658.307	2.66849	0.00453862	>2	up	2165			transcription factor activity ; nucleus ; regulation of transcription, DNA-dependent ; sequence-specific DNA binding	Homeobox ; Homeobox ; Homeobox ; Homeobox ; Homeobox ; Homeobox ; Homeodomain-like	Transcription factor PRD and related proteins, contain PAX and HOX domains	Transcription	INFORMATION STORAGE AND PROCESSING
331593	81	11.8115	13.2566	10.6846	28.1629	26.8522	40.312	11.9175	31.7757	2.6663	0.000220864	>2	up	61163	unique	SSP
637314	275	13.8474	13.8066	13.1529	31.9062	36.6722	40.0185	13.6023	36.199	2.66124	5.49639e-07	>2	up	39			oxidoreductase activity ; F420H2 dehydrogenase activity ; sulfur oxygenase reductase activity ; malolactic enzyme activity ; regulation of oxidoreductase activity	Aldo/keto reductase ; Aldo/keto reductase ; Aldo/keto reductase ; Aldo/keto reductase	Aldo/keto reductase family proteins	General function prediction only	POORLY CHARACTERIZED	1.-.-.-	Oxidoreductases.
620526	920	37.0378	38.755	39.3121	81.9499	82.3197	141.892	38.3683	102.054	2.65985	0.007518	>2	up	2538			proteolysis ; metallopeptidase activity ; hydrolase activity ; protein dimerization activity	WD40 repeat ; WD40 repeat ; Peptidase M20 ; Peptidase M20, dimerisation ; Glutathione degradosome, DUG2 ; WD40 repeat ; WD40 repeat ; WD40 repeat ; WD40 repeat ; WD40 repeat-like	Metalloexopeptidases	Amino acid transport and metabolism	METABOLISM
647956	120	65.1291	62.6787	63.5357	135.647	196.742	176.215	63.7812	169.535	2.65807	1.204e-08	>2	up	8639				Stress responsive alpha-beta barrel ; Dimeric alpha-beta barrel
683402	447	134.475	132.296	122.925	320.892	295.162	419.467	129.899	345.174	2.65725	8.19588e-07	>2	up	1958			peptide-N4-(N-acetyl-beta-glucosaminyl)asparagine amidase activity	Transglutaminase-like ; Transglutaminase-like	Peptide:N-glycanase	Posttranslational modification, protein turnover, chaperones	CELLULAR PROCESSES AND SIGNALING	3.5.1.52	Peptide-N4-(N-acetyl-beta-glucosaminyl)asparagine amidase.
533475	183	82.7012	89.3024	77.696	242.386	278.511	142.167	83.2332	221.021	2.65545	0.00292311	>2	up	216				Cupin 2, conserved barrel ; Cupin, RmlC-type
555009	710	39.6254	39.8685	40.7973	143.88	85.3859	89.6034	40.0971	106.29	2.65081	0.00494015	>2	up	300			catalytic activity ; metabolic process ; long-chain-fatty-acid-CoA ligase activity ; fatty-acid ligase activity ; short-chain-fatty-acid-CoA ligase activity ; medium-chain-fatty-acid-CoA ligase activity ; very-long-chain-fatty-acid-CoA ligase activity	AMP-dependent synthetase and ligase ; AMP-dependent synthetase and ligase ; AMP-dependent synthetase and ligase	Long-chain acyl-CoA synthetases (AMP-forming)	Lipid transport and metabolism	METABOLISM	6.2.1.3	Long-chain-fatty-acid--CoA ligase.
567085	377	3.05752	2.65941	2.65211	4.24447	9.17719	8.76094	2.78968	7.3942	2.65056	0.0409041	>2	up	8766
540406	70	9.14829	9.30983	7.56184	15.5445	22.8686	30.4881	8.67332	22.9671	2.64801	0.00822964	>2	up	5336			subtilase activity ; identical protein binding ; negative regulation of catalytic activity	Proteinase inhibitor I9, subtilisin propeptide ; Proteinase inhibitor, propeptide
311251	301	6.71324	8.82712	7.15309	20.1299	23.8528	16.1055	7.56449	20.0294	2.64782	0.000308927	>2	up	29427
674310	500	398.316	424.633	392.909	846.04	900.891	1457.13	405.286	1068.02	2.63522	0.00357033	>2	up	4059
682405	296	24.3027	23.823	24.6881	52.1135	78.1561	61.4568	24.2713	63.9088	2.63311	3.18575e-06	>2	up	478
668366	242	10.9467	11.5684	13.6197	22.7716	42.2048	29.9669	12.0449	31.6478	2.62748	0.00339283	>2	up	3312			asparaginase activity ; glycoprotein catabolic process	Peptidase T2, asparaginase 2	Asparaginase	Amino acid transport and metabolism	METABOLISM
306399	266	26.1876	28.3416	28.3393	81.3135	81.1797	55.1851	27.6228	72.5594	2.62679	1.07374e-05	>2	up	3073			ATP binding ; nickel ion binding	Cobalamin (vitamin B12) biosynthesis CobW-like ; [NiFe]-hydrogenase/urease maturation factor, Ni(2+)-binding GTPase ; Urease accessory protein UreG
673595	291	45.5528	51.7951	44.3129	130.653	135.752	105.294	47.2203	123.899	2.62386	1.10344e-12	>2	up	43717	unique
618032	192	13.6474	12.0531	14.4023	22.0351	52.2737	30.8213	13.3676	35.0434	2.62151	0.0445884	>2	up	6910			metabolic process ; carbon-sulfur lyase activity	Glutathione-dependent formaldehyde-activating, GFA
658776	274	96.352	97.4885	97.0061	266.596	206.299	289.107	96.9489	254.001	2.61995	1.52582e-07	>2	up	4575				Translation initiation factor eIF3 subunit	Translation initiation factor eIF3, p35 subunit	Translation, ribosomal structure and biogenesis	INFORMATION STORAGE AND PROCESSING
689680	547	71.3354	78.2038	73.1416	172.245	197.304	211.986	74.2269	193.845	2.61151	0	>2	up	2633			catalytic activity ; adenosylmethionine decarboxylase activity ; spermine biosynthetic process ; spermidine biosynthetic process	S-adenosylmethionine decarboxylase ; S-adenosylmethionine decarboxylase ; S-adenosylmethionine decarboxylase ; Fumarate lyase ; S-adenosylmethionine decarboxylase ; S-adenosylmethionine decarboxylase, core	S-adenosylmethionine decarboxylase	Signal transduction mechanisms	CELLULAR PROCESSES AND SIGNALING	4.1.1.50	Adenosylmethionine decarboxylase.
165681	582	66.5226	60.7578	61.6939	108.471	179.245	205.178	62.9915	164.298	2.60826	0.00200845	>2	up	3808			nucleic acid binding	RNA recognition motif, RNP-1 ; RNA recognition motif, RNP-1 ; RNA recognition motif, RNP-1	FOG: RRM domain	General function prediction only	POORLY CHARACTERIZED
688115	468	88.668	87.1203	86.3678	231.409	208.21	243.97	87.3854	227.863	2.60756	0	>2	up	2390			peroxisome ; integral to membrane ; protein import into peroxisome matrix, docking	Src homology-3 ; Src homology-3 ; Peroxin 13, N-terminal ; Variant SH3 ; Src homology-3 ; Src homology-3 ; Src homology-3	Peroxisomal biogenesis protein peroxin	Intracellular trafficking, secretion, and vesicular transport	CELLULAR PROCESSES AND SIGNALING
664926	348	8.71946	7.87009	6.49846	14.7158	21.4393	24.0456	7.696	20.0669	2.60745	0.000696339	>2	up	39			oxidoreductase activity ; aldehyde reductase activity	Aldo/keto reductase ; Aldo/keto reductase ; Aldo/keto reductase ; Aldo/keto reductase ; Aldo/keto reductase	Aldo/keto reductase family proteins	General function prediction only	POORLY CHARACTERIZED	1.1.1.21	Aldehyde reductase.
671817	1026	11.5895	11.2792	13.2093	33.5513	30.2256	30.2395	12.026	31.3388	2.60592	5.04482e-06	>2	up	6113					Nucleolar GTPase/ATPase p130	Nuclear structure	CELLULAR PROCESSES AND SIGNALING
635643	359	74.4256	74.3787	72.1416	170.585	132.219	272.531	73.6486	191.779	2.60397	0.0201948	>2	up	5322		other
660704	75	100.475	103.619	83.8742	338.621	194.816	215.339	95.9894	249.592	2.60021	0.00609827	>2	up	7870
549824	288	51.3638	51.8705	48.9098	104.233	162.089	128.798	50.7147	131.707	2.59701	4.42774e-06	>2	up	5993			hydrolase activity	Beta-lactamase-like
681796	332	77.8615	75.7484	79.5411	188.164	278.725	138.053	77.717	201.648	2.59464	0.00717201	>2	up	7534
81229	316	7.76532	6.80826	6.7753	13.505	15.0283	26.7418	7.11629	18.425	2.58913	0.0365936	>2	up	27269
654648	235	100.186	100.217	104.193	325.499	201.087	260.62	101.532	262.402	2.58443	0.00029446	>2	up	2039			peroxisomal membrane ; peroxisome fission	Peroxisomal biogenesis factor 11	Peroxisomal biogenesis protein (peroxin)	Intracellular trafficking, secretion, and vesicular transport	CELLULAR PROCESSES AND SIGNALING
533847	101	5.70636	4.13613	4.07624	9.50594	11.2481	15.0931	4.63957	11.949	2.57546	0.00847547	>2	up	3636			nucleic acid binding ; nucleus ; zinc ion binding	Zinc finger, U1-C type ; Zinc finger, C2H2-type matrin	U1 snRNP-specific protein C	RNA processing and modification	INFORMATION STORAGE AND PROCESSING
652279	505	23.4607	23.5283	24.4675	36.351	80.7632	66.8375	23.8189	61.3172	2.57432	0.0140566	>2	up	14			monooxygenase activity ; iron ion binding ; electron transport ; heme binding ; steroid 17-alpha-monooxygenase activity	Cytochrome P450 ; Cytochrome P450, E-class, group I ; Cytochrome P450 ; Cytochrome P450 ; Cytochrome P450	Cytochrome P450 CYP2 subfamily	Secondary metabolites biosynthesis, transport and catabolism	METABOLISM	1.14.99.9	Steroid 17-alpha-monooxygenase.
666016	660	39.569	39.2066	36.2154	110.729	110.792	74.4407	38.3304	98.654	2.57378	1.69605e-05	>2	up	42514	unique				Serine carboxypeptidases	Posttranslational modification, protein turnover, chaperones	CELLULAR PROCESSES AND SIGNALING
599571	305	33.8502	36.9675	33.9813	78.3721	108.871	82.0324	34.933	89.7586	2.56945	1.53523e-07	>2	up	3321			sequence-specific DNA binding	Translin ; Translin	Translin-associated protein X	General function prediction only	POORLY CHARACTERIZED
657692	534	21.3231	21.1469	20.0954	61.6766	58.6327	40.3951	20.8551	53.5681	2.56858	4.93173e-05	>2	up	2			sugar:hydrogen symporter activity ; carbohydrate transport ; membrane ; transporter activity ; transport ; integral to membrane ; L-arabinose isomerase activity	General substrate transporter ; Sugar transporter ; Major facilitator superfamily ; Sugar transporter, conserved site ; MFS general substrate transporter	Predicted transporter (major facilitator superfamily)	General function prediction only	POORLY CHARACTERIZED	5.3.1.4	L-arabinose isomerase.
653940	359	8.52198	9.17762	8.92394	26.292	20.6158	21.3416	8.87451	22.7498	2.5635	0.000153905	>2	up	3330			protein binding ; zinc ion binding ; peroxisomal membrane ; peroxisome organization and biogenesis	Zinc finger, RING-type ; Pex, N-terminal ; Zinc finger, RING-type ; Zinc finger, RING-type ; Zinc finger, RING-type	Predicted E3 ubiquitin ligase, integral peroxisomal membrane protein	Posttranslational modification, protein turnover, chaperones	CELLULAR PROCESSES AND SIGNALING
676029	464	49.5006	60.7896	56.9447	180.019	92.3712	155.726	55.745	142.705	2.55996	0.00744547	>2	up	983			oxidoreductase activity	Aldo/keto reductase ; Aldo/keto reductase ; Aldo/keto reductase	Predicted oxidoreductase	Energy production and conversion	METABOLISM
687625	660	21.6694	20.6849	20.8078	44.3197	46.0837	71.0618	21.054	53.8218	2.55636	0.00170341	>2	up	4417			transporter activity ; transport ; integral to membrane	General substrate transporter ; Major facilitator superfamily ; MFS general substrate transporter	Inorganic phosphate transporter	Inorganic ion transport and metabolism	METABOLISM
677437	903	11.9377	11.8246	13.7754	20.2723	44.8337	30.837	12.5126	31.981	2.5559	0.022341	>2	up	13142			glucan 1,4-alpha-glucosidase activity		von Willebrand factor and related coagulation proteins	Extracellular structures	CELLULAR PROCESSES AND SIGNALING	3.2.1.3	Glucan 1,4-alpha-glucosidase.
462060	294	82.3346	73.5465	82.3201	173.95	203.745	228.66	79.4004	202.119	2.54556	1.19116e-12	>2	up	4181			protein binding ; zinc ion binding	Zinc finger, RING-type ; Zinc finger, RING-type ; Zinc finger, RING-type	Predicted E3 ubiquitin ligase	Posttranslational modification, protein turnover, chaperones	CELLULAR PROCESSES AND SIGNALING
627844	326	8.68154	10.4133	8.74499	22.5329	26.7604	21.4439	9.27993	23.5791	2.54087	0.000140805	>2	up	5205
552993	802	126.958	123.949	122.579	279.011	282.211	387.563	124.495	316.262	2.54035	2.40334e-06	>2	up	3748			hydrogen ion transmembrane transporter activity ; proton-transporting two-sector ATPase complex ; DNA binding ; transcription factor activity ; regulation of transcription, DNA-dependent	DNA-binding, yeast ; ATPase, F1/V1/A1 complex, alpha/beta subunit, nucleotide-binding ; Mlu1-box-binding protein, DNA-binding	Chromodomain-helicase DNA-binding protein	Transcription	INFORMATION STORAGE AND PROCESSING
331648	326	21.1081	16.5237	19.6672	35.7744	49.0898	60.5635	19.0997	48.4759	2.53805	0.000580173	>2	up	972
656735	107	8.21821	7.51948	6.91068	14.0815	26.3358	17.0225	7.54946	19.1466	2.53615	0.0121244	>2	up	29494	unique
556731	895	90.2495	87.9746	86.1186	197.884	208.979	261.675	88.1142	222.846	2.52906	1.42191e-09	>2	up	5874			two-component response regulator activity ; two-component signal transduction system (phosphorelay) ; regulation of transcription, DNA-dependent ; ATP binding ; two-component sensor activity ; signal transduction ; membrane ; phosphorylation ; transferase activity, transferring phosphorus-containing groups ; protein histidine kinase activity ; peptidyl-histidine phosphorylation ; signal transduce…	Signal transduction response regulator, receiver region ; Signal transduction histidine kinase-related protein, C-terminal ; Signal transduction response regulator, receiver region ; Signal transduction histidine kinase, subgroup 1, dimerisation and phosphoacceptor region ; ATP-binding region, ATPase-like ; ATP-binding region, ATPase-like ; Signal transduction response regulator, receiver region …	Sensory transduction histidine kinase	Signal transduction mechanisms	CELLULAR PROCESSES AND SIGNALING	2.7.3.-	Phosphotransferases with a nitrogenous group as acceptor.
472075	591	8.27112	7.35125	7.23984	16.3536	18.5236	22.8703	7.62074	19.2492	2.5259	0.000704141	>2	up	18				Ankyrin ; Ankyrin ; Ankyrin ; Ankyrin ; Ankyrin ; Ankyrin	Ankyrin repeat and DHHC-type Zn-finger domain containing proteins	General function prediction only	POORLY CHARACTERIZED
533496	224	5.4318	5.29646	3.74154	10.8583	15.4455	10.2081	4.82326	12.1706	2.52332	0.00931135	>2	up	9045
574022	202	27.0524	31.7654	28.2425	76.9981	83.5936	58.8631	29.0201	73.1516	2.52072	3.35761e-07	>2	up	6822			transcription factor activity ; nucleus ; regulation of transcription, DNA-dependent ; sequence-specific DNA binding ; protein dimerization activity	Basic-leucine zipper (bZIP) transcription factor ; Basic-leucine zipper (bZIP) transcription factor
691812	350	73.9639	73.858	68.0041	194.474	177.638	169.548	71.942	180.553	2.5097	0	>2	up	8336
623313	184	3.88515	4.92909	3.96812	7.83345	14.0981	10.0458	4.26079	10.6591	2.50167	0.017249	>2	up	9713
652961	553	24.5426	26.9245	24.1535	60.9185	71.0063	57.035	25.2069	62.9866	2.49879	1.67017e-10	>2	up	8			transporter activity ; transport ; integral to membrane	Major facilitator superfamily MFS-1 ; Major facilitator superfamily ; MFS general substrate transporter	Predicted transporter (major facilitator superfamily)	General function prediction only	POORLY CHARACTERIZED				Decorating
614077	358	7.21707	6.70366	5.89875	13.7272	16.6773	19.1031	6.60649	16.5026	2.49793	0.00213307	>2	up	370			electron transport ; oxidoreductase activity	2-nitropropane dioxygenase, NPD
691312	501	123.986	129.244	130.366	232.902	367.759	353.666	127.865	318.109	2.48785	2.71772e-05	>2	up	9922				Ankyrin ; Ankyrin ; Ankyrin ; Ankyrin ; Ankyrin	CASK-interacting adaptor protein (caskin) and related proteins with ankyrin repeats and SAM domain	Signal transduction mechanisms	CELLULAR PROCESSES AND SIGNALING
662754	361	292.634	292.673	306.656	658.948	725.844	830.274	297.321	738.355	2.48336	0	>2	up	1296			fructose-bisphosphate aldolase activity ; glycolysis ; zinc ion binding	Ketose-bisphosphate aldolase, class-II ; Ketose-bisphosphate aldolase, class-II ; Ketose-bisphosphate aldolase, class-II ; Ketose-bisphosphate aldolase, class-II ; Fructose-bisphosphate aldolase, class II, yeast/E. coli subtype ; Ketose-bisphosphate aldolase, class-II ; Ketose-bisphosphate aldolase, class-II	Fructose 1,6-bisphosphate aldolase	Carbohydrate transport and metabolism	METABOLISM	4.1.2.13	Fructose-bisphosphate aldolase.
657183	333	44.9541	45.8157	48.001	135.343	79.5517	129.672	46.2569	114.855	2.48299	0.00181502	>2	up	1206			hydrolase activity ; catalytic activity ; molybdenum ion binding ; pyridoxal phosphate binding	Molybdenum cofactor sulphurase, C-terminal ; MOSC, N-terminal beta barrel ; NUDIX hydrolase, core ; Pyruvate kinase, beta-barrel-like	Uncharacterized Fe-S protein	General function prediction only	POORLY CHARACTERIZED
674071	587	45.6739	51.724	44.236	97.373	156.94	97.2987	47.2113	117.204	2.48254	0.0012553	>2	up	11099			nucleic acid binding ; intracellular ; zinc ion binding	Zinc finger, C2H2-type ; Zinc finger, C2H2-like ; Zinc finger, C2H2-type	FOG: Zn-finger	General function prediction only	POORLY CHARACTERIZED
563860	472	17.3662	15.6833	16.9777	40.411	47.0439	36.7106	16.6757	41.3885	2.48196	4.23363e-07	>2	up	607			membrane	Protein of unknown function DUF6, transmembrane	Permease of the drug/metabolite transporter (DMT) superfamily	General function prediction only	POORLY CHARACTERIZED
619392	363	7.52322	8.72749	9.52143	15.3562	31.3561	17.1536	8.59071	21.2886	2.4781	0.043181	>2	up	3216					Predicted methyltransferase	General function prediction only	POORLY CHARACTERIZED
680696	488	27.2511	28.1809	28.3827	71.7451	74.4954	61.0178	27.9383	69.0861	2.47281	2.75199e-11	>2	up	2156			glutamate-ammonia ligase activity ; nitrogen compound metabolic process ; glutamine biosynthetic process	Glutamine synthetase, catalytic region ; Glutamine synthetase, catalytic region ; Glutamine synthetase, beta-Grasp	Glutamine synthetase	Amino acid transport and metabolism	METABOLISM	6.3.1.2	Glutamate--ammonia ligase.
311543	380	68.7054	73.0118	68.3594	172.925	127.742	217.597	70.0255	172.754	2.46702	0.000987901	>2	up	1977			transcription factor activity ; nucleus ; regulation of transcription, DNA-dependent ; histone acetyltransferase activity	CCAAT-binding transcription factor, subunit B ; CCAAT-binding transcription factor, subunit B ; CCAAT-binding transcription factor, subunit B ; CCAAT-binding transcription factor, subunit B ; CCAAT-binding transcription factor, subunit B	CCAAT-binding factor, subunit B (HAP2)	Transcription	INFORMATION STORAGE AND PROCESSING	2.3.1.48	Histone acetyltransferase.
681254	228	83.0434	97.9877	89.4468	242.551	177.112	247.381	90.1593	222.348	2.46617	2.20026e-06	>2	up	2178			transcription factor activity ; nucleus ; regulation of transcription, DNA-dependent ; sequence-specific DNA binding	Transcription factor, MADS-box ; Transcription factor, MADS-box ; Transcription factor, MADS-box ; Transcription factor, MADS-box ; Transcription factor, MADS-box ; Transcription factor, MADS-box	Regulator of arginine metabolism and related MADS box-containing transcription factors	Transcription	INFORMATION STORAGE AND PROCESSING
655068	393	35.8869	44.1036	40.0038	108.853	76.1346	110.849	39.9981	98.6122	2.46542	2.94526e-05	>2	up	291				MFS general substrate transporter	Sucrose transporter and related proteins	Carbohydrate transport and metabolism	METABOLISM
75152	1277	8.83502	8.0357	8.29676	15.6761	27.8312	18.4593	8.38916	20.6555	2.46216	0.0079562	>2	up	4176			binding	C-type lectin	Helicases	Replication, recombination and repair	INFORMATION STORAGE AND PROCESSING
681962	443	6.11951	6.2238	5.70884	10.4029	14.2211	19.7289	6.01738	14.7843	2.45693	0.0158347	>2	up	23627				Cyclin-like F-box
683682	345	68.5547	70.7146	70.3215	155.471	177.518	181.308	69.8636	171.432	2.45382	0	>2	up	51			oxidoreductase activity ; aryl-alcohol dehydrogenase (NADP+) activity	Aldo/keto reductase ; Aldo/keto reductase ; Aldo/keto reductase	Voltage-gated shaker-like K+ channel, subunit beta/KCNAB	Energy production and conversion	METABOLISM	1.1.1.91	Aryl-alcohol dehydrogenase (NADP+).
598351	413	86.8829	91.844	86.5482	171.098	167.545	311.894	88.425	216.845	2.45231	0.0263673	>2	up	115			cation transport ; cation transmembrane transporter activity ; integral to membrane	Sodium/calcium exchanger membrane region ; Calcium/proton exchanger superfamily ; Calcium/proton exchanger	Ca2+/H+ antiporter VCX1 and related proteins	Inorganic ion transport and metabolism	METABOLISM
653351	298	103.507	115.201	103.051	330.693	292.352	165.846	107.253	262.963	2.4518	0.00923623	>2	up	34			zinc ion binding ; oxidoreductase activity ; catalytic activity ; binding ; metabolic process ; alcohol dehydrogenase activity ; alcohol dehydrogenase activity, metal ion-independent ; alcohol dehydrogenase activity, zinc-dependent ; alcohol dehydrogenase activity, iron-dependent	Alcohol dehydrogenase, zinc-binding ; Alcohol dehydrogenase GroES-like ; Alcohol dehydrogenase, zinc-containing, conserved site ; GroES-like ; NAD(P)-binding	Alcohol dehydrogenase, class V	Secondary metabolites biosynthesis, transport and catabolism	METABOLISM	1.1.1.1	Alcohol dehydrogenase.
679843	155	170.217	197.07	171.036	429.051	435.432	455.354	179.441	439.946	2.45176	0	>2	up	1722			nucleoside diphosphate kinase activity ; ATP binding ; GTP biosynthetic process ; UTP biosynthetic process ; CTP biosynthetic process	Nucleoside diphosphate kinase, core ; Nucleoside diphosphate kinase, core ; Nucleoside diphosphate kinase, core ; Nucleoside diphosphate kinase, core ; Nucleoside diphosphate kinase, core ; Nucleoside diphosphate kinase, core	Nucleoside diphosphate kinase	Nucleotide transport and metabolism	METABOLISM	2.7.4.6	Nucleoside-diphosphate kinase.
716452	349	12.5758	15.422	14.2798	33.3332	37.1717	33.1037	14.0925	34.5362	2.45067	5.65028e-06	>2	up	57881	unique		UDP-N-acetylmuramoylalanyl-D-glutamyl-2,6-diaminopimelate-D-alanyl-D-alanine ligase activity ; ribosomal S6-glutamic acid ligase activity ; coenzyme F420-0 gamma-glutamyl ligase activity ; coenzyme F420-2 alpha-glutamyl ligase activity		Serine/threonine protein kinase	Signal transduction mechanisms	CELLULAR PROCESSES AND SIGNALING	6.3.2.-	Acid--D-amino-acid ligases (peptide synthases).
598389	715	10.0908	11.4749	9.85037	18.8887	25.1333	32.7622	10.4721	25.5947	2.4441	0.00308341	>2	up	879			transporter activity ; binding ; transport	Glycoside hydrolase, family 81 ; Lipocalin	Predicted endo-1,3-beta-glucanase	Carbohydrate transport and metabolism	METABOLISM			GH81
652264	318	80.1054	78.7625	73.2164	184.376	149.31	232.522	77.3615	188.736	2.43967	0.000109177	>2	up	112			regulation of nitrogen utilization ; transcription repressor activity ; catalytic activity ; binding ; metabolic process	NmrA-like ; NAD(P)-binding
669564	336	39.2652	41.1958	37.6844	107.824	64.4207	115.57	39.3818	95.9384	2.43611	0.00413546	>2	up	354			binding ; transport ; membrane ; mitochondrial inner membrane	Mitochondrial carrier protein ; Mitochondrial substrate carrier ; Mitochondrial substrate carrier ; Mitochondrial substrate carrier	Mitochondrial solute carrier protein	Energy production and conversion	METABOLISM
345094	1375	3.09218	3.5807	3.24892	6.32375	10.2381	7.59827	3.30727	8.05339	2.43506	0.048321	>2	up	40				WD40 repeat ; WD40 repeat ; WD40 repeat ; WD40 repeat ; WD40 repeat ; WD40 repeat ; WD40 repeat ; WD40 repeat-like	Notchless-like WD40 repeat-containing protein	Function unknown	POORLY CHARACTERIZED
601669	417	82.7643	87.6133	80.8029	263.882	194.585	151.401	83.7268	203.289	2.42801	0.00298715	>2	up	95			catalytic activity ; metabolic process ; acetyl-CoA C-acyltransferase activity	Thiolase ; Thiolase ; Thiolase ; Thiolase ; Thiolase ; Thiolase-like	3-oxoacyl CoA thiolase	Lipid transport and metabolism	METABOLISM	2.3.1.16	Acetyl-CoA C-acyltransferase.
227948	112	8.84107	9.35258	6.25451	15.4046	26.5901	17.3486	8.14939	19.7811	2.42731	0.00804729	>2	up	60189	unique
663648	72	3.52503	3.79423	3.59159	10.5699	8.70517	7.16749	3.63695	8.81419	2.42351	0.0364309	>2	up	41694	unique
665609	217	79.5709	83.14	75.0887	153.683	151.254	271.109	79.2665	192.015	2.4224	0.01857	>2	up	23273
668622	340	27.8124	26.3118	26.3314	76.1712	62.2432	56.3874	26.8185	64.9339	2.42123	3.81753e-07	>2	up	979			zinc ion binding ; oxidoreductase activity ; catalytic activity ; binding ; metabolic process ; NADPH:quinone reductase activity	Alcohol dehydrogenase, zinc-binding ; Alcohol dehydrogenase GroES-like ; Quinone oxidoreductase/zeta-crystallin, conserved site ; GroES-like ; NAD(P)-binding	Zinc-binding oxidoreductase	Energy production and conversion	METABOLISM	1.6.5.5	NADPH:quinone reductase.
664471	478	68.964	70.7432	71.3806	151.4	186.285	172.789	70.3626	170.158	2.4183	0	>2	up	3487			metabolic process ; oxidoreductase activity	Aldehyde dehydrogenase, conserved site	Signaling protein RIC-8/synembryn (regulates neurotransmitter secretion)	Signal transduction mechanisms	CELLULAR PROCESSES AND SIGNALING
688161	283	5.27993	4.66461	5.40344	14.9273	14.78	7.18211	5.11599	12.2965	2.40354	0.0400614	>2	up	69			catalytic activity ; metabolic process ; enoyl-CoA hydratase activity	Crotonase, core ; Crotonase, core	Enoyl-CoA hydratase	Lipid transport and metabolism	METABOLISM	4.2.1.17	Enoyl-CoA hydratase.
667473	294	22.3906	27.6603	25.4028	66.1856	59.9889	54.9218	25.1512	60.3654	2.4001	1.57623e-09	>2	up	3526			endocytosis ; membrane	Adaptin ear-binding coat-associated protein 1 NECAP-1	Uncharacterized conserved protein	Function unknown	POORLY CHARACTERIZED
655069	663	52.5187	48.7258	52.8111	125.892	89.0999	154.545	51.3519	123.179	2.39873	0.00187014	>2	up	2405			sodium ion transport ; regulation of pH ; sodium:hydrogen antiporter activity ; integral to membrane ; solute:hydrogen antiporter activity	Sodium/hydrogen exchanger subfamily ; Na+/H+ exchanger, isoform 6 (NHE6) ; Sodium/hydrogen exchanger ; Sodium/hydrogen exchanger subfamily	Sodium/hydrogen exchanger protein	Inorganic ion transport and metabolism	METABOLISM
675498	528	101.474	104.469	136.175	343.914	197.46	279.185	114.039	273.52	2.39847	0.00321216	>2	up	5			monooxygenase activity ; iron ion binding ; electron transport ; heme binding ; fluorene oxygenase activity ; mono-butyltin dioxygenase activity ; limonene 8-monooxygenase activity ; tri-n-butyltin dioxygenase activity ; di-n-butyltin dioxygenase activity ; methylsilanetriol hydroxylase activity ; methyl tertiary butyl ether 3-monooxygenase activity ; 4-nitrocatechol 4-monooxygenase activity ; 4-…	Cytochrome P450 ; Cytochrome P450, E-class, group I ; Cytochrome P450 ; Cytochrome P450 ; Cytochrome P450	Cytochrome P450 CYP3/CYP5/CYP6/CYP9 subfamilies	Secondary metabolites biosynthesis, transport and catabolism	METABOLISM	1.14.-.-	Acting on paired donors, with incorporation or reduction of
537520	703	65.8295	64.4628	68.1217	156.784	155.431	163.644	66.138	158.62	2.39831	0	>2	up	16581					RNA polymerase II, large subunit	Transcription	INFORMATION STORAGE AND PROCESSING
706185	431	5.27372	4.05462	4.02186	11.2953	12.3022	8.40664	4.45007	10.668	2.39728	0.0216658	>2	up	92				Tannase and feruloyl esterase
665933	156	17.452	17.3419	17.3695	25.4175	54.1088	45.4438	17.3878	41.6567	2.39574	0.0168934	>2	up	88
57223	134	46.1512	47.9503	43.2971	109.039	90.8272	128.942	45.7995	109.603	2.39309	2.29238e-06	>2	up	101418	unique	SSP
679968	624	33.4215	37.1154	39.3038	79.2903	87.0578	96.2524	36.6136	87.5335	2.39074	2.52224e-13	>2	up	14520					Chitinase	Cell wall/membrane/envelope biogenesis	CELLULAR PROCESSES AND SIGNALING
649322	818	17.4023	18.0851	16.9509	49.2789	45.5331	30.5188	17.4794	41.7769	2.39006	0.000696704	>2	up	142		Cazyme		Pectin lyase fold/virulence factor						GH55
588199	557	18.6251	19.0799	15.4163	41.9433	59.4264	25.4523	17.7071	42.274	2.3874	0.0389511	>2	up	25			electron transport ; oxidoreductase activity ; FAD binding	Pyridine nucleotide-disulphide oxidoreductase, NAD-binding region ; FAD-dependent pyridine nucleotide-disulphide oxidoreductase ; Pyridine nucleotide-disulphide oxidoreductase, class I	Flavin-containing monooxygenase	Secondary metabolites biosynthesis, transport and catabolism	METABOLISM
702725	596	13.2019	11.5197	10.961	19.107	39.4317	26.4822	11.8942	28.3403	2.3827	0.0232419	>2	up	15179
599742	400	5.54795	5.72335	5.45089	15.4751	13.4212	10.852	5.57407	13.2495	2.37698	0.00954986	>2	up	4
646598	94	110.637	107.218	101.014	270.288	252.03	234.658	106.29	252.326	2.37394	0	>2	up	2068			signal transducer activity ; heterotrimeric G-protein complex ; G-protein coupled receptor protein signaling pathway	G-protein, gamma-like subunit ; G-protein, gamma-like subunit
144922	561	13.2288	13.9546	12.7286	45.0033	27.984	21.7469	13.304	31.5781	2.37358	0.0456218	>2	up	5957
651829	170	113.134	123.578	122.875	282.357	260.659	310.308	119.862	284.441	2.37307	0	>2	up	3520			zinc ion binding ; protein modification process	Ubiquitin ; Ubiquitin ; Zinc finger, AN1-type ; Ubiquitin ; Ubiquitin ; Zinc finger, AN1-type	Ubiquitin/60s ribosomal protein L40 fusion	Translation, ribosomal structure and biogenesis	INFORMATION STORAGE AND PROCESSING
555453	131	6.02902	4.33693	4.15292	11.7264	11.8257	10.8609	4.83963	11.471	2.37022	0.0178327	>2	up	5916			metabolic process ; carbon-sulfur lyase activity	Glutathione-dependent formaldehyde-activating, GFA
673229	487	17.8395	17.8422	18.5682	40.612	48.8819	39.0231	18.0833	42.839	2.36898	8.33238e-07	>2	up	2			sugar:hydrogen symporter activity ; carbohydrate transport ; membrane ; transporter activity ; transport ; integral to membrane ; L-arabinose isomerase activity	Sugar transporter ; General substrate transporter ; Sugar transporter ; Major facilitator superfamily ; Sugar transporter, conserved site ; MFS general substrate transporter	Predicted transporter (major facilitator superfamily)	General function prediction only	POORLY CHARACTERIZED	5.3.1.4	L-arabinose isomerase.
665934	136	11.2659	15.6888	10.4559	17.7796	31.5571	39.2393	12.4702	29.5253	2.36767	0.0306406	>2	up	88
542253	213	25.6553	24.4765	23.9537	54.6911	62.5484	57.7317	24.6952	58.3238	2.36175	6.23112e-09	>2	up	2710			binding	HEAT ; Nucleotide exchange factor Fes1 ; Armadillo-type fold	Armadillo/beta-catenin-like repeat-containing protein	Posttranslational modification, protein turnover, chaperones	CELLULAR PROCESSES AND SIGNALING
671106	79	40.4168	42.2051	38.2998	95.2051	76.0668	114.285	40.3072	95.1855	2.3615	5.17569e-05	>2	up	4263			DNA binding ; DNA-directed RNA polymerase activity ; transcription ; DNA-directed RNA polymerase I activity ; DNA-directed RNA polymerase II activity ; DNA-directed RNA polymerase III activity ; RNA polymerase activity	RNA polymerase Rbp10 ; RNA polymerase Rbp10 ; RNA polymerase Rbp10	DNA-directed RNA polymerase, subunit RPB7.0	Transcription	INFORMATION STORAGE AND PROCESSING	2.7.7.6	DNA-directed RNA polymerase.
237023	167	4.46932	5.69183	5.2841	12.0012	9.68228	14.7677	5.14842	12.1504	2.36003	0.0141761	>2	up	5407
651958	316	21.652	20.035	18.2245	46.6288	48.8523	45.8863	19.9705	47.1225	2.3596	2.24017e-07	>2	up	772		other	protein modification process	Ubiquitin ; Ubiquitin ; Ubiquitin ; Ubiquitin	Ubiquitin and ubiquitin-like proteins	General function prediction only	POORLY CHARACTERIZED
591641	1010	51.5686	48.6078	53.1658	136.885	111.816	112.595	51.114	120.432	2.35614	6.83964e-11	>2	up	3793			3',5'-cyclic-nucleotide phosphodiesterase activity ; signal transduction ; catalytic activity	3'5'-cyclic nucleotide phosphodiesterase ; Metal-dependent phosphohydrolase, HD region ; 3'5'-cyclic nucleotide phosphodiesterase	Cyclic nucleotide phosphodiesterase	Signal transduction mechanisms	CELLULAR PROCESSES AND SIGNALING
63988	568	14.8474	16.1659	15.8356	27.0332	34.2139	49.025	15.6163	36.7573	2.35378	0.00876329	>2	up	217			protein kinase activity ; ATP binding ; protein amino acid phosphorylation ; protein-tyrosine kinase activity ; protein serine/threonine kinase activity	Protein kinase, core ; Serine/threonine protein kinase-related ; Tyrosine protein kinase ; Serine/threonine protein kinase ; Protein kinase, core ; Protein kinase-like	MEKK and related serine/threonine protein kinases	Signal transduction mechanisms	CELLULAR PROCESSES AND SIGNALING
182403	262	9.32738	11.6983	10.6736	21.9537	26.6888	25.9041	10.5664	24.8489	2.35168	0.000276435	>2	up	3825			DNA binding	Myb, DNA-binding ; SANT, DNA-binding ; SANT, DNA-binding ; SANT, DNA-binding ; Homeodomain-like
680682	424	10.0689	11.7443	9.70991	14.0392	31.1782	28.8822	10.5077	24.6998	2.35065	0.0355412	>2	up	6482				Immunoglobulin/major histocompatibility complex, conserved site
631105	529	9.2426	8.81284	12.5176	26.7765	28.9155	16.1291	10.191	23.9404	2.34916	0.00686973	>2	up	2			sugar:hydrogen symporter activity ; carbohydrate transport ; membrane ; transporter activity ; transport ; integral to membrane ; L-arabinose isomerase activity	General substrate transporter ; Sugar transporter ; Major facilitator superfamily ; Sugar transporter, conserved site ; MFS general substrate transporter	Predicted transporter (major facilitator superfamily)	General function prediction only	POORLY CHARACTERIZED	5.3.1.4	L-arabinose isomerase.
583555	235	51.4121	52.263	49.1162	134.278	74.7115	149.629	50.9304	119.54	2.34711	0.0160362	>2	up	3637				Gamma interferon inducible lysosomal thiol reductase GILT	Gamma-interferon inducible lysosomal thiol reductase	Posttranslational modification, protein turnover, chaperones	CELLULAR PROCESSES AND SIGNALING
555052	646	21.346	19.8916	21.3498	67.3754	39.3286	40.1945	20.8625	48.9662	2.3471	0.018795	>2	up	689			hydrolase activity	Metallophosphoesterase ; Predicted phosphoesterase, C1039.02 type	5' nucleotidase	Nucleotide transport and metabolism	METABOLISM
672099	331	21.8499	22.4473	21.7398	45.7387	52.1929	57.0288	22.0123	51.6535	2.34657	6.29767e-08	>2	up	17531
696593	418	5.19631	7.11124	6.38614	18.1595	11.6662	13.9715	6.23123	14.5991	2.34289	0.00666704	>2	up	390				Beta-Ig-H3/fasciclin ; Beta-Ig-H3/fasciclin ; Beta-Ig-H3/fasciclin ; Beta-Ig-H3/fasciclin	Fasciclin and related adhesion glycoproteins	Cell wall/membrane/envelope biogenesis	CELLULAR PROCESSES AND SIGNALING
690901	508	22.1864	27.7622	26.4549	60.3527	57.433	61.1162	25.4678	59.6339	2.34154	4.92153e-09	>2	up	525				Protein of unknown function DUF1479
619223	1048	21.1909	23.7834	22.8167	38.1747	59.0637	61.2847	22.597	52.841	2.33841	0.000503162	>2	up	191			copper ion binding ; amine oxidase activity ; amine metabolic process ; quinone binding ; binding ; transport ; membrane	Mitochondrial substrate carrier ; Copper amine oxidase, C-terminal ; Copper amine oxidase, N2-terminal ; Copper amine oxidase, N3-terminal ; Mitochondrial substrate carrier ; Copper amine oxidase ; Copper amine oxidase ; Mitochondrial substrate carrier ; Copper amine oxidase, C-terminal ; Copper amine oxidase, N-terminal region	Copper amine oxidase	Secondary metabolites biosynthesis, transport and catabolism	METABOLISM	1.4.3.6	Amine oxidase (copper-containing).
549696	498	18.6027	17.3139	19.339	43.5708	35.1517	50.4053	18.4186	43.0426	2.33691	1.86377e-05	>2	up	5780			nucleus ; transcription regulator activity ; regulation of transcription	Basic helix-loop-helix dimerisation region bHLH ; Basic helix-loop-helix dimerisation region bHLH ; Basic helix-loop-helix dimerisation region bHLH ; Helix-loop-helix DNA-binding	Upstream transcription factor 2/L-myc-2 protein	Transcription	INFORMATION STORAGE AND PROCESSING
664288	521	55.327	51.3673	50.1111	152.89	79.0855	134.346	52.2685	122.107	2.33615	0.012536	>2	up	2513			zinc ion binding ; DNA binding	Myb, DNA-binding ; Zinc finger, ZZ-type ; SWIRM ; Transcriptional adaptor 2 ; Zinc finger, ZZ-type ; SANT, DNA-binding ; SANT, DNA-binding ; Zinc finger, ZZ-type ; SWIRM ; Zinc finger, ZZ-type ; Homeodomain-like	Histone acetyltransferase complex SAGA/ADA, subunit ADA2	Chromatin structure and dynamics	INFORMATION STORAGE AND PROCESSING
688300	127	102.696	116.838	101.073	174.38	256.974	316.884	106.869	249.413	2.33382	0.00261652	>2	up	3780			actin binding ; cytoskeleton organization and biogenesis ; actin cytoskeleton ; actin cytoskeleton organization and biogenesis	Profilin, plant ; Profilin/allergen ; Profilin/allergen ; Profilin/allergen	Profilin	Cytoskeleton	CELLULAR PROCESSES AND SIGNALING
698929	1097	7.26988	7.20081	8.78894	10.6214	20.4581	23.1773	7.75321	18.0856	2.33266	0.038277	>2	up	122
654353	115	47.2567	50.8115	44.4924	94.2298	157.214	80.8367	47.5202	110.76	2.3308	0.0194748	>2	up	1399
635525	535	30.3533	27.3699	25.1267	57.8179	66.1021	69.1308	27.6166	64.3503	2.33013	1.49051e-09	>2	up	33			sugar:hydrogen symporter activity ; carbohydrate transport ; membrane ; transporter activity ; transport ; integral to membrane ; L-arabinose isomerase activity	General substrate transporter ; Sugar transporter ; Major facilitator superfamily ; Sugar transporter, conserved site ; MFS general substrate transporter	Predicted transporter (major facilitator superfamily)	General function prediction only	POORLY CHARACTERIZED	5.3.1.4	L-arabinose isomerase.
646863	443	28.7585	29.1659	30.9381	76.2367	71.4318	59.3889	29.6208	69.0191	2.33009	8.36089e-10	>2	up	136			electron transport ; oxidoreductase activity, acting on the CH-CH group of donors ; acyl-CoA dehydrogenase activity ; metabolic process ; butyryl-CoA dehydrogenase activity	Acyl-CoA oxidase/dehydrogenase, type 1 ; Acyl-CoA dehydrogenase/oxidase, central region ; Acyl-CoA dehydrogenase/oxidase C-terminal ; Acyl-CoA dehydrogenase/oxidase, middle and N-terminal	Short-chain acyl-CoA dehydrogenase	Lipid transport and metabolism	METABOLISM	1.3.99.2	Butyryl-CoA dehydrogenase.
673980	296	132.691	145.083	147.533	237.214	349.783	403.761	141.769	330.253	2.32951	0.000578406	>2	up	7778
709552	531	8.78413	8.03588	7.02355	10.6391	24.25	20.5823	7.94785	18.4905	2.32647	0.0443619	>2	up	16			amino acid transport ; amino acid transmembrane transporter activity ; membrane ; integral to membrane ; transport	Amino acid permease-associated region ; Amino acid/polyamine transporter I ; Amino acid permease, conserved site	Amino acid transporters	Amino acid transport and metabolism	METABOLISM
664950	72	23.1763	21.8271	19.894	55.8098	63.8297	31.0652	21.6325	50.2349	2.3222	0.0169866	>2	up	39107	unique	SSP
268152	241	46.752	52.345	45.382	145.352	116.225	73.2182	48.1597	111.598	2.31726	0.0147179	>2	up	3733			catalytic activity ; metabolic process	Isochorismatase hydrolase ; Isochorismatase hydrolase
671903	1040	75.7247	74.5948	77.0831	164.292	174.735	187.676	75.8009	175.568	2.31617	0	>2	up	841			actin binding ; metalloendopeptidase activity ; proteolysis ; zinc ion binding ; catalytic activity ; metal ion binding ; insulysin activity	Peptidase M16, N-terminal ; Peptidase M16, C-terminal ; Actinin-type, actin-binding, conserved site ; Metalloenzyme, LuxS/M16 peptidase-like, metal-binding	N-arginine dibasic convertase NRD1 and related Zn2+-dependent endopeptidases, insulinase superfamily	Posttranslational modification, protein turnover, chaperones	CELLULAR PROCESSES AND SIGNALING	3.4.24.56	Insulysin.
89343	178	12.9465	14.0403	10.6144	27.6478	27.9583	31.1195	12.5338	28.9085	2.30645	0.000102825	>2	up	69078	unique
704978	253	20.9652	22.9345	20.2271	43.3203	57.5451	46.7078	21.3756	49.1911	2.30127	4.95834e-07	>2	up	7553
673768	280	5.71768	7.28076	6.40656	16.2303	18.0736	10.3442	6.46833	14.8827	2.30085	0.00971927	>2	up	6241
661037	195	38.393	44.8776	40.9783	77.7915	121.733	85.8919	41.4163	95.1388	2.29713	0.000286251	>2	up	3299			translation initiation factor activity ; translational initiation	Translation initiation factor SUI1 ; Density-regulated protein DRP1 ; Translation initiation factor SUI1 ; Translation initiation factor SUI1	Density-regulated protein related to translation initiation factor 1 (eIF-1/SUI1)	General function prediction only	POORLY CHARACTERIZED
170624	158	9.73882	8.99485	7.23918	18.4877	21.8646	19.1801	8.65762	19.8441	2.2921	0.00180878	>2	up	58399	unique
677512	452	22.7628	26.3219	24.3325	57.6343	34.3878	76.2202	24.4724	56.0808	2.29159	0.0397899	>2	up	2504				WD40 repeat ; WD40 repeat ; WD40 repeat ; Sof1-like protein ; WD40 repeat ; WD40 repeat ; WD40 repeat ; WD40 repeat-like	Sof1-like rRNA processing protein (contains WD40 repeats)	RNA processing and modification	INFORMATION STORAGE AND PROCESSING
663230	321	55.0849	53.1915	55.7308	136.35	91.8784	147.505	54.6691	125.244	2.29095	0.00080391	>2	up	3446			zinc ion binding	Zinc finger, AN1-type ; Zinc finger, AN1-type ; Zinc finger, AN1-type	Predicted Zn-finger protein	General function prediction only	POORLY CHARACTERIZED
701110	553	8.65887	8.51706	7.39069	20.0938	18.3969	17.6548	8.18888	18.7152	2.28544	0.00252337	>2	up	11			metabolic process ; oxidoreductase activity	Aldehyde dehydrogenase ; Aldehyde dehydrogenase, conserved site ; Aldehyde dehydrogenase, conserved site ; Aldehyde/histidinol dehydrogenase	Aldehyde dehydrogenase	Energy production and conversion	METABOLISM
697302	269	54.978	54.5894	48.3185	165.471	97.3002	97.3788	52.6286	120.05	2.28107	0.0204715	>2	up	4528				Phosducin ; Thioredoxin-like fold	Conserved phosducin-like protein	Signal transduction mechanisms	CELLULAR PROCESSES AND SIGNALING
658591	227	110.535	118.394	100.304	333.781	182.397	233.83	109.744	250.003	2.27805	0.0128132	>2	up	1056			protein folding ; unfolded protein binding	Chaperone DnaJ, C-terminal ; HSP40/DnaJ peptide-binding	Molecular chaperone (DnaJ superfamily)	Posttranslational modification, protein turnover, chaperones	CELLULAR PROCESSES AND SIGNALING
642459	544	44.425	44.8658	44.411	98.4837	81.1862	124.872	44.5673	101.514	2.27777	0.000246637	>2	up	1440			heat shock protein binding ; nucleic acid binding ; zinc ion binding ; intracellular	Zinc finger, C2H2-type ; Heat shock protein DnaJ, N-terminal ; Heat shock protein DnaJ, N-terminal ; Zinc finger, C2H2-like ; Zinc finger, U1-type ; Heat shock protein DnaJ, N-terminal ; Zinc finger, C2H2-type ; Zinc finger, C2H2-type ; Heat shock protein DnaJ, N-terminal ; Heat shock protein DnaJ, N-terminal	Molecular chaperone (DnaJ superfamily)	Posttranslational modification, protein turnover, chaperones	CELLULAR PROCESSES AND SIGNALING
552485	519	34.1372	40.1168	36.5465	86.6988	86.1642	78.8147	36.9335	83.8926	2.27145	1.01737e-11	>2	up	2712			histone acetyltransferase activity		Gluconate transport-inducing protein	Signal transduction mechanisms	CELLULAR PROCESSES AND SIGNALING	2.3.1.48	Histone acetyltransferase.
585369	546	35.4985	37.4903	34.9277	94.2515	58.9212	91.9481	35.9722	81.707	2.27139	0.00156054	>2	up	4993				Protein of unknown function DUF300	Predicted seven transmembrane receptor - rhodopsin family	Signal transduction mechanisms	CELLULAR PROCESSES AND SIGNALING
685213	1064	54.9499	54.5429	53.8256	140.345	71.6829	156.07	54.4395	122.699	2.25387	0.0370541	>2	up	322			iron ion binding ; electron transport ; electron carrier activity ; FMN binding ; monooxygenase activity ; heme binding ; oxidoreductase activity ; NADPH-hemoprotein reductase activity	Flavodoxin-like ; Flavoprotein pyridine nucleotide cytochrome reductase ; Cytochrome P450 ; Cytochrome P450, E-class, group I ; Cytochrome P450 ; Oxidoreductase FAD/NAD(P)-binding ; Flavodoxin/nitric oxide synthase ; FAD-binding, type 1 ; Flavodoxin/nitric oxide synthase ; Cytochrome P450 ; Cytochrome P450	NADP/FAD dependent oxidoreductase	Energy production and conversion	METABOLISM	1.6.2.4	NADPH--ferrihemoprotein reductase.
35904	379	70.9889	74.8086	64.2201	150.604	166.524	156.07	70.0059	157.733	2.25314	0	>2	up	5280				SWIRM ; SWIRM
663336	420	60.8731	55.2239	54.3999	158.139	93.3792	132.584	56.8323	128.034	2.25284	0.00288197	>2	up	2927				Protein of unknown function DUF803	Uncharacterized conserved protein	Function unknown	POORLY CHARACTERIZED
602906	588	19.392	21.0959	20.8784	43.2357	62.9747	32.0092	20.4554	46.0732	2.25237	0.0180052	>2	up	82			ATP binding	Heat shock protein Hsp70	Molecular chaperones HSP70/HSC70, HSP70 superfamily	Posttranslational modification, protein turnover, chaperones	CELLULAR PROCESSES AND SIGNALING
666966	696	8.2699	8.74382	7.56448	14.6531	26.3715	14.1894	8.19273	18.4047	2.24646	0.0469765	>2	up	1366			transcription factor activity ; nucleus ; regulation of transcription, DNA-dependent ; zinc ion binding ; DNA binding ; transcription	Fungal transcriptional regulatory protein, N-terminal ; Fungal specific transcription factor ; Fungal transcriptional regulatory protein, N-terminal ; Fungal transcriptional regulatory protein, N-terminal ; Fungal transcriptional regulatory protein, N-terminal ; Fungal transcriptional regulatory protein, N-terminal
12688	295	26.5828	28.5467	27.0541	66.6064	74.5009	43.4659	27.3945	61.5244	2.24586	0.00211338	>2	up	2222				Brix ; Brix	U3 small nucleolar ribonucleoprotein (snoRNP) component	RNA processing and modification	INFORMATION STORAGE AND PROCESSING
606156	1728	69.2382	60.3662	64.0411	190.723	107.113	137.057	64.5485	144.965	2.24582	0.00995023	>2	up	5206			intracellular ; signal transduction ; glucan 1,4-alpha-glucosidase activity	Rho GTPase activation protein	Nucleolar GTPase/ATPase p130	Nuclear structure	CELLULAR PROCESSES AND SIGNALING	3.2.1.3	Glucan 1,4-alpha-glucosidase.
664704	82	6.35792	7.59388	6.32089	12.9717	14.905	17.6313	6.75756	15.1693	2.24479	0.00873489	>2	up	39052	unique
674235	661	98.4306	88.3024	81.5037	187.372	200.071	214.477	89.4122	200.64	2.24399	0	>2	up	4195			transcription factor activity ; nucleus ; regulation of transcription, DNA-dependent ; zinc ion binding	Fungal transcriptional regulatory protein, N-terminal ; Fungal transcriptional regulatory protein, N-terminal ; Fungal transcriptional regulatory protein, N-terminal ; Fungal transcriptional regulatory protein, N-terminal ; Fungal transcriptional regulatory protein, N-terminal
149319	1129	53.9464	46.5463	51.9998	142.012	91.3114	108.527	50.8308	113.95	2.24175	0.000902387	>2	up	7023			glucan 1,4-alpha-glucosidase activity		Nucleolar GTPase/ATPase p130	Nuclear structure	CELLULAR PROCESSES AND SIGNALING	3.2.1.3	Glucan 1,4-alpha-glucosidase.
665681	429	28.7811	31.2326	32.3396	88.998	74.7603	43.0772	30.7844	68.9452	2.23961	0.0255544	>2	up	20066			histone acetyltransferase activity		Serine/threonine protein kinase	Signal transduction mechanisms	CELLULAR PROCESSES AND SIGNALING	2.3.1.48	Histone acetyltransferase.
555858	387	43.6297	39.6376	42.781	85.1768	111.017	86.0021	42.0161	94.0652	2.23879	6.06763e-08	>2	up	2948
641033	516	86.7395	83.6795	80.0402	141.844	180.182	238.166	83.4864	186.731	2.23666	0.0014866	>2	up	143			transport ; ammonium transmembrane transporter activity ; membrane	Rh-like protein/ammonium transporter ; Ammonium transporter ; Ammonium transporter ; Rh-like protein/ammonium transporter	Ammonia permease	Inorganic ion transport and metabolism	METABOLISM
370498	385	67.928	74.3598	72.0869	166.309	118.388	193.463	71.4582	159.387	2.23048	0.00111134	>2	up	7445					Nuclear receptor coregulator SMRT/SMRTER, contains Myb-like domains	Transcription	INFORMATION STORAGE AND PROCESSING
600095	322	31.5592	31.8285	31.5744	53.2663	67.6808	90.7959	31.654	70.581	2.22977	0.00311819	>2	up	486			carbohydrate biosynthetic process ; transferase activity, transferring hexosyl groups ; glycogenin glucosyltransferase activity	Glycosyl transferase, family 8	Glycosyl transferase, family 8 - glycogenin	Carbohydrate transport and metabolism	METABOLISM	2.4.1.186	Glycogenin glucosyltransferase.	GT8
81518	293	67.0133	69.5511	63.8802	111.588	192.234	142.634	66.8149	148.819	2.22733	0.00139253	>2	up	4860
56051	517	186.447	191.483	183.182	292.278	550.902	406.413	187.037	416.531	2.22699	0.00520404	>2	up	96				Protein of unknown function DUF895, eukaryotic ; MFS general substrate transporter	Uncharacterized conserved protein	Function unknown	POORLY CHARACTERIZED
656910	189	18.3324	23.0401	18.3016	61.4464	34.2639	37.1835	19.8914	44.2979	2.22699	0.0315296	>2	up	1699
644941	246	190.815	184.121	180.632	360.193	511.149	365.882	185.189	412.408	2.22695	6.27416e-06	>2	up	839
658414	118	36.5332	37.7207	33.0469	59.8095	99.045	79.9687	35.7669	79.6077	2.22574	0.000574783	>2	up	5525
329774	121	26.4832	28.9824	24.5263	38.5102	61.9237	77.5906	26.664	59.3415	2.22553	0.0184679	>2	up	87353	unique		structural constituent of ribosome ; intracellular ; ribosome ; translation	Ribosomal protein S14
655097	74	26.2963	24.8058	23.7169	58.4285	55.6052	52.4647	24.9396	55.4995	2.22535	9.80774e-08	>2	up	99737	unique				Serine carboxypeptidases	Posttranslational modification, protein turnover, chaperones	CELLULAR PROCESSES AND SIGNALING
669903	293	126.953	130.292	136.66	208.614	354.124	311.022	131.302	291.253	2.2182	0.000591482	>2	up	1019
730516	359	10.1676	7.54042	8.23237	15.1548	19.85	22.5051	8.64679	19.17	2.217	0.00324935	>2	up	91871	unique
700919	456	9.46937	8.13384	8.65464	14.4733	24.2447	19.2085	8.75262	19.3088	2.20607	0.00602534	>2	up	24			monooxygenase activity ; electron transport ; aromatic compound metabolic process ; metabolic process ; oxidoreductase activity ; salicylate 1-monooxygenase activity	Aromatic-ring hydroxylase ; FAD dependent oxidoreductase ; Monooxygenase, FAD-binding	Kynurenine 3-monooxygenase and related flavoprotein monooxygenases	Energy production and conversion	METABOLISM	1.14.13.1	Salicylate 1-monooxygenase.		Decorating
705608	736	19.767	19.162	17.8313	39.8474	27.2544	57.9651	18.9201	41.689	2.20342	0.0476073	>2	up	1519				WD40 repeat ; WD40 repeat ; WD40 repeat ; Cyclin-like F-box ; Cyclin-like F-box ; WD40 repeat ; WD40 repeat ; Cyclin-like F-box ; WD40 repeat ; WD40 repeat ; WD40 repeat-like	Cdc4 and related F-box and WD-40 proteins	General function prediction only	POORLY CHARACTERIZED
556081	556	24.8397	24.8846	24.8057	43.7455	76.3437	43.9591	24.8433	54.6828	2.20111	0.0194253	>2	up	2			sugar:hydrogen symporter activity ; carbohydrate transport ; membrane ; transporter activity ; transport ; integral to membrane ; L-arabinose isomerase activity	Sugar transporter ; General substrate transporter ; Sugar transporter ; Major facilitator superfamily ; Sugar transporter, conserved site ; Sugar transporter, conserved site ; MFS general substrate transporter	Predicted transporter (major facilitator superfamily)	General function prediction only	POORLY CHARACTERIZED	5.3.1.4	L-arabinose isomerase.
592095	429	11.0959	11.919	10.5221	30.1383	27.324	16.2271	11.179	24.5632	2.19726	0.0172624	>2	up	1896			catalytic activity ; biosynthetic process ; pyridoxal phosphate binding ; transferase activity, transferring nitrogenous groups ; histidinol-phosphate transaminase activity	Aminotransferase, class I and II ; Aminotransferases, class-I, pyridoxal-phosphate-binding site ; Pyridoxal phosphate-dependent transferase, major region	Histidinol phosphate aminotransferase	Amino acid transport and metabolism	METABOLISM	2.6.1.9	Histidinol-phosphate aminotransferase.		Decorating
598406	183	54.7064	56.6129	50.6992	105.978	107.793	142.167	54.0062	118.646	2.19689	4.55683e-06	>2	up	26			small conjugating protein ligase activity ; post-translational protein modification ; regulation of protein metabolic process ; ubiquitin-protein ligase activity ; regulation of ubiquitin-protein ligase activity ; regulation of ubiquitin-protein ligase activity during meiotic cell cycle ; positive regulation of ubiquitin-protein ligase activity ; negative regulation of ubiquitin-protein ligase ac…	Ubiquitin-conjugating enzyme, E2 ; Ubiquitin-conjugating enzyme, E2 ; Ubiquitin-conjugating enzyme, E2 ; Ubiquitin-conjugating enzyme, E2 ; Ubiquitin-conjugating enzyme, E2 ; Ubiquitin-conjugating enzyme/RWD-like	Ubiquitin-protein ligase	Posttranslational modification, protein turnover, chaperones	CELLULAR PROCESSES AND SIGNALING	6.3.2.19	Ubiquitin--protein ligase.
655487	230	289.493	299.18	292.968	832.026	543.37	561.427	293.88	645.608	2.19684	0.00269306	>2	up	2722				CS ; CS domain ; HSP20-like chaperone	HSP90 co-chaperone p23	Posttranslational modification, protein turnover, chaperones	CELLULAR PROCESSES AND SIGNALING
49102	148	724.297	797.943	799.703	1946.15	1536.57	1618	773.981	1700.24	2.19675	8.99559e-09	>2	up	26			small conjugating protein ligase activity ; post-translational protein modification ; regulation of protein metabolic process ; ubiquitin-protein ligase activity ; regulation of ubiquitin-protein ligase activity ; regulation of ubiquitin-protein ligase activity during meiotic cell cycle ; positive regulation of ubiquitin-protein ligase activity ; negative regulation of ubiquitin-protein ligase ac…	Ubiquitin-conjugating enzyme, E2 ; Ubiquitin-conjugating enzyme, E2 ; Ubiquitin-conjugating enzyme, E2 ; Ubiquitin-conjugating enzyme, E2 ; Ubiquitin-conjugating enzyme, E2 ; Ubiquitin-conjugating enzyme/RWD-like	Ubiquitin-protein ligase	Posttranslational modification, protein turnover, chaperones	CELLULAR PROCESSES AND SIGNALING	6.3.2.19	Ubiquitin--protein ligase.
652489	548	104.728	104.846	100.692	255.353	169.373	256.066	103.422	226.931	2.19422	0.0005653	>2	up	11914				Actin-binding FH2	KEKE-like motif-containing transcription regulator (Rlr1)/suppressor of sin4	Transcription	INFORMATION STORAGE AND PROCESSING
544957	716	57.0618	53.7706	59.8411	127.656	83.4443	162.944	56.8912	124.681	2.19157	0.0182327	>2	up	301
612177	530	28.5495	28.6811	26.7669	70.8631	52.1824	60.7873	27.9991	61.2776	2.18855	3.66847e-06	>2	up	16606					Nucleolar GTPase/ATPase p130	Nuclear structure	CELLULAR PROCESSES AND SIGNALING
558758	498	7.71542	9.29449	7.91277	15.6803	22.0865	16.6317	8.30756	18.1328	2.18269	0.00514372	>2	up	18827		other	cell wall catabolic process	Peptidoglycan-binding LysM ; Peptidoglycan-binding LysM
685388	453	191.454	200.077	198.158	375.845	358.394	552.105	196.563	428.781	2.1814	0.0014796	>2	up	4709
669010	297	34.0372	33.6022	32.2944	70.6401	72.7638	73.9105	33.3113	72.4381	2.17458	2.08684e-09	>2	up	6665
689790	253	6.15912	6.40658	5.46299	11.3846	12.4505	15.2641	6.00957	13.0331	2.16872	0.021074	>2	up	1601			hydrogen ion transmembrane transporter activity ; proton-transporting two-sector ATPase complex	SMP-30/Gluconolaconase/LRE-like region ; ATPase, F1/V1/A1 complex, alpha/beta subunit, nucleotide-binding	Ca2+-binding protein Regucalcin/SMP30	Inorganic ion transport and metabolism	METABOLISM
673138	392	78.0872	82.3988	78.4316	180.264	111.445	226.198	79.6392	172.635	2.16772	0.0257153	>2	up	14634			chromatin ; chromatin binding ; nucleus ; chromatin assembly or disassembly	Chromo domain ; Chromo domain ; Chromo domain ; Chromo domain-like
530880	170	27.122	29.3899	30.0991	69.2778	39.1848	78.9103	28.8703	62.4576	2.16339	0.0286242	>2	up	6334
552948	469	97.9913	96.875	99.884	248.52	147.099	240.091	98.2501	211.903	2.15678	0.00533552	>2	up	5971			UDP-N-acetylmuramoylalanyl-D-glutamyl-2,6-diaminopimelate-D-alanyl-D-alanine ligase activity ; ribosomal S6-glutamic acid ligase activity ; coenzyme F420-0 gamma-glutamyl ligase activity ; coenzyme F420-2 alpha-glutamyl ligase activity	Cyclin-related 2 ; Cyclin-like	Cyclin	General function prediction only	POORLY CHARACTERIZED	6.3.2.-	Acid--D-amino-acid ligases (peptide synthases).
608505	625	79.1013	77.3722	76.3933	138.093	198.116	165.381	77.6223	167.197	2.15398	1.0109e-06	>2	up	2552			nucleic acid binding ; intracellular ; zinc ion binding	Zinc finger, C2H2-type ; Zinc finger, C2H2-type ; Zinc finger, C2H2-like ; Zinc finger, C2H2-type ; Zinc finger, C2H2-type	FOG: Zn-finger	General function prediction only	POORLY CHARACTERIZED
677648	832	47.4897	51.8772	54.3608	101.01	92.8506	135.706	51.2426	109.856	2.14384	0.000250618	>2	up	1534				Tetratricopeptide TPR-1 ; Tetratricopeptide TPR2 ; Tetratricopeptide region ; Tetratricopeptide region ; Tetratricopeptide region	FOG: TPR repeat	General function prediction only	POORLY CHARACTERIZED
643318	541	16.6203	15.5966	14.2927	40.9629	35.0456	23.6729	15.5032	33.2271	2.14324	0.00777754	>2	up	1			transporter activity ; transport ; integral to membrane	Major facilitator superfamily MFS-1 ; Major facilitator superfamily ; MFS general substrate transporter	Permease of the major facilitator superfamily	Carbohydrate transport and metabolism	METABOLISM
570707	584	22.6619	21.66	23.5408	53.9234	40.1439	50.8134	22.6209	48.2936	2.13491	4.84718e-06	>2	up	6166			nucleic acid binding ; intracellular ; zinc ion binding	Zinc finger, C2H2-like ; Zinc finger, C2H2-type
553798	395	94.0845	93.8295	94.6613	193.64	164.329	243.519	94.1918	200.496	2.12859	0.000145659	>2	up	3810			nucleic acid binding ; intracellular ; zinc ion binding	Zinc finger, C2H2-type ; Zinc finger, C2H2-type ; Zinc finger, C2H2-type	SWI-SNF chromatin-remodeling complex protein	Chromatin structure and dynamics	INFORMATION STORAGE AND PROCESSING
659354	591	22.7355	25.145	24.5216	48.0817	61.8676	44.0153	24.1341	51.3215	2.12652	4.70765e-05	>2	up	1527			electron transport ; oxidoreductase activity ; FAD binding ; D-arabinono-1,4-lactone oxidase activity ; membrane ; biosynthetic process ; oxidoreductase activity, acting on the CH-OH group of donors, oxygen as acceptor ; catalytic activity	FAD linked oxidase, N-terminal ; D-arabinono-1,4-lactone oxidase ; Sugar 1,4-lactone oxidases ; Oxygen oxidoreductase covalent FAD-binding site ; FAD-binding, type 2	D-arabinono-1, 4-lactone oxidase	Defense mechanisms	CELLULAR PROCESSES AND SIGNALING	1.1.3.24	L-galactonolactone oxidase.
656864	194	120.588	116.835	113.692	275.487	260.485	208.622	117.038	248.198	2.12066	4.30228e-08	>2	up	7631		SSP
606776	557	42.1417	44.4092	41.3142	103.233	60.9583	106.566	42.6217	90.2526	2.11753	0.0109536	>2	up	1676			transcription factor activity ; nucleus ; regulation of transcription, DNA-dependent ; sequence-specific DNA binding ; UDP-N-acetylmuramoylalanyl-D-glutamyl-2,6-diaminopimelate-D-alanyl-D-alanine ligase activity ; ribosomal S6-glutamic acid ligase activity ; coenzyme F420-0 gamma-glutamyl ligase activity ; coenzyme F420-2 alpha-glutamyl ligase activity	Transcription factor, MADS-box ; Transcription factor, MADS-box ; Transcription factor, MADS-box ; Transcription factor, MADS-box ; Transcription factor, MADS-box ; Transcription factor, MADS-box	MADS box transcription factor	Transcription	INFORMATION STORAGE AND PROCESSING	6.3.2.-	Acid--D-amino-acid ligases (peptide synthases).
632370	398	62.9291	64.2046	60.9421	105.569	166.509	126.044	62.692	132.707	2.11682	0.000324863	>2	up	3171			cellular metabolic process ; cellular biosynthetic process	Initiation factor 2B related ; Putative translation initiation factor, aIF-2BI/5-methylthioribose-1-phosphate isomerase ; Initiation factor 2B alpha/beta/delta	Predicted translation initiation factor related to eIF-2B alpha/beta/delta subunits (CIG2/IDI2)	Translation, ribosomal structure and biogenesis	INFORMATION STORAGE AND PROCESSING
695710	103	26.2906	31.815	26.4166	37.97	76.4371	64.3063	28.1741	59.5712	2.1144	0.0205911	>2	up	23745			catalytic activity ; ATP binding ; metabolic process	Carbamoyl phosphate synthetase, large subunit, ATP-binding
680840	417	69.1058	69.6448	69.604	136.302	124.206	179.736	69.4515	146.748	2.11295	0.000152197	>2	up	4277					Splicing coactivator SRm160/300, subunit SRm300	RNA processing and modification	INFORMATION STORAGE AND PROCESSING
651448	215	21.5567	34.6901	28.1734	48.5263	71.4176	58.3878	28.1401	59.4439	2.11243	0.000164402	>2	up	3064			nucleic acid binding ; zinc ion binding ; intracellular	Zinc finger, U1-type ; Zinc finger, C2H2-type	U1-like Zn-finger protein	General function prediction only	POORLY CHARACTERIZED
667544	521	43.432	43.2762	41.3754	87.4778	68.3811	114.554	42.6945	90.1375	2.11122	0.00451535	>2	up	1495			chromate transmembrane transporter activity ; chromate transport	Chromate transporter region
655636	230	46.0788	50.5834	50.5877	115.052	97.2406	98.5505	49.0833	103.614	2.11099	1.99314e-12	>2	up	13914					Defense-related protein containing SCP domain	Function unknown	POORLY CHARACTERIZED
558408	451	4.68571	5.63173	5.83579	7.94761	12.5948	13.5202	5.38441	11.3542	2.10872	0.0407516	>2	up	4
676128	143	14.778	18.1122	18.4052	38.0459	28.8889	41.2193	17.0985	36.0514	2.10846	0.00017074	>2	up	29434	unique
640362	890	55.6337	61.349	59.6698	168.025	87.1117	117.114	58.8842	124.084	2.10725	0.0337237	>2	up	4834					Serine/threonine protein kinase	Signal transduction mechanisms	CELLULAR PROCESSES AND SIGNALING
669943	175	98.6701	95.1322	85.5816	157.544	221.165	209.336	93.1279	196.015	2.10479	7.96079e-07	>2	up	1856			calcium ion binding	Calcium-binding EF-hand ; S100/CaBP-9k-type, calcium binding ; Calcium-binding EF-hand ; Calcium-binding EF-hand ; Calcium-binding EF-hand ; Calcium-binding EF-hand	Ca2+/calmodulin-dependent protein phosphatase (calcineurin subunit B), EF-Hand superfamily protein	Signal transduction mechanisms	CELLULAR PROCESSES AND SIGNALING
666902	253	75.7209	83.866	92.1284	201.759	205.93	121.514	83.9051	176.401	2.10239	0.00439888	>2	up	880			hydrolase activity	Dienelactone hydrolase	Predicted hydrolase related to dienelactone hydrolase	General function prediction only	POORLY CHARACTERIZED
583516	469	37.0483	38.016	37.3076	76.5623	75.6415	83.2084	37.4573	78.4707	2.09494	2.08319e-09	>2	up	11			metabolic process ; oxidoreductase activity ; aldehyde dehydrogenase (NAD) activity	Aldehyde dehydrogenase ; Aldehyde dehydrogenase, conserved site ; Aldehyde/histidinol dehydrogenase	Aldehyde dehydrogenase	Energy production and conversion	METABOLISM	1.2.1.3	Aldehyde dehydrogenase (NAD+).
688688	749	48.4204	49.639	49.47	132.542	72.1151	104.341	49.1765	102.999	2.09449	0.0174721	>2	up	4009			structural constituent of ribosome ; intracellular ; ribosome ; translation ; nucleic acid binding ; zinc ion binding	Zinc finger, C2H2-type ; Zinc finger, C2H2-type ; Ribosomal protein S12/S23	FOG: Zn-finger	General function prediction only	POORLY CHARACTERIZED
617010	382	24.4893	26.4697	26.9027	53.2803	63.7541	45.8996	25.9539	54.3113	2.09261	1.51697e-05	>2	up	2417			binding	Tubulin binding cofactor C ; CARP motif	Beta-tubulin folding cofactor C	Posttranslational modification, protein turnover, chaperones	CELLULAR PROCESSES AND SIGNALING
666302	120	48.2091	55.124	48.6711	130.299	94.7844	92.9829	50.668	106.022	2.09249	0.000409114	>2	up	20043	unique
658808	122	29.8578	31.5979	28.1246	54.0368	57.7518	75.3495	29.8601	62.3794	2.08905	8.46362e-05	>2	up	7770
705353	201	19.956	19.7255	18.9574	37.6895	40.0621	44.385	19.5463	40.7122	2.08286	3.11888e-05	>2	up	3779			nucleic acid binding ; intracellular ; zinc ion binding	Zinc finger, C2H2-like ; Zinc finger, C2H2-type	Alpha-SNAP protein	Intracellular trafficking, secretion, and vesicular transport	CELLULAR PROCESSES AND SIGNALING
530416	259	6.34611	5.93558	5.56352	11.8622	11.1652	14.1257	5.9484	12.3844	2.08197	0.0330712	>2	up	4
694910	119	84.3077	85.2348	74.6299	148.452	191.367	168.239	81.3908	169.353	2.08074	5.93995e-11	>2	up	58176	unique				Chromatin remodeling factor subunit and related transcription factors	Chromatin structure and dynamics	INFORMATION STORAGE AND PROCESSING
667816	765	39.0848	39.8149	40.9976	93.6558	76.3803	79.3013	39.9657	83.1125	2.07959	8.24934e-10	>2	up	4767				Oligopeptide transporter OPT superfamily ; Oligopeptide transporter OPT superfamily
668422	411	104.511	104.301	99.1719	249.671	133.561	256.887	102.661	213.373	2.07842	0.0292143	>2	up	1192				Src homology-3 ; Src homology-3 ; Src homology-3 ; Protein of unknown function DUF500 ; Src homology-3 ; Src homology-3 ; Src homology-3	Uncharacterized conserved protein	Function unknown	POORLY CHARACTERIZED
616419	100	47.7555	49.1972	45.4785	60.7319	131.379	103.754	47.4771	98.6215	2.07725	0.0359872	>2	up	4570		SSP		Proteinase inhibitor, propeptide
631558	547	41.773	40.8961	39.2309	62.6812	89.4886	100.768	40.6334	84.3127	2.07496	0.00105241	>2	up	103			nucleobase transmembrane transporter activity ; nucleobase, nucleoside, nucleotide and nucleic acid transport ; membrane	Permease for cytosine/purines, uracil, thiamine, allantoin	Uridine permease/thiamine transporter/allantoin transport	Nucleotide transport and metabolism	METABOLISM
690121	122	79.0852	83.6867	78.3388	211.956	134.6	153.69	80.3702	166.749	2.07476	0.00385299	>2	up	2261			integral to membrane ; vesicle-mediated transport	Synaptobrevin ; Synaptobrevin ; Synaptobrevin ; Synaptobrevin, metazoa/fungi ; Synaptobrevin ; Synaptobrevin	Synaptobrevin/VAMP-like protein	Intracellular trafficking, secretion, and vesicular transport	CELLULAR PROCESSES AND SIGNALING
660165	122	11.9243	12.1435	11.522	16.3879	31.7846	25.6257	11.8633	24.5994	2.07357	0.0275949	>2	up	288					Acyl-CoA synthetase	Lipid transport and metabolism	METABOLISM
577809	267	14.6304	14.895	14.8137	31.6437	24.5623	35.5884	14.7797	30.5982	2.07028	0.000421492	>2	up	4579
239551	103	15.6163	17.6774	13.5428	25.2658	38.3215	33.1625	15.6121	32.2499	2.06569	0.000944902	>2	up	55152	unique			Immunoglobulin/major histocompatibility complex, conserved site
664922	138	32.5116	38.3686	31.7258	55.0211	80.1395	76.5133	34.202	70.558	2.06298	8.68841e-05	>2	up	2825
658274	247	86.6096	82.8702	93.7793	189.723	171.718	181.372	87.753	180.938	2.0619	0	>2	up	2617			mature ribosome assembly ; ribosome binding	Translation initiation factor IF6 ; Translation initiation factor IF6 ; Translation initiation factor IF6 ; Translation initiation factor IF6 ; Translation initiation factor IF6	Translation initiation factor 6 (eIF-6)	Translation, ribosomal structure and biogenesis	INFORMATION STORAGE AND PROCESSING
627135	365	17.2999	20.8664	19.7221	34.9457	51.021	33.3103	19.2961	39.759	2.06047	0.00328174	>2	up	632			electron transport ; oxidoreductase activity	2-nitropropane dioxygenase, NPD
641898	276	12.9101	12.1916	11.6452	22.5815	32.7184	20.366	12.249	25.222	2.05911	0.00948108	>2	up	6088			metabolic process ; methyltransferase activity ; catalytic activity ; binding ; arsenite methyltransferase activity	Methyltransferase type 11 ; NAD(P)-binding	SAM-dependent methyltransferases	Lipid transport and metabolism	METABOLISM	2.1.1.137	Arsenite methyltransferase.
689623	830	81.2948	74.9129	76.9547	161.713	165.369	152.869	77.7208	159.984	2.05844	0	>2	up	1134			nucleic acid binding ; intracellular ; zinc ion binding	Zinc finger, C2H2-type ; Zinc finger, C2H2-like ; Zinc finger, C2H2-type ; Zinc finger, C2H2-type	FOG: Zn-finger	General function prediction only	POORLY CHARACTERIZED
694070	179	77.5111	79.6356	78.7531	169.776	131.956	181.916	78.6332	161.216	2.05022	1.53537e-05	>2	up	7817		SSP			Ca2+-modulated nonselective cation channel polycystin	Inorganic ion transport and metabolism	METABOLISM
462987	537	28.5806	39.5189	37.4298	51.4914	78.5641	86.2031	35.1764	72.0862	2.04928	0.00331992	>2	up	4652				Transcription factor Opi1
673071	266	22.63	22.2381	21.1157	45.719	45.2325	44.1275	21.9946	45.0263	2.04716	1.67596e-05	>2	up	39			oxidoreductase activity ; alcohol dehydrogenase activity ; alcohol dehydrogenase activity, metal ion-independent ; alcohol dehydrogenase activity, zinc-dependent ; alcohol dehydrogenase activity, iron-dependent	Aldo/keto reductase ; Aldo/keto reductase ; Aldo/keto reductase ; Aldo/keto reductase ; Aldo/keto reductase ; Aldo/keto reductase	Aldo/keto reductase family proteins	General function prediction only	POORLY CHARACTERIZED	1.1.1.1	Alcohol dehydrogenase.
652239	315	19.3537	17.1555	16.9908	41.391	26.5079	41.4412	17.8334	36.4467	2.04374	0.00559646	>2	up	1984			nucleic acid binding ; zinc ion binding ; protein binding	Zinc finger, RING-type ; Zinc finger, CCCH-type ; Zinc finger, RING-type ; Zinc finger, CCCH-type ; Zinc finger, RING-type ; Zinc finger, RING-type	Predicted E3 ubiquitin ligase	Posttranslational modification, protein turnover, chaperones	CELLULAR PROCESSES AND SIGNALING
310489	703	32.0072	33.4384	30.8238	73.3631	62.3326	60.9986	32.0898	65.5648	2.04317	1.26952e-07	>2	up	4463			nucleus ; transcription regulator activity ; regulation of transcription	Basic helix-loop-helix dimerisation region bHLH ; Basic helix-loop-helix dimerisation region bHLH ; Basic helix-loop-helix dimerisation region bHLH ; Helix-loop-helix DNA-binding	Splicing coactivator SRm160/300, subunit SRm300	RNA processing and modification	INFORMATION STORAGE AND PROCESSING
691439	482	28.299	29.4331	28.5225	52.0552	53.9958	70.0003	28.7515	58.6837	2.04107	4.60125e-05	>2	up	271			flavin-containing monooxygenase activity ; FAD binding ; NADP binding ; peroxidase activity ; electron transport ; response to oxidative stress ; heme binding	Flavin-containing monooxygenase FMO ; Haem peroxidase, plant/fungal/bacterial	Flavin-containing monooxygenase	Secondary metabolites biosynthesis, transport and catabolism	METABOLISM	1.14.13.8	Dimethylaniline monooxygenase (N-oxide forming).
140677	169	167.121	173.714	150.038	227.757	320.806	450.546	163.624	333.036	2.03537	0.0306982	>2	up	702			nucleic acid binding	RNA recognition motif, RNP-1 ; RNA recognition motif, RNP-1 ; RNA recognition motif, RNP-1	FOG: RRM domain	General function prediction only	POORLY CHARACTERIZED
682498	672	36.4979	36.4536	37.5685	58.006	73.2319	92.5531	36.84	74.597	2.02489	0.00192341	>2	up	2453				RNA polymerase I specific transcription initiation factor RRN3	RNA polymerase I transcription factor	Transcription	INFORMATION STORAGE AND PROCESSING
642781	270	27.7312	26.8522	27.9624	53.7656	49.0344	64.1575	27.5153	55.6525	2.02261	3.183e-06	>2	up	1853			ATP binding ; ATPase activity ; nucleotide binding ; nucleoside-triphosphatase activity	ABC transporter-like ; ABC transporter-like ; AAA+ ATPase, core ; ABC transporter-like	Predicted ABC-type transport, ATPase component/CCR4 associated factor	General function prediction only	POORLY CHARACTERIZED
354687	154	50.0327	51.1128	48.0361	111.215	126.176	64.1491	49.7272	100.514	2.0213	0.0251076	>2	up	43266	unique
532542	281	15.1169	16.0558	14.0757	30.9783	37.1212	23.3272	15.0828	30.4755	2.02055	0.00360272	>2	up	3473			catalytic activity ; metabolic process	Haloacid dehalogenase-like hydrolase	Predicted hydrolase (HAD superfamily)	General function prediction only	POORLY CHARACTERIZED
553161	328	19.9793	18.2383	19.9933	41.5653	37.9419	38.1101	19.4036	39.2058	2.02054	8.43489e-05	>2	up	949			protein kinase activity ; ATP binding ; protein amino acid phosphorylation ; protein-tyrosine kinase activity ; protein serine/threonine kinase activity ; calmodulin-dependent protein kinase activity	Protein kinase, core ; Serine/threonine protein kinase-related ; Tyrosine protein kinase ; Serine/threonine protein kinase ; Protein kinase, core ; Serine/threonine protein kinase, active site ; Protein kinase-like	Ca2+/calmodulin-dependent protein kinase, EF-Hand protein superfamily	Signal transduction mechanisms	CELLULAR PROCESSES AND SIGNALING
297048	160	9.64705	12.3706	9.23984	23.4171	20.6704	19.0277	10.4192	21.0384	2.0192	0.00544188	>2	up	8047
536832	487	17.7518	20.1412	18.4776	41.0063	36.794	35.9972	18.7902	37.9325	2.01874	0.000113922	>2	up	3355
534689	109	46.217	44.9176	39.1196	69.2916	111.805	81.115	43.4181	87.4039	2.01308	0.00225791	>2	up	1319				Stress responsive alpha-beta barrel ; Dimeric alpha-beta barrel
627694	657	33.5767	34.1812	32.5806	52.268	83.5592	66.0379	33.4462	67.2883	2.01184	0.00133841	>2	up	4015
620108	604	8.36105	7.77767	9.53645	19.4543	18.9787	13.1826	8.55839	17.2052	2.01034	0.014182	>2	up	7757					Splicing coactivator SRm160/300, subunit SRm300	RNA processing and modification	INFORMATION STORAGE AND PROCESSING
554607	1408	11.8707	11.1677	11.8213	16.7745	29.8537	23.2053	11.6199	23.2778	2.00327	0.0203954	>2	up	6075				RNA-dependent RNA polymerase, eukaryotic-type	RNA-directed RNA polymerase QDE-1 required for posttranscriptional gene silencing and RNA interference	RNA processing and modification	INFORMATION STORAGE AND PROCESSING
683047	159	5.63857	7.35658	5.54852	0	0	0	6.18122	0	>-6	9.57575e-05	>5	down	5830		SSP
662884	543	143.726	144.434	156.849	28.4323	37.2667	23.1539	148.336	29.6176	-5.00837	2.88519e-48	>5	down	80			tetracycline:hydrogen antiporter activity ; tetracycline transport ; integral to membrane ; response to antibiotic ; transporter activity ; transport	Tetracycline resistance protein, TetA ; Major facilitator superfamily MFS-1 ; Major facilitator superfamily ; MFS general substrate transporter	Permease of the major facilitator superfamily	General function prediction only	POORLY CHARACTERIZED
537060	434	31.1337	26.7975	28.2553	1.47481	8.92376	6.79074	28.7288	5.72977	-5.01396	7.49986e-09	>5	down	3967			calcium ion binding ; calcium-dependent phospholipid binding ; protein binding ; zinc ion binding	Annexin ; Annexin ; Zinc finger, PHD-type ; Annexin ; Annexin ; Zinc finger, FYVE/PHD-type	PHD Zn-finger proteins	General function prediction only	POORLY CHARACTERIZED
655601	553	463.272	495.966	513.099	82.4916	151.891	59.0648	490.779	97.8159	-5.01737	3.212e-39	>5	down	11			1-pyrroline-5-carboxylate dehydrogenase activity ; mitochondrial matrix ; proline biosynthetic process ; metabolic process ; oxidoreductase activity	Aldehyde dehydrogenase ; Delta-1-pyrroline-5-carboxylate dehydrogenase 1 ; Aldehyde dehydrogenase, conserved site ; Aldehyde dehydrogenase, conserved site ; Aldehyde/histidinol dehydrogenase	Delta-1-pyrroline-5-carboxylate dehydrogenase	Amino acid transport and metabolism	METABOLISM	1.5.1.12	1-pyrroline-5-carboxylate dehydrogenase.
666107	191	18.5219	18.753	13.6437	2.10241	4.94715	3.05993	16.9729	3.36983	-5.03672	1.05328e-06	>5	down	20085
705564	1171	42.2614	34.9366	31.2437	4.76698	10.3758	6.38617	36.1473	7.17633	-5.03701	4.42928e-13	>5	down	40				WD40 repeat ; WD40 repeat ; WD40 repeat ; WD40 repeat ; WD40 repeat ; WD40 repeat ; WD40 repeat ; WD40 repeat-like	Notchless-like WD40 repeat-containing protein	Function unknown	POORLY CHARACTERIZED
665956	210	103.903	103.466	93.6261	26.2946	18.9808	14.2827	100.332	19.8527	-5.05381	1.82019e-31	>5	down	5905				Dimeric alpha-beta barrel
269232	664	24.874	21.7257	25.6731	4.47673	6.1915	3.61744	24.091	4.76189	-5.05911	3.46774e-09	>5	down	22059				Ankyrin ; Ankyrin ; Ankyrin ; Ankyrin ; Ankyrin ; Ankyrin	Ankyrin	Cell wall/membrane/envelope biogenesis	CELLULAR PROCESSES AND SIGNALING
570931	374	65.0083	60.5401	48.9464	15.5738	14.2214	4.6194	58.1649	11.4715	-5.07037	2.11334e-14	>5	down	175		other
669803	525	47.2564	52.4406	53.2417	9.67066	10.8435	9.49906	50.9795	10.0044	-5.09571	1.10414e-18	>5	down	1561			galactokinase activity ; ATP binding ; galactose metabolic process ; carbohydrate phosphorylation ; kinase activity ; phosphorylation ; cytoplasm ; metabolic process ; phosphotransferase activity, alcohol group as acceptor	Galactokinase ; Mevalonate and galactokinase ; GHMP kinase ; GHMP kinase, C-terminal ; Galactokinase ; Galactokinase ; Galactokinase ; GHMP kinase, ATP-binding, conserved site	Galactokinase	Carbohydrate transport and metabolism	METABOLISM	2.7.1.6	Galactokinase.
674226	195	55.0617	52.5292	52.1035	11.8166	12.7111	6.77513	53.2315	10.4343	-5.1016	1.61139e-19	>5	down	23693
686576	541	8.36479	7.32026	7.7187	1.06481	2.76807	0.7514	7.80125	1.52809	-5.10522	0.0013468	>5	down	8969
662683	281	4.0197	2.76691	4.48746	1.03907	0.838293	0.329957	3.75802	0.735773	-5.10758	0.0351029	>5	down	1504			lipid metabolic process ; metabolic process	Patatin ; Acyl transferase/acyl hydrolase/lysophospholipase
662441	388	132.403	135.532	124.148	34.3746	22.2228	20.1507	130.694	25.5827	-5.10871	2.83623e-38	>5	down	4737
734946	482	7.94688	8.48584	7.46694	0.231349	2.33308	2.11212	7.96655	1.55885	-5.11053	0.00118812	>5	down	36			catalytic activity ; metabolic process ; 4-coumarate-CoA ligase activity	AMP-dependent synthetase and ligase ; AMP-dependent synthetase and ligase ; AMP-dependent synthetase and ligase	Acyl-CoA synthetase	Lipid transport and metabolism	METABOLISM	6.2.1.12	4-coumarate--CoA ligase.
666067	735	62.5767	61.8758	61.1331	7.59003	18.3703	10.3118	61.8619	12.0907	-5.11648	1.26915e-18	>5	down	2970			prephenate dehydratase activity ; L-phenylalanine biosynthetic process ; DNA binding ; ATP-dependent DNA helicase activity ; nucleus ; double-strand break repair via nonhomologous end joining ; binding	DNA helicase, ATP-dependent, Ku type ; Ku70/Ku80, N-terminal alpha/beta ; Ku, C-terminal ; DNA helicase, ATP-dependent, Ku type ; von Willebrand factor, type A ; Prephenate dehydratase ; Spen Paralogue and Orthologue C-terminal-like ; Ku, C-terminal	DNA-binding subunit of a DNA-dependent protein kinase (Ku80 autoantigen)	Replication, recombination and repair	INFORMATION STORAGE AND PROCESSING
605369	336	111.431	116.572	107.476	33.5273	21.3625	10.4349	111.826	21.7749	-5.13557	4.22546e-22	>5	down	3167			binding ; transport ; membrane	Mitochondrial substrate carrier ; Mitochondrial substrate carrier ; Mitochondrial substrate carrier	Predicted mitochondrial carrier protein	Energy production and conversion	METABOLISM
710549	519	20.0218	17.0728	17.4582	2.38238	5.95833	2.26958	18.1843	3.53676	-5.1415	5.50909e-07	>5	down	374			protein kinase activity ; ATP binding ; protein amino acid phosphorylation ; protein-tyrosine kinase activity ; protein serine/threonine kinase activity ; transmembrane receptor protein serine/threonine kinase activity ; 3-phosphoinositide-dependent protein kinase activity ; DNA-dependent protein kinase activity ; AMP-activated protein kinase activity ; casein kinase activity ; casein kinase I ac…	Protein kinase, core ; Serine/threonine protein kinase-related ; Tyrosine protein kinase ; Serine/threonine protein kinase ; Protein kinase, core ; Protein kinase-like	Ca2+/calmodulin-dependent protein kinase, EF-Hand protein superfamily	Signal transduction mechanisms	CELLULAR PROCESSES AND SIGNALING
647919	381	48.3483	47.4932	53.1855	7.54273	12.6862	8.72827	49.6756	9.65241	-5.14645	2.24528e-18	>5	down	15515
654242	406	61.8257	66.7986	64.03	11.7273	17.9669	7.71136	64.2181	12.4685	-5.15042	2.28254e-20	>5	down	2909			catalytic activity ; metabolic process ; pyruvate dehydrogenase (acetyl-transferring) activity	Transketolase, central region ; Transketolase, C-terminal ; Transketolase, C-terminal/Pyruvate-ferredoxin oxidoreductase, domain II	Branched chain alpha-keto acid dehydrogenase E1, beta subunit	Energy production and conversion	METABOLISM	1.2.4.1	Pyruvate dehydrogenase (lipoamide).
692093	612	7.42548	8.31608	8.81095	0.975133	2.95017	0.838648	8.18417	1.58798	-5.15382	0.000963959	>5	down	19558		other	DNA-directed RNA polymerase activity ; DNA-directed RNA polymerase I activity ; DNA-directed RNA polymerase II activity ; DNA-directed RNA polymerase III activity ; RNA polymerase activity		Ca2+-modulated nonselective cation channel polycystin	Inorganic ion transport and metabolism	METABOLISM	2.7.7.6	DNA-directed RNA polymerase.
651235	264	14.403	14.2237	13.9913	3.98657	3.39494	0.879125	14.206	2.75355	-5.15917	8.15918e-06	>5	down	41055	unique		peptidyl-prolyl cis-trans isomerase activity ; cyclophilin ; FK506-sensitive peptidyl-prolyl cis-trans isomerase ; cyclophilin-type peptidyl-prolyl cis-trans isomerase activity		Splicing coactivator SRm160/300, subunit SRm160 (contains PWI domain)	RNA processing and modification	INFORMATION STORAGE AND PROCESSING	5.2.1.8	Peptidylprolyl isomerase.
602031	367	4.08066	3.22602	4.31367	0.605741	0.586435	1.05795	3.87345	0.75004	-5.16432	0.0313647	>5	down	4
175718	258	26.4962	27.6383	29.3468	6.50581	5.72587	3.91274	27.8271	5.38147	-5.17091	1.34529e-10	>5	down	23600
653850	63	43.0363	40.5171	35.6522	10.3237	7.49596	5.19062	39.7352	7.67008	-5.18055	7.95517e-15	>5	down	102389	unique
674604	558	40.3202	38.9899	40.2899	7.22656	11.938	3.91573	39.8667	7.69343	-5.18191	5.85204e-13	>5	down	6174				XLF/Cernunnos
541948	426	13.5292	15.1017	13.4955	2.70451	3.51532	1.90849	14.0421	2.70944	-5.18268	8.95076e-06	>5	down	999			monooxygenase activity ; electron transport ; aromatic compound metabolic process ; metabolic process ; oxidoreductase activity	Aromatic-ring hydroxylase ; Monooxygenase, FAD-binding	Monooxygenase involved in coenzyme Q (ubiquinone) biosynthesis	Coenzyme transport and metabolism	METABOLISM
681741	404	37.9367	42.8503	36.2494	2.85178	14.4435	5.28259	39.0121	7.52597	-5.18367	1.37285e-09	>5	down	58091	unique
78430	218	4.28143	3.59096	4.88715	1.2838	0.739811	0.436792	4.25318	0.820135	-5.18596	0.0231178	>5	down	62121	unique
664541	270	31.7553	33.1171	32.7742	3.79611	5.23194	9.79435	32.5489	6.27414	-5.18778	2.2892e-11	>5	down	1663			metabolic process ; oxidoreductase activity ; catalytic activity ; binding	Glucose/ribitol dehydrogenase ; Short-chain dehydrogenase/reductase SDR ; NAD(P)-binding	Predicted short chain-type dehydrogenase	General function prediction only	POORLY CHARACTERIZED
669258	315	42.4315	46.1527	47.2258	8.20312	10.2647	7.7084	45.27	8.72542	-5.18829	7.65884e-17	>5	down	345			integral to membrane	Hly-III related proteins	Predicted membrane proteins, contain hemolysin III domain	General function prediction only	POORLY CHARACTERIZED
670206	335	61.8312	64.1453	53.2599	22.0985	8.1588	4.26199	59.7455	11.5064	-5.19235	7.63766e-11	>5	down	34			zinc ion binding ; oxidoreductase activity ; oxidoreductase activity, acting on the CH-OH group of donors, NAD or NADP as acceptor ; cofactor binding ; catalytic activity ; binding ; metabolic process ; alcohol dehydrogenase (NADP+) activity	Alcohol dehydrogenase, zinc-binding ; Alcohol dehydrogenase GroES-like ; Alcohol dehydrogenase, zinc-containing, conserved site ; D-isomer specific 2-hydroxyacid dehydrogenase, NAD-binding ; GroES-like ; NAD(P)-binding	Alcohol dehydrogenase, class V	Secondary metabolites biosynthesis, transport and catabolism	METABOLISM	1.1.1.2	Alcohol dehydrogenase (NADP+).
88398	285	14.415	10.4725	10.9295	5.75282	1.00351	0.123433	11.939	2.29325	-5.20613	0.00109291	>5	down	67324	unique
549106	771	567.233	570.501	542.03	118.383	140.584	63.5992	559.921	107.522	-5.20751	1.52716e-68	>5	down	3629			nucleic acid binding ; intracellular ; zinc ion binding	Zinc finger, C2H2-type ; Zinc finger, C2H2-like ; Zinc finger, C2H2-type ; Zinc finger, C2H2-type	FOG: Zn-finger	General function prediction only	POORLY CHARACTERIZED
285499	194	3.92973	4.46273	4.57501	1.16175	0.669475	0.658774	4.32249	0.829998	-5.20783	0.0218006	>5	down	29678
671491	348	57.21	65.0265	61.7272	9.93415	13.9767	11.3489	61.3212	11.7532	-5.21739	1.0868e-22	>5	down	6475			protein kinase activity ; ATP binding ; protein amino acid phosphorylation ; aconitate hydratase activity ; protein binding ; tricarboxylic acid cycle	Protein kinase, core ; Protein kinase, core ; Protein kinase-like ; Aconitase B, HEAT-like, bacterial	Serine/threonine protein kinase	Signal transduction mechanisms	CELLULAR PROCESSES AND SIGNALING
667404	85	13.1101	16.0521	14.0089	3.02394	3.04954	2.20058	14.3904	2.75802	-5.21765	6.57166e-06	>5	down	15495	unique
700779	231	4.18308	4.57477	3.94073	0.368914	0.892891	1.17149	4.23286	0.811099	-5.21867	0.0230596	>5	down	29446	unique
694873	561	35.3335	39.5278	37.6438	7.70362	6.36853	7.47479	37.5017	7.18231	-5.2214	4.39773e-14	>5	down	20			amino acid transport ; amino acid transmembrane transporter activity ; membrane ; transport	Amino acid permease-associated region ; Amino acid/polyamine transporter I	Amino acid transporters	Amino acid transport and metabolism	METABOLISM
675549	575	203.734	211.766	211.348	58.5522	39.1557	22.2695	208.949	39.9925	-5.22471	6.38058e-35	>5	down	11			methylmalonate-semialdehyde dehydrogenase (acylating) activity ; valine metabolic process ; metabolic process ; oxidoreductase activity	Aldehyde dehydrogenase ; Methylmalonate-semialdehyde dehydrogenase ; Aldehyde dehydrogenase, conserved site ; Aldehyde/histidinol dehydrogenase	Methylmalonate semialdehyde dehydrogenase	Amino acid transport and metabolism	METABOLISM	1.2.1.27	Methylmalonate-semialdehyde dehydrogenase (acylating).
91429	207	10.9779	12.0459	11.2458	1.12539	3.51825	1.89852	11.4232	2.18072	-5.23827	6.60599e-05	>5	down	97792	unique
668388	414	8.19357	9.20899	6.24298	1.64706	1.99321	0.87171	7.88184	1.50399	-5.24061	0.0011843	>5	down	17564
327382	1340	25.4579	24.8325	26.1454	6.72114	3.37556	4.4877	25.4786	4.86147	-5.24093	8.01144e-10	>5	down	4634			UDP-N-acetylmuramoylalanyl-D-glutamyl-2,6-diaminopimelate-D-alanyl-D-alanine ligase activity ; ribosomal S6-glutamic acid ligase activity ; coenzyme F420-0 gamma-glutamyl ligase activity ; coenzyme F420-2 alpha-glutamyl ligase activity		Serine/threonine protein kinase	Signal transduction mechanisms	CELLULAR PROCESSES AND SIGNALING	6.3.2.-	Acid--D-amino-acid ligases (peptide synthases).
551565	808	32.0983	38.3005	31.2451	4.75297	9.52251	5.09392	33.8813	6.45647	-5.24765	1.10381e-12	>5	down	879				Glycoside hydrolase, family 81	Predicted endo-1,3-beta-glucanase	Carbohydrate transport and metabolism	METABOLISM			GH81
702348	638	101.35	107.313	103.68	17.0721	19.6571	22.7641	104.114	19.8311	-5.25005	2.57036e-38	>5	down	7033					von Willebrand factor and related coagulation proteins	Extracellular structures	CELLULAR PROCESSES AND SIGNALING
666378	340	29.7659	28.5439	27.4233	3.71891	6.40068	6.19996	28.5777	5.43985	-5.25339	5.54192e-11	>5	down	258		other	arginase activity ; arginine catabolic process ; hydrolase activity, acting on carbon-nitrogen (but not peptide) bonds, in linear amidines ; metal ion binding ; agmatinase activity	Arginase ; Ureohydrolase ; Ureohydrolase ; Ureohydrolase	Arginase family protein	Amino acid transport and metabolism	METABOLISM	3.5.3.11	Agmatinase.
725256	324	83.8626	85.7874	89.2695	15.7597	18.4026	15.0355	86.3065	16.3993	-5.26282	6.78609e-32	>5	down	3762					Uncharacterized conserved protein	Function unknown	POORLY CHARACTERIZED
702108	405	4.4334	3.27772	3.61934	0.861628	1.09236	0.195436	3.77682	0.716475	-5.2714	0.0324147	>5	down	658
655652	417	141.668	135.891	144.652	29.6707	33.4222	16.8884	140.737	26.6605	-5.27887	3.93274e-41	>5	down	309			catalytic activity ; metabolic process ; branched-chain-amino-acid transaminase activity ; branched chain family amino acid metabolic process	Aminotransferase, class IV ; Aminotransferase, class IV ; Branched-chain amino acid aminotransferase II ; Branched-chain amino acid aminotransferase II ; Aminotransferase, class IV ; Aminotransferase, class IV	Branched chain aminotransferase BCAT1, pyridoxal phosphate enzymes type IV superfamily	Amino acid transport and metabolism	METABOLISM	2.6.1.42	Branched-chain amino acid aminotransferase.
667677	384	13.4705	14.6365	12.0887	2.80321	3.49513	1.31501	13.3986	2.53778	-5.27963	1.32224e-05	>5	down	729			oxidoreductase activity ; catalytic activity ; binding ; metabolic process	Oxidoreductase, N-terminal ; NAD(P)-binding	Dimeric dihydrodiol dehydrogenase	Carbohydrate transport and metabolism	METABOLISM
548896	922	9.28389	9.27928	9.21765	2.63802	1.5122	1.10224	9.26027	1.75082	-5.2891	0.000375793	>5	down	11922				Hemocyanin, N-terminal
659176	343	12.8322	14.4099	13.6116	2.58157	3.6696	1.4639	13.6179	2.57169	-5.29532	1.08171e-05	>5	down	8800
703190	421	8.18043	9.14016	8.96116	0.864468	3.6615	0.428926	8.76058	1.65163	-5.3042	0.00118812	>5	down	2049			metabolic process ; L-serine biosynthetic process ; phosphoserine transaminase activity	Phosphoserine aminotransferase ; Aminotransferase, class V/Cysteine desulphurase ; Pyridoxal phosphate-dependent transferase, major region	Phosphoserine aminotransferase	Coenzyme transport and metabolism	METABOLISM	2.6.1.52	Phosphoserine aminotransferase.
640953	814	26.2814	23.0285	25.0865	6.19654	4.52869	3.29882	24.7988	4.67469	-5.30491	1.14407e-09	>5	down	473			DNA binding ; ATP binding ; nucleic acid binding ; helicase activity ; diacylglycerol pyrophosphate phosphatase activity ; thiamin-pyrophosphatase activity ; 8-oxo-7,8-dihydroguanine triphosphatase activity ; UDP-2,3-diacylglucosamine hydrolase activity ; bis(5'-nucleosyl)-tetraphosphatase activity ; dATP pyrophosphohydrolase activity ; pyrophosphatase activity ; dihydroneopterin monophosphate ph…	SNF2-related ; DNA/RNA helicase, C-terminal ; Rad54, N-terminal ; DEAD-like helicase, N-terminal ; DNA/RNA helicase, C-terminal ; Helicase, superfamily 1 and 2, ATP-binding ; DNA/RNA helicase, C-terminal	DNA repair protein, SNF2 family	Replication, recombination and repair	INFORMATION STORAGE AND PROCESSING	3.6.1.-	In phosphorous-containing anhydrides.
655741	454	63.973	60.5831	60.56	8.67061	19.2565	6.96075	61.7054	11.6293	-5.30603	8.40781e-17	>5	down	5734
506675	252	120.029	123.004	111.152	25.1455	25.4096	16.1313	118.062	22.2288	-5.31121	3.68782e-42	>5	down	3421				FMN-binding split barrel, related
648864	938	138.199	125.751	128.309	37.0441	26.7703	10.0187	130.753	24.611	-5.31277	6.20293e-24	>5	down	4422				DENN ; uDENN ; DENN ; uDENN	Calmodulin-binding protein CRAG, contains DENN domain	Signal transduction mechanisms	CELLULAR PROCESSES AND SIGNALING
533594	846	17.4603	14.2015	13.7303	1.4375	4.57791	2.52265	15.1307	2.84602	-5.31644	2.93407e-06	>5	down	16588
671877	748	34.1167	34.8996	36.0285	5.87534	8.30906	5.54229	35.015	6.57556	-5.32501	2.22628e-13	>5	down	12101			nucleic acid binding ; intracellular ; zinc ion binding	Zinc finger, C2H2-like ; Zinc finger, C2H2-type	FOG: Zn-finger	General function prediction only	POORLY CHARACTERIZED
575339	860	16.0095	16.8654	16.6356	1.11639	3.90294	4.25415	16.5035	3.09116	-5.33893	9.49473e-07	>5	down	1417			catalytic activity ; biosynthetic process ; oxo-acid-lyase activity ; glutamine metabolic process ; anthranilate synthase activity ; anthranilate synthase complex	Anthranilate synthase component I and chorismate binding protein ; Glutamine amidotransferase superfamily ; Anthranilate synthase component II/delta crystallin ; Glutamine amidotransferase class-I, C-terminal ; Chorismate binding, C-terminal ; Anthranilate synthase component I, N-terminal ; Para-aminobenzoate synthase ; Glutamine amidotransferase, class I, active site ; Anthranilate synthase comp…	Para-aminobenzoate (PABA) synthase ABZ1	Translation, ribosomal structure and biogenesis	INFORMATION STORAGE AND PROCESSING	4.1.3.27	Anthranilate synthase.
614319	516	65.9576	68.6299	63.7926	12.1723	14.6923	10.2626	66.1267	12.3757	-5.34326	8.99163e-25	>5	down	722			metabolic process ; cytoplasm ; tryptophan catabolic process ; NAD biosynthetic process ; pyridoxal phosphate binding ; kynureninase activity	Aminotransferase, class V/Cysteine desulphurase ; Kynureninase ; Pyridoxal phosphate-dependent transferase, major region	L-kynurenine hydrolase	Amino acid transport and metabolism	METABOLISM	3.7.1.3	Kynureninase.
603011	5216	33.2033	24.8947	28.4841	4.3844	7.31805	4.4779	28.8607	5.39345	-5.35106	3.19244e-11	>5	down	127			catalytic activity ; metabolic process ; hydrolase activity, hydrolyzing O-glycosyl compounds ; carbohydrate metabolic process ; phosphopantetheine binding ; cofactor binding ; ligase activity ; L-aminoadipate-semialdehyde dehydrogenase activity ; aminoadipate-semialdehyde dehydrogenase complex	AMP-dependent synthetase and ligase ; AMP-dependent synthetase and ligase ; Phosphopantetheine-binding ; Condensation domain ; Amino acid adenylation ; Phosphopantetheine-binding ; Phosphopantetheine attachment site ; AMP-dependent synthetase and ligase ; Glycoside hydrolase, family 6 ; Acyl carrier protein-like	Non-ribosomal peptide synthetase/alpha-aminoadipate reductase and related enzymes	Secondary metabolites biosynthesis, transport and catabolism	METABOLISM	1.2.1.31	Aminoadipate-semialdehyde dehydrogenase.		NRPS
636545	152	11.0647	5.36558	10.3869	2.64248	1.65813	0.699268	8.93906	1.66662	-5.36358	0.000757678	>5	down	16922				Cell surface antigen	Microtubule-associated protein TAU	Cytoskeleton	CELLULAR PROCESSES AND SIGNALING
369629	109	5.29638	4.39736	7.40707	0.481253	1.55305	1.14617	5.70027	1.06016	-5.37682	0.00628167	>5	down	41189	unique
685679	1207	24.1049	26.4147	27.1291	3.39389	8.29986	2.73643	25.8829	4.81006	-5.381	4.28475e-09	>5	down	14626			catalytic activity ; thiamin pyrophosphate binding ; magnesium ion binding	Thiamine pyrophosphate enzyme, central region ; Thiamine pyrophosphate enzyme, C-terminal TPP-binding ; Thiamine pyrophosphate enzyme, N-terminal TPP binding region	Thiamine pyrophosphate-requiring enzyme	Amino acid transport and metabolism	METABOLISM
704266	726	66.3213	67.6711	65.5626	10.827	15.7357	10.4913	66.5183	12.3513	-5.38551	4.77947e-25	>5	down	1620			potassium ion transport ; potassium ion transmembrane transporter activity ; membrane	K+ potassium transporter ; K+ potassium transporter
652753	421	26.7082	32.4157	34.3025	5.76983	6.88932	4.67215	31.1421	5.7771	-5.39061	4.753e-12	>5	down	6706
657547	71	10.2845	15.4576	14.7351	1.23353	3.98072	2.28497	13.4924	2.49974	-5.39751	1.05468e-05	>5	down	7099
700866	675	26.6272	28.7411	28.5358	5.40501	7.34419	2.78533	27.968	5.17817	-5.40114	6.70936e-11	>5	down	10				Heterokaryon incompatibility
726332	312	9.77997	9.24409	8.38498	0.779935	3.02031	1.23835	9.13635	1.67953	-5.43983	0.000348872	>5	down	18
651196	375	47.2876	52.867	49.8224	7.78864	6.28366	13.4763	49.9923	9.18286	-5.4441	1.41304e-17	>5	down	4959			catalytic activity ; molybdenum ion binding ; pyridoxal phosphate binding	Molybdenum cofactor sulphurase, C-terminal ; MOSC, N-terminal beta barrel ; Pyruvate kinase, beta-barrel-like	Uncharacterized Fe-S protein	General function prediction only	POORLY CHARACTERIZED
183287	191	49.7727	50.7638	49.7319	5.04332	15.3711	7.11784	50.0895	9.17742	-5.4579	7.79204e-15	>5	down	63891	unique
665224	179	21.7476	21.5906	25.593	5.13321	5.98192	1.50931	22.977	4.20815	-5.46013	9.01138e-09	>5	down	20156
653313	401	11.1763	10.5294	9.56228	1.17587	3.41518	1.1202	10.4227	1.90375	-5.4748	0.000117795	>5	down	812
653778	535	8.68461	8.72122	8.62073	1.57825	2.05141	1.11372	8.67552	1.58112	-5.48693	0.000506669	>5	down	29654					Dystonin, GAS (Growth-arrest-specific protein), and related proteins	Cytoskeleton	CELLULAR PROCESSES AND SIGNALING
549564	650	254.083	252.037	253.196	46.1833	56.2466	35.4131	253.105	45.9476	-5.50856	2.42548e-81	>5	down	97			monooxygenase activity ; electron transport ; aromatic compound metabolic process ; metabolic process ; oxidoreductase activity ; phenol 2-monooxygenase activity	FAD-dependent pyridine nucleotide-disulphide oxidoreductase ; Aromatic-ring hydroxylase ; Monooxygenase, FAD-binding ; Phenol hydroxylase, C-terminal dimerisation ; Thioredoxin-like fold	Monooxygenase involved in coenzyme Q (ubiquinone) biosynthesis	Coenzyme transport and metabolism	METABOLISM	1.14.13.7	Phenol 2-monooxygenase.
697052	514	16.9578	15.0797	16.1125	2.56473	4.22827	1.94755	16.05	2.91352	-5.50881	1.07135e-06	>5	down	615
656878	118	177.893	167.607	170.785	37.8743	30.5559	24.811	172.095	31.0804	-5.53708	2.05935e-61	>5	down	3293				Mitochondrial import protein Pam17
564317	180	57.397	66.19	59.3861	19.5576	7.45894	5.92823	60.991	10.9816	-5.55394	1.95531e-14	>5	down	22					Kinesin light chain	Cytoskeleton	CELLULAR PROCESSES AND SIGNALING
669713	99	6.76178	7.28595	6.41113	2.14681	0.962214	0.568101	6.81962	1.22571	-5.56382	0.00234147	>5	down	708		SSP	extracellular region ; cell wall ; cell communication	Hydrophobin 2 ; Hydrophobin 2 ; Hydrophobin 2
536770	843	17.1426	15.2233	15.8548	3.11302	3.67536	1.86858	16.0736	2.88565	-5.57016	9.81291e-07	>5	down	896			catalytic activity	Protein of unknown function DUF726 ; Lipase, active site	Uncharacterized conserved protein	Function unknown	POORLY CHARACTERIZED
368128	638	48.0536	48.0117	41.919	5.25876	13.6976	5.72546	45.9948	8.22728	-5.59052	1.15564e-14	>5	down	97			monooxygenase activity ; electron transport ; aromatic compound metabolic process ; metabolic process ; oxidoreductase activity ; phenol 2-monooxygenase activity	Aromatic-ring hydroxylase ; Monooxygenase, FAD-binding ; Phenol hydroxylase, C-terminal dimerisation ; Thioredoxin-like fold	Monooxygenase involved in coenzyme Q (ubiquinone) biosynthesis	Coenzyme transport and metabolism	METABOLISM	1.14.13.7	Phenol 2-monooxygenase.
699610	113	170.447	164.034	148.053	23.1001	31.6822	30.7173	160.845	28.4999	-5.6437	1.14688e-61	>5	down	3587				Complex 1 LYR protein	Uncharacterized conserved protein BCN92	RNA processing and modification	INFORMATION STORAGE AND PROCESSING
672734	489	68.7961	66.7715	66.6021	7.33	12.8833	15.5869	67.3899	11.9334	-5.64716	1.83631e-24	>5	down	455			heme binding ; indoleamine 2,3-dioxygenase activity	Indoleamine 2,3-dioxygenase ; Indoleamine 2,3-dioxygenase
700224	257	33.927	32.0663	31.9125	3.21821	10.097	3.97424	32.6353	5.76314	-5.66276	5.44621e-11	>5	down	4
683707	1209	101.733	94.5653	100.335	10.959	27.7201	13.5755	98.8778	17.4182	-5.6767	4.49962e-26	>5	down	3476			small conjugating protein ligase activity ; post-translational protein modification ; regulation of protein metabolic process ; NAD+ ADP-ribosyltransferase activity ; nucleus ; ubiquitin-protein ligase activity ; regulation of ubiquitin-protein ligase activity ; regulation of ubiquitin-protein ligase activity during meiotic cell cycle ; positive regulation of ubiquitin-protein ligase activity ; n…	Ubiquitin-conjugating enzyme, E2 ; Poly(ADP-ribose) polymerase, catalytic region ; Ubiquitin-conjugating enzyme, E2 ; Ubiquitin-conjugating enzyme, E2 ; Ubiquitin-conjugating enzyme/RWD-like	Predicted ubiquitin-conjugating enzyme	Posttranslational modification, protein turnover, chaperones	CELLULAR PROCESSES AND SIGNALING	6.3.2.19	Ubiquitin--protein ligase.
316654	103	10.4879	10.6248	8.41419	2.21988	2.38792	0.587439	9.84231	1.73175	-5.68345	0.000164772	>5	down	29404	unique	SSP
648948	319	30.6457	28.3654	26.5859	3.17866	8.50933	3.32639	28.5324	5.00479	-5.70101	2.07666e-10	>5	down	3868					Arylacetamide deacetylase	Defense mechanisms	CELLULAR PROCESSES AND SIGNALING
693068	295	3.90178	2.82529	3.52752	0.146245	1.53383	0.116101	3.4182	0.598724	-5.70913	0.0395497	>5	down	23713
683245	544	68.472	57.4405	58.9765	7.76551	13.859	10.7418	61.6297	10.7888	-5.7124	4.53151e-24	>5	down	13139
632903	377	187.57	185.364	167.485	27.9391	46.1165	20.456	180.14	31.5039	-5.71802	3.67348e-44	>5	down	806		other			Collagens (type IV and type XIII), and related proteins	Extracellular structures	CELLULAR PROCESSES AND SIGNALING
656755	687	13.1732	14.0146	14.7302	2.69715	2.0356	2.55564	13.9727	2.42947	-5.75133	4.76344e-06	>5	down	19566		other			Ca2+-modulated nonselective cation channel polycystin	Inorganic ion transport and metabolism	METABOLISM
666972	523	9.98248	8.55451	9.50019	1.33405	2.01802	1.52242	9.34572	1.62483	-5.75182	0.000234054	>5	down	5			monooxygenase activity ; iron ion binding ; electron transport ; heme binding ; unspecific monooxygenase activity	Cytochrome P450 ; Cytochrome P450, E-class, group I ; Cytochrome P450 ; Cytochrome P450 ; Cytochrome P450	Cytochrome P450 CYP2 subfamily	Secondary metabolites biosynthesis, transport and catabolism	METABOLISM	1.14.14.1	Unspecific monooxygenase.
701887	228	78.9019	81.2655	83.082	10.5699	15.7759	15.9433	81.0831	14.0964	-5.75206	1.45294e-31	>5	down	6236
539896	470	12.9439	12.9769	11.9193	1.7704	2.30727	2.48662	12.6133	2.18809	-5.76453	1.46511e-05	>5	down	881		other	hydrolase activity, acting on ester bonds	Phosphoesterase ; Alkaline-phosphatase-like, core domain
655839	591	69.8494	66.4497	68.4008	15.3954	10.1003	10.006	68.2333	11.8339	-5.76592	1.30827e-26	>5	down	255			6-aminohexanoate transaminase activity ; N2-acetyl-L-lysine aminotransferase activity ; acetyldiaminopimelate aminotransferase activity ; branched-chain amino acid:2-keto-4-methylthiobutyrate aminotransferase activity ; aspartate-2-keto-4-methylthiobutyrate transaminase activity	Pyridoxal phosphate-dependent transferase, major region	Aromatic amino acid aminotransferase and related proteins	Amino acid transport and metabolism	METABOLISM	2.6.1.-	Transaminases (aminotransferases).
671453	1552	65.0614	69.5624	64.4167	9.65526	16.4548	8.40784	66.3468	11.506	-5.7663	4.3382e-24	>5	down	142		Cazyme		Pectin lyase fold/virulence factor	von Willebrand factor and related coagulation proteins	Extracellular structures	CELLULAR PROCESSES AND SIGNALING			GH55
603617	674	33.2127	31.6976	32.2608	4.00042	9.00282	3.84444	32.3904	5.61589	-5.76763	3.30557e-12	>5	down	7249					Splicing coactivator SRm160/300, subunit SRm160 (contains PWI domain)	RNA processing and modification	INFORMATION STORAGE AND PROCESSING
627285	335	73.5482	77.0153	67.9969	7.9697	20.8966	8.99615	72.8535	12.6208	-5.77248	1.43673e-20	>5	down	43			response to stress ; integral to membrane	RTA1 like protein
656477	236	6.85357	6.31513	5.65522	0.856276	1.55435	0.849723	6.27464	1.08678	-5.7736	0.00320664	>5	down	101662	unique
674020	163	91.9319	100.055	95.889	15.7072	20.5922	13.4048	95.9585	16.568	-5.79179	2.12735e-37	>5	down	4992
63818	751	21.8647	20.9534	21.975	2.56649	6.14897	2.46967	21.5977	3.72838	-5.79279	9.54225e-09	>5	down	40				NACHT nucleoside triphosphatase
740505	325	25.7568	25.8748	28.1319	8.00083	3.29329	2.4629	26.5878	4.58567	-5.79802	1.53752e-09	>5	down	112			regulation of nitrogen utilization ; transcription repressor activity ; catalytic activity ; binding ; metabolic process	NmrA-like ; NAD(P)-binding
668666	433	69.9777	68.8301	69.9333	8.07788	18.6088	9.27159	69.5804	11.9861	-5.80509	1.96327e-22	>5	down	4518
683413	723	28.7861	24.1058	23.4281	4.60352	6.14238	2.38957	25.44	4.37849	-5.81022	2.07666e-10	>5	down	570
696450	292	118.757	110.828	108.137	18.987	17.9194	21.1881	112.574	19.3649	-5.81332	6.8182e-44	>5	down	3093			catalytic activity ; cellular metabolic process ; coenzyme binding ; binding ; metabolic process	NAD-dependent epimerase/dehydratase ; NAD(P)-binding	Predicted oxidoreductase	General function prediction only	POORLY CHARACTERIZED
262673	105	9.12656	6.90625	6.81045	1.36831	1.10392	1.44836	7.61442	1.30687	-5.82648	0.000988643	>5	down	57777	unique
651836	1229	181.639	176.974	203.897	32.1662	32.797	31.5321	187.503	32.1651	-5.8294	2.40675e-67	>5	down	4135			binding	Exportin-1/Importin-beta-like ; Armadillo-type fold	Nuclear transport receptor CRM1/MSN5 (importin beta superfamily)	Nuclear structure	CELLULAR PROCESSES AND SIGNALING
302666	703	26.887	27.3267	27.3534	4.11415	6.95752	2.88927	27.189	4.65365	-5.84252	4.24511e-11	>5	down	6189
659506	131	52.0167	66.1098	56.141	6.57447	12.803	10.4387	58.0892	9.93871	-5.84474	6.21943e-23	>5	down	5967
676255	266	3.29017	2.95251	3.86936	0	0.582393	1.14617	3.37068	0.576187	-5.84998	0.0381915	>5	down	38538	unique
662410	702	29.5637	26.265	28.6574	2.76557	8.32171	3.32295	28.162	4.80341	-5.86292	2.45267e-10	>5	down	29696
652149	82	171.752	192.638	171.49	21.1086	56.583	13.6944	178.627	30.462	-5.86392	6.95963e-23	>5	down	37406	unique
580269	1077	63.9587	58.2599	60.5072	12.5398	11.3634	7.21862	60.9086	10.374	-5.8713	4.36114e-24	>5	down	4157				Hamartin ; Prefoldin	Myosin class II heavy chain	Cytoskeleton	CELLULAR PROCESSES AND SIGNALING
626235	505	30.2007	25.2412	20.8983	4.56943	4.85947	3.54512	25.4467	4.32467	-5.88408	1.81689e-10	>5	down	661
584079	576	177.476	171.132	172.308	36.1149	38.0119	14.3795	173.638	29.5021	-5.88563	4.90202e-41	>5	down	1899			ligase activity ; methylcrotonoyl-CoA carboxylase activity	Carboxyl transferase ; Acetyl-coenzyme A carboxyltransferase, N-terminal ; Acetyl-coenzyme A carboxyltransferase, C-terminal	3-Methylcrotonyl-CoA carboxylase, non-biotin containing subunit/Acetyl-CoA carboxylase carboxyl transferase, subunit beta	Amino acid transport and metabolism	METABOLISM	6.4.1.4	Methylcrotonyl-CoA carboxylase.
653815	352	148.941	140.717	149.652	30.2734	28.3781	15.7934	146.437	24.815	-5.90115	1.46242e-47	>5	down	4960			electron transport ; oxidoreductase activity ; cytochrome-b5 reductase activity	NADH:cytochrome b5 reductase (CBR) ; Oxidoreductase FAD/NAD(P)-binding ; Oxidoreductase FAD-binding region	NADH-cytochrome b-5 reductase	Coenzyme transport and metabolism	METABOLISM	1.6.2.2	Cytochrome-b5 reductase.
677704	937	15.1495	14.8018	14.0759	1.43451	3.74754	2.27766	14.6757	2.48657	-5.902	2.11045e-06	>5	down	29766				Prefoldin	Myosin class II heavy chain	Cytoskeleton	CELLULAR PROCESSES AND SIGNALING
656683	483	35.4938	41.3395	97.8496	3.41421	17.8567	8.31833	58.2276	9.86308	-5.90359	0.0446727	>5	down	2093				2OG-Fe(II) oxygenase
699489	188	29.5301	25.4862	25.8548	3.02552	5.20728	5.4443	26.957	4.55903	-5.91289	4.43555e-11	>5	down	13883	unique
332513	334	24.175	27.3399	23.6675	3.39312	7.96358	1.34686	25.0608	4.23452	-5.91821	1.28222e-08	>5	down	23557
656045	194	35.1965	32.9862	25.995	2.05212	6.14936	7.6802	31.3926	5.29389	-5.92996	6.96549e-12	>5	down	201			metabolic process ; oxidoreductase activity ; catalytic activity ; binding ; acylglycerone-phosphate reductase activity	Glucose/ribitol dehydrogenase ; Short-chain dehydrogenase/reductase SDR ; NAD(P)-binding	1-Acyl dihydroxyacetone phosphate reductase and related dehydrogenases	Secondary metabolites biosynthesis, transport and catabolism	METABOLISM	1.1.1.101	Acylglycerone-phosphate reductase.
667173	94	7.38065	8.66652	7.17734	1.30183	1.83799	0.77512	7.7415	1.30498	-5.93227	0.000834947	>5	down	98961	unique
671410	67	27830.9	27929	29014.9	4179.84	7282.08	2815.23	28258.3	4759.05	-5.9378	1.15799e-72	>5	down	23604
369998	369	5.36904	5.61668	4.74056	0.292713	1.77115	0.580946	5.24209	0.881603	-5.94609	0.00716263	>5	down	10				Heterokaryon incompatibility
652897	851	17.4957	15.0042	15.7091	2.85461	3.83837	1.41009	16.0696	2.70102	-5.94947	5.92653e-07	>5	down	192				Heterokaryon incompatibility
21356	809	82.5844	83.8314	77.692	11.0059	18.5942	11.4099	81.3693	13.67	-5.95241	4.73765e-31	>5	down	22				Tetratricopeptide TPR-1 ; Tetratricopeptide region ; Tetratricopeptide region	Kinesin light chain	Cytoskeleton	CELLULAR PROCESSES AND SIGNALING
682725	532	69.7757	73.4987	68.5154	14.3173	11.4537	9.74243	70.5966	11.8378	-5.96365	5.16768e-28	>5	down	2320				Cyclin-like F-box ; Cyclin-like F-box	F-box protein FBX9	General function prediction only	POORLY CHARACTERIZED
648525	274	13.1843	15.1864	13.7954	2.0708	3.49322	1.49451	14.0554	2.35284	-5.97378	3.40049e-06	>5	down	2194
664029	764	67.1724	63.9646	67.7605	19.6647	9.09901	4.47679	66.2992	11.0802	-5.98359	3.52794e-16	>5	down	37165	unique
586965	551	75.5439	80.4564	68.7679	14.6367	14.5264	8.39206	74.9228	12.5184	-5.98502	1.00725e-29	>5	down	479			iron ion binding ; electron transport ; integral to membrane ; oxidoreductase activity ; FAD binding	Ferric reductase-like transmembrane component, N-terminal ; FAD-binding 8 ; Ferric reductase, NAD binding	Ferric reductase, NADH/NADPH oxidase and related proteins	Secondary metabolites biosynthesis, transport and catabolism	METABOLISM
660516	515	142.921	156.492	157.906	21.2261	35.0441	20.1216	152.44	25.4639	-5.98649	3.29786e-50	>5	down	5		other	monooxygenase activity ; iron ion binding ; electron transport ; heme binding ; unspecific monooxygenase activity	Cytochrome P450, E-class, group I ; Cytochrome P450 ; Cytochrome P450 ; Cytochrome P450	Cytochrome P450 CYP4/CYP19/CYP26 subfamilies	Lipid transport and metabolism	METABOLISM	1.14.14.1	Unspecific monooxygenase.
546543	481	49.8369	47.7328	47.351	6.52043	9.01801	8.66258	48.3069	8.06701	-5.98821	1.96091e-19	>5	down	515		other	catalytic activity	Soluble quinoprotein glucose dehydrogenase
690284	364	59.4639	77.6278	68.0647	13.1882	15.0377	6.00269	68.3854	11.4095	-5.99372	2.46193e-21	>5	down	6				MFS general substrate transporter	Synaptic vesicle transporter SVOP and related transporters (major facilitator superfamily)	General function prediction only	POORLY CHARACTERIZED
61174	382	9.21321	11.8371	10.2735	1.73437	2.39871	1.08183	10.4413	1.73831	-6.00659	7.65389e-05	>5	down	7811					von Willebrand factor and related coagulation proteins	Extracellular structures	CELLULAR PROCESSES AND SIGNALING
654183	141	373.094	377.598	321.97	61.1727	63.2381	53.8315	357.554	59.4141	-6.018	1.65211e-59	>5	down	9966
692519	1096	17.091	16.8904	16.7064	1.32904	5.23251	1.85697	16.8959	2.80617	-6.02098	7.50801e-07	>5	down	5662				Prefoldin	Kinesin light chain	Cytoskeleton	CELLULAR PROCESSES AND SIGNALING
649132	369	3.96645	3.82499	3.88048	0.689479	0.83438	0.410522	3.89064	0.644793	-6.03393	0.0232359	>5	down	38			catalytic activity ; binding ; metabolic process ; NADPH:quinone reductase activity	Alcohol dehydrogenase GroES-like ; GroES-like ; NAD(P)-binding	Zinc-binding oxidoreductase	Energy production and conversion	METABOLISM	1.6.5.5	NADPH:quinone reductase.
680715	383	5.07177	5.62816	4.76043	0.668477	1.4831	0.398017	5.15345	0.849864	-6.06385	0.00747401	>5	down	29765
208695	139	29.2519	31.4257	32.1301	4.74123	6.37516	4.18218	30.9359	5.09952	-6.06643	9.62407e-13	>5	down	99307	unique
668100	394	59.3948	54.1584	57.0641	6.2653	13.1983	8.65824	56.8724	9.37396	-6.06707	4.11997e-22	>5	down	55			zinc ion binding ; oxidoreductase activity ; catalytic activity ; binding ; metabolic process ; L-iditol 2-dehydrogenase activity	Alcohol dehydrogenase, zinc-binding ; Alcohol dehydrogenase GroES-like ; Alcohol dehydrogenase, zinc-containing, conserved site ; GroES-like ; NAD(P)-binding	Sorbitol dehydrogenase	Secondary metabolites biosynthesis, transport and catabolism	METABOLISM	1.1.1.14	L-iditol 2-dehydrogenase.
124672	121	11.7815	11.8259	13.1547	1.70938	2.988	1.35704	12.254	2.01814	-6.07194	1.46061e-05	>5	down	20074
691368	435	44.0169	43.1001	48.2345	3.38426	16.0258	2.8035	45.1172	7.40454	-6.09318	2.14269e-10	>5	down	206			electron transport ; flavin-containing monooxygenase activity ; FAD binding ; NADP binding ; oxidoreductase activity	Pyridine nucleotide-disulphide oxidoreductase, NAD-binding region ; Adrenodoxin reductase ; Flavin-containing monooxygenase FMO ; Amine oxidase	Flavin-containing monooxygenase	Secondary metabolites biosynthesis, transport and catabolism	METABOLISM	1.14.13.8	Dimethylaniline monooxygenase (N-oxide forming).
684656	366	56.6311	51.5908	49.3735	8.04455	9.5941	8.19124	52.5318	8.60996	-6.10128	2.76827e-21	>5	down	457			inositol or phosphatidylinositol phosphatase activity ; 3'(2'),5'-bisphosphate nucleotidase activity	Inositol monophosphatase ; Inositol monophosphatase ; Inositol monophosphatase ; Inositol monophosphatase	Salt-sensitive 3'-phosphoadenosine-5'-phosphatase HAL2/SAL1	Nucleotide transport and metabolism	METABOLISM	3.1.3.7	3'(2'),5'-bisphosphate nucleotidase.
674152	692	12.092	10.8904	12.0263	1.20244	2.9849	1.54203	11.6696	1.90979	-6.1104	2.32339e-05	>5	down	11924			nucleic acid binding ; intracellular ; zinc ion binding	Zinc finger, C2H2-like ; Zinc finger, C2H2-type ; Zinc finger, C2H2-type	FOG: Zn-finger	General function prediction only	POORLY CHARACTERIZED
564197	225	82.0635	77.3856	77.1775	15.3616	13.9999	9.25934	78.8755	12.8736	-6.12692	1.00246e-31	>5	down	5396				Optic atrophy 3-like	Predicted coiled-coil protein	General function prediction only	POORLY CHARACTERIZED
564791	641	19.9474	20.8549	21.2869	2.09694	5.23639	2.77452	20.6964	3.36928	-6.14266	7.57996e-09	>5	down	907
699476	514	32.7684	31.8645	34.4909	5.31119	7.58102	3.24341	33.0412	5.37854	-6.14316	1.18311e-13	>5	down	26945
666971	352	14.7978	11.3821	12.4306	2.31908	2.12044	1.84107	12.8702	2.09353	-6.1476	7.98606e-06	>5	down	626
233435	269	12.3091	12.2239	13.9795	2.5928	2.46095	1.2108	12.8375	2.08818	-6.14769	8.33449e-06	>5	down	688			protein binding	BTB/POZ ; BTB/POZ-like ; BTB/POZ fold
678681	238	18.9244	17.3418	17.4219	2.68935	3.68849	2.34852	17.896	2.90879	-6.15241	9.15326e-08	>5	down	52330	unique
262307	170	24.1601	30.5722	19.4314	2.2639	7.80394	1.96065	24.7213	4.0095	-6.16568	1.46049e-07	>5	down	29785
667982	408	4.69103	3.81454	5.51071	0.872322	0.703766	0.692517	4.67209	0.756202	-6.17837	0.0110307	>5	down	17144			nucleic acid binding ; intracellular ; zinc ion binding	Zinc finger, C2H2-type
607045	396	21.8011	21.0311	19.4767	2.5092	3.3029	4.19368	20.7696	3.33526	-6.22729	6.44073e-09	>5	down	4
736008	349	2.91564	3.15386	2.88473	0.158957	0.897695	0.378577	2.98474	0.47841	-6.23889	0.0489109	>5	down	11551
590656	559	651.95	772.394	717.477	140.494	162.676	40.0872	713.941	114.419	-6.2397	7.15939e-34	>5	down	6751			oxidoreductase activity ; FAD binding ; catalytic activity	FAD linked oxidase, N-terminal ; FAD-binding, type 2
591688	193	23.005	23.4632	21.9411	2.98477	3.74582	4.21251	22.8031	3.6477	-6.25136	1.00294e-09	>5	down	18977
650840	180	38.2685	42.3386	45.9708	16.8885	1.11988	2.20396	42.1926	6.73744	-6.26241	1.67484e-07	>5	down	5268				CsbD-like ; CsbD-like
633550	467	39.4555	39.5802	44.0436	5.55027	4.55637	9.50819	41.0264	6.53828	-6.27481	7.45065e-17	>5	down	3663
570043	476	93.7699	95.4854	106.725	27.7004	10.6315	8.75358	98.66	15.6952	-6.28602	5.87698e-22	>5	down	989			hydroxymethylglutaryl-CoA synthase activity ; isoprenoid biosynthetic process ; catalytic activity ; metabolic process	Hydroxymethylglutaryl-coenzyme A synthase, N-terminal ; Hydroxymethylglutaryl-coenzyme A synthase C-terminal ; Hydroxymethylglutaryl-CoA synthase, eukaryotic ; Hydroxymethylglutaryl-coenzyme A synthase, active site ; Thiolase-like	Hydroxymethylglutaryl-CoA synthase	Lipid transport and metabolism	METABOLISM
663023	370	30.8672	30.4254	28.8206	4.64666	6.991	2.69188	30.0377	4.77651	-6.28864	1.26831e-12	>5	down	442			catalytic activity ; metabolic process ; aminocarboxymuconate-semialdehyde decarboxylase activity	Amidohydrolase 2	Predicted metal-dependent hydrolase of the TIM-barrel fold	General function prediction only	POORLY CHARACTERIZED	4.1.1.45	Aminocarboxymuconate-semialdehyde decarboxylase.
668158	279	25.8685	25.9854	24.0491	3.11897	5.142	3.76795	25.301	4.00964	-6.31004	9.06744e-11	>5	down	18920
640026	248	60.2568	63.5256	50.2883	8.43085	12.6654	6.46227	58.0236	9.18617	-6.3164	1.42553e-23	>5	down	3			metabolic process ; oxidoreductase activity ; catalytic activity ; binding ; 3-oxoacyl-[acyl-carrier-protein] reductase activity	Short-chain dehydrogenase/reductase SDR ; Glucose/ribitol dehydrogenase ; Short-chain dehydrogenase/reductase SDR ; Short-chain dehydrogenase/reductase SDR ; NAD(P)-binding	Reductases with broad range of substrate specificities	General function prediction only	POORLY CHARACTERIZED	1.1.1.100	3-oxoacyl-[acyl-carrier protein] reductase.
658014	335	29.0158	31.4306	28.8025	4.5719	5.81216	3.73952	29.7496	4.70786	-6.31914	1.60348e-12	>5	down	15500
667557	189	69.8281	76.2826	65.4482	13.8893	11.9059	7.44284	70.5196	11.0793	-6.36496	6.50442e-29	>5	down	6607
622702	517	38.3524	35.5066	34.5923	2.39785	10.6012	4.03563	36.1504	5.67822	-6.36651	5.17993e-12	>5	down	13145
653668	124	10.7993	10.1842	9.74439	1.32558	2.44444	1.05235	10.2426	1.60746	-6.37194	6.75901e-05	>5	down	9166
679218	582	84.5038	82.5161	73.7706	11.1077	17.3904	9.25468	80.2635	12.5843	-6.37809	2.20565e-31	>5	down	72		Protease	serine carboxypeptidase activity ; proteolysis	Peptidase S10, serine carboxypeptidase ; Peptidase S10, serine carboxypeptidase ; Peptidase S10, serine carboxypeptidase ; Peptidase S10, serine carboxypeptidase	Serine carboxypeptidases (lysosomal cathepsin A)	Posttranslational modification, protein turnover, chaperones	CELLULAR PROCESSES AND SIGNALING	3.4.16.-	Serine-type carboxypeptidases.
654213	341	42.6773	45.5349	45.9348	7.54317	7.79387	5.56812	44.7157	6.96838	-6.41693	1.25736e-18	>5	down	38			catalytic activity ; binding ; metabolic process ; NADPH:quinone reductase activity	Alcohol dehydrogenase GroES-like ; GroES-like ; NAD(P)-binding	Zinc-binding oxidoreductase	Energy production and conversion	METABOLISM	1.6.5.5	NADPH:quinone reductase.
679558	1399	141.976	139.377	141.119	21.8693	28.8277	15.0733	140.824	21.9234	-6.42344	5.71694e-51	>5	down	4820				Ankyrin ; Ankyrin ; Ankyrin ; Ankyrin ; Ankyrin ; Ankyrin	FOG: Ankyrin repeat	General function prediction only	POORLY CHARACTERIZED
659200	295	153.173	158.645	160.049	25.2611	30.3562	17.8104	157.289	24.4759	-6.42626	3.84698e-60	>5	down	4829				MSF1 ; MSF1	Protein similar to predicted member of the intramitochondrial sorting protein family	Intracellular trafficking, secretion, and vesicular transport	CELLULAR PROCESSES AND SIGNALING
54481	123	4.08551	3.42132	3.14142	0.284896	0.919386	0.452345	3.54942	0.552209	-6.42767	0.028049	>5	down	17155
701865	1410	3.96658	4.69687	4.05401	0.729951	0.96996	0.272702	4.23915	0.657538	-6.44701	0.0150681	>5	down	21952			DNA binding ; ATP binding ; nucleic acid binding ; helicase activity ; ATP-dependent DNA helicase activity ; ATP-dependent RNA helicase activity ; ATP-dependent helicase activity ; DNA-dependent ATPase activity ; RNA-dependent ATPase activity ; protein-transmembrane transporting ATPase activity ; ATPase activity ; single-stranded DNA-dependent ATP-dependent DNA helicase activity ; ATPase activity…	SNF2-related ; DNA/RNA helicase, C-terminal ; DEAD-like helicase, N-terminal ; DNA/RNA helicase, C-terminal ; DNA/RNA helicase, C-terminal	Helicase-like transcription factor HLTF/DNA helicase RAD5, DEAD-box superfamily	Transcription	INFORMATION STORAGE AND PROCESSING	3.6.1.3	Adenosinetriphosphatase.
665006	271	21.7944	21.0208	24.0941	3.38859	3.51491	3.45873	22.3031	3.45408	-6.45705	1.13067e-09	>5	down	534			catalytic activity ; metabolic process ; enoyl-CoA hydratase activity	Crotonase, core	Enoyl-CoA hydratase/isomerase	Lipid transport and metabolism	METABOLISM	4.2.1.17	Enoyl-CoA hydratase.
567647	434	47.9055	58.1383	53.4953	6.34167	13.0882	5.26867	53.1797	8.23284	-6.45946	1.59706e-19	>5	down	2154		other	oxidoreductase activity ; D-amino-acid dehydrogenase activity	FAD dependent oxidoreductase	Possible oxidoreductase	General function prediction only	POORLY CHARACTERIZED	1.4.99.1	D-amino-acid dehydrogenase.
112954	430	88.6366	90.2686	89.2693	12.1264	20.2845	9.09696	89.3915	13.836	-6.4608	9.15142e-32	>5	down	10241
669548	538	216.931	208.436	193.067	23.9308	45.6881	26.0899	206.145	31.9029	-6.46162	5.16133e-61	>5	down	181			transcription factor activity ; nucleus ; regulation of transcription, DNA-dependent ; zinc ion binding	Fungal transcriptional regulatory protein, N-terminal ; Fungal transcriptional regulatory protein, N-terminal ; Fungal transcriptional regulatory protein, N-terminal ; Fungal transcriptional regulatory protein, N-terminal ; Fungal transcriptional regulatory protein, N-terminal
358316	66	28.0313	26.0749	25.1254	2.11011	5.39087	4.74631	26.4105	4.08243	-6.46931	2.39678e-11	>5	down	40365	unique
661830	616	127.555	125.658	117.128	25.2097	14.6667	17.3638	123.447	19.08	-6.46997	8.80005e-47	>5	down	57		other	oxidoreductase activity ; FAD binding ; catalytic activity	FAD linked oxidase, N-terminal ; Berberine/berberine-like ; FAD-binding, type 2
661401	325	109.111	108.261	103.491	16.4325	18.7687	14.3646	106.954	16.5219	-6.47347	4.52552e-44	>5	down	13				Methyltransferase type 12
596857	331	108.794	93.9998	87.1998	15.4699	17.1609	11.9742	96.6644	14.8683	-6.50136	4.29334e-32	>5	down	150					Uncharacterized conserved protein	Function unknown	POORLY CHARACTERIZED
656486	455	6.09151	5.97574	5.86904	0.809235	1.02594	0.917762	5.97877	0.917645	-6.51534	0.00301371	>5	down	7657			ATP synthesis coupled proton transport ; proton-transporting two-sector ATPase complex ; hydrogen ion transporting ATP synthase activity, rotational mechanism ; hydrogen ion transporting ATPase activity, rotational mechanism	ATPase, F1 complex, OSCP/delta subunit
701911	450	8.59253	8.15636	9.48393	1.82586	1.55489	0.644227	8.74427	1.34166	-6.5175	0.000242646	>5	down	26920					von Willebrand factor and related coagulation proteins	Extracellular structures	CELLULAR PROCESSES AND SIGNALING
688145	477	92.8573	91.677	90.2868	17.31	13.9652	10.8658	91.607	14.047	-6.52147	6.75248e-38	>5	down	269										GT31
630370	710	56.52	58.9576	61.5092	6.81152	14.1963	6.11564	58.9956	9.04116	-6.52523	1.11557e-21	>5	down	949			protein kinase activity ; ATP binding ; protein amino acid phosphorylation ; protein-tyrosine kinase activity ; protein serine/threonine kinase activity	Protein kinase, core ; Serine/threonine protein kinase-related ; Tyrosine protein kinase ; Serine/threonine protein kinase ; Protein kinase, core ; Protein kinase ATP binding, conserved site ; Serine/threonine protein kinase, active site ; SMAD/FHA domain ; Protein kinase-like	Predicted serine/threonine protein kinase	General function prediction only	POORLY CHARACTERIZED
671031	145	84.4613	85.7361	75.2872	7.17831	19.9075	10.507	81.8282	12.5309	-6.5301	1.4782e-26	>5	down	17509
602135	427	3.66442	3.42828	3.10899	0.267997	1.08106	0.212757	3.40056	0.520606	-6.53193	0.0312625	>5	down	3455			RNA-3'-phosphate cyclase activity ; catalytic activity	RNA 3'-terminal phosphate cyclase ; RNA 3'-terminal phosphate cyclase/enolpyruvate transferase, alpha/beta	RNA 3'-terminal phosphate cyclase	RNA processing and modification	INFORMATION STORAGE AND PROCESSING	6.5.1.4	RNA-3'-phosphate cyclase.
667908	346	31.0609	31.1873	31.3717	2.53889	7.54639	4.24329	31.2066	4.77619	-6.53379	8.31239e-13	>5	down	114
622259	490	3.29095	3.94007	3.2803	0.116094	1.12394	0.368659	3.50378	0.536231	-6.53408	0.0285498	>5	down	6890
673648	788	21.2106	20.2513	20.0775	2.27435	5.04593	2.06349	20.5131	3.12792	-6.55806	4.858e-09	>5	down	192				Heterokaryon incompatibility
535814	178	95.4574	99.4148	105.899	10.0685	23.7887	11.7042	100.257	15.1871	-6.60145	4.09071e-32	>5	down	2052			N-acetyltransferase activity ; metabolic process ; diamine N-acetyltransferase activity	GCN5-related N-acetyltransferase ; GCN5-related N-acetyltransferase ; Acyl-CoA N-acyltransferase	Diamine acetyltransferase	Amino acid transport and metabolism	METABOLISM	2.3.1.57	Diamine N-acetyltransferase.
659517	323	21.707	22.8902	22.6068	3.67097	4.55637	1.9055	22.4013	3.37761	-6.63229	7.98315e-10	>5	down	5562		Cazyme	polysaccharide catabolic process ; cellulase activity	Glycoside hydrolase, family 12 ; Concanavalin A-like lectin/glucanase	Serine carboxypeptidases	Posttranslational modification, protein turnover, chaperones	CELLULAR PROCESSES AND SIGNALING			GH12
623082	448	10.2547	10.7501	8.64432	0.752598	2.77566	0.938882	9.88305	1.48905	-6.63716	7.77409e-05	>5	down	1284			metabolic process ; hydrolase activity	Alpha/beta hydrolase fold-3	Arylacetamide deacetylase	Defense mechanisms	CELLULAR PROCESSES AND SIGNALING
652294	145	19.4806	20.4623	19.0301	1.69929	4.62693	2.52943	19.6577	2.95188	-6.65936	9.51743e-09	>5	down	8486
66703	386	7.65769	8.16801	6.63204	0.671398	1.73333	0.959415	7.48591	1.12138	-6.67562	0.000695057	>5	down	13
653074	84	8.00475	8.47102	7.4539	0.888981	2.51022	0.176436	7.97656	1.19188	-6.69242	0.000523964	>5	down	102805	unique
638244	236	5.2108	5.2062	4.53387	1.23353	0.829317	0.163212	4.98362	0.742021	-6.71629	0.00702177	>5	down	22693
696440	180	8.54296	12.9471	9.41531	0.819722	2.47999	1.30152	10.3018	1.53374	-6.71676	5.19669e-05	>5	down	15512
706132	256	7.92013	7.15384	7.04093	1.0149	1.14632	1.12799	7.37163	1.09641	-6.72346	0.000758841	>5	down	6597			catalytic activity ; hydrolase activity	Alpha/beta hydrolase ; Epoxide hydrolase-like ; Alpha/beta hydrolase fold-1	Soluble epoxide hydrolase	Lipid transport and metabolism	METABOLISM
656183	388	23.0826	22.0345	20.7595	2.71215	5.51398	1.55024	21.9589	3.25879	-6.73835	1.90022e-09	>5	down	3629			transcription factor activity ; nucleus ; regulation of transcription, DNA-dependent ; sequence-specific DNA binding ; protein dimerization activity ; nucleic acid binding ; intracellular ; zinc ion binding	Zinc finger, C2H2-type ; bZIP transcription factor, bZIP-1 ; Zinc finger, C2H2-like ; Zinc finger, C2H2-type ; Zinc finger, C2H2-type ; Basic-leucine zipper (bZIP) transcription factor	FOG: Zn-finger	General function prediction only	POORLY CHARACTERIZED
693467	1239	12.9473	12.8478	14.5071	2.90745	1.3453	1.69718	13.4341	1.98331	-6.77358	2.87826e-06	>5	down	5693			exo-alpha-sialidase activity	C2 calcium-dependent membrane targeting ; C2 calcium-dependent membrane targeting ; C2 calcium-dependent membrane targeting ; C2 calcium-dependent membrane targeting ; C2 calcium/lipid-binding region, CaLB	Ca2+-dependent lipid-binding protein CLB1/vesicle protein vp115/Granuphilin A, contains C2 domain	General function prediction only	POORLY CHARACTERIZED	3.2.1.18	Exo-alpha-sialidase.
640384	231	94.2612	92.0373	83.0869	14.4269	19.3441	5.96856	89.7952	13.2465	-6.77878	1.46038e-29	>5	down	129			isomerase activity	Peptidyl-prolyl cis-trans isomerase, PpiC-type ; Cupredoxin	E3 ubiquitin ligase, Cullin 1 component	Posttranslational modification, protein turnover, chaperones	CELLULAR PROCESSES AND SIGNALING
469774	729	45.7665	34.1305	39.7541	6.23384	6.87101	4.39129	39.8837	5.83205	-6.83872	3.31616e-17	>5	down	18				Ankyrin ; Ankyrin ; Ankyrin ; Ankyrin ; Ankyrin ; Ankyrin	Ankyrin	Cell wall/membrane/envelope biogenesis	CELLULAR PROCESSES AND SIGNALING
686498	175	29.7624	25.0172	20.501	5.12053	4.13111	1.74218	25.0935	3.6646	-6.84754	4.55895e-11	>5	down	5800
548154	814	7.73596	8.17022	7.87563	0.943587	1.77627	0.749093	7.92727	1.15632	-6.85561	0.000422911	>5	down	4655			DNA ligase (ATP) activity ; ATP binding ; DNA replication ; DNA repair ; DNA recombination	ATP dependent DNA ligase, central ; ATP dependent DNA ligase, central	ATP-dependent DNA ligase I	Replication, recombination and repair	INFORMATION STORAGE AND PROCESSING	6.5.1.1	DNA ligase (ATP).
654573	465	115.412	109.97	101.228	14.936	22.6822	9.99736	108.87	15.8719	-6.8593	2.37536e-39	>5	down	17555
227144	891	16.9598	15.9251	19.811	2.00412	3.73902	1.93906	17.5653	2.56073	-6.85949	5.28603e-08	>5	down	6221				Tetratricopeptide TPR2 ; Tetratricopeptide region ; Tetratricopeptide region ; Tetratricopeptide region	Translocase of outer mitochondrial membrane complex, subunit TOM70/TOM72	Intracellular trafficking, secretion, and vesicular transport	CELLULAR PROCESSES AND SIGNALING
691689	334	20.7153	23.8117	21.6878	3.20033	3.63819	2.77164	22.0716	3.20339	-6.89008	7.73406e-10	>5	down	16584				HMG-I and HMG-Y, DNA-binding	von Willebrand factor and related coagulation proteins	Extracellular structures	CELLULAR PROCESSES AND SIGNALING
667276	111	12.6939	14.4605	13.7683	1.13621	3.66666	1.12752	13.6409	1.9768	-6.90051	2.36223e-06	>5	down	98991	unique
631136	372	64.178	61.6027	52.0198	8.25742	10.9526	6.55538	59.2669	8.58845	-6.90076	2.35993e-25	>5	down	5288			transcription factor activity ; nucleus ; regulation of transcription, DNA-dependent ; zinc ion binding	Fungal transcriptional regulatory protein, N-terminal ; Fungal transcriptional regulatory protein, N-terminal ; Fungal transcriptional regulatory protein, N-terminal ; Fungal transcriptional regulatory protein, N-terminal ; Fungal transcriptional regulatory protein, N-terminal ; Fungal transcriptional regulatory protein, N-terminal
461523	75	11.0999	10.6944	10.1945	2.56027	1.37704	0.677513	10.6629	1.53827	-6.93176	3.28078e-05	>5	down	130				Ankyrin ; Ankyrin ; Ankyrin ; Ankyrin ; Ankyrin	RTK signaling protein MASK/UNC-44	Signal transduction mechanisms	CELLULAR PROCESSES AND SIGNALING
640587	3244	5.10626	4.11348	4.74457	0.270996	0.858912	0.875917	4.65477	0.668608	-6.96188	0.00870899	>5	down	266
595801	85	4.2692	5.50445	3.80563	0.753019	0	1.19561	4.52643	0.649543	-6.96863	0.0101914	>5	down	22					Kinesin light chain	Cytoskeleton	CELLULAR PROCESSES AND SIGNALING
610012	383	48.3199	47.2451	43.1006	4.96117	11.9167	2.95392	46.2219	6.61058	-6.9921	4.99999e-16	>5	down	9303			zinc ion binding	Zinc finger, C6HC-type ; Zinc finger, C6HC-type	Predicted E3 ubiquitin ligase	Posttranslational modification, protein turnover, chaperones	CELLULAR PROCESSES AND SIGNALING
662032	164	13.3204	13.7563	11.2	0.750078	3.47957	1.19094	12.7589	1.80686	-7.06136	5.29956e-06	>5	down	193			oxidoreductase activity	Aldo/keto reductase ; Aldo/keto reductase
209500	469	40.096	39.2649	32.8772	4.39299	7.18156	4.31348	37.4127	5.29601	-7.06432	2.18379e-16	>5	down	73				Amino acid transporter, transmembrane	Amino acid transporters	Amino acid transport and metabolism	METABOLISM
667014	186	8.14437	9.03503	7.78991	0.837296	1.80135	0.886281	8.3231	1.17498	-7.08363	0.000263334	>5	down	9758
542340	683	23.5025	24.808	23.7668	3.84227	4.91438	1.41355	24.0258	3.39007	-7.08711	8.74318e-11	>5	down	301
621823	176	326.1	330.677	304.644	42.5829	50.9987	41.5746	320.474	45.0521	-7.1134	1.62636e-137	>5	down	1985				Protein of unknown function DUF1772, fungi
554636	1050	66.4369	66.9035	68.1406	12.7404	11.8032	3.77471	67.1603	9.43941	-7.11488	1.54079e-24	>5	down	766			transcription factor activity ; nucleus ; regulation of transcription, DNA-dependent ; zinc ion binding ; DNA binding ; transcription	Fungal transcriptional regulatory protein, N-terminal ; Fungal transcriptional regulatory protein, N-terminal ; Fungal specific transcription factor ; Fungal transcriptional regulatory protein, N-terminal ; Fungal transcriptional regulatory protein, N-terminal ; Fungal transcriptional regulatory protein, N-terminal ; Fungal transcriptional regulatory protein, N-terminal	FOG: RRM domain	General function prediction only	POORLY CHARACTERIZED
685861	199	217.751	228.817	180.063	55.644	18.1644	14.0439	208.877	29.2841	-7.13278	1.44679e-18	>5	down	595				Heat shock protein Hsp20 ; Heat shock protein Hsp20 ; HSP20-like chaperone	Molecular chaperone (small heat-shock protein Hsp26/Hsp42)	Posttranslational modification, protein turnover, chaperones	CELLULAR PROCESSES AND SIGNALING
10977	311	58.8654	57.8936	56.8022	6.66558	11.4791	6.10575	57.8537	8.08349	-7.15703	6.00741e-25	>5	down	4987			regulation of nitrogen utilization ; transcription repressor activity ; catalytic activity ; binding ; metabolic process	NmrA-like ; NAD(P)-binding
799	668	50.2145	45.8765	51.5264	8.63862	7.33622	4.63216	49.2058	6.869	-7.16346	1.76099e-21	>5	down	546		Cazyme		Carbohydrate-binding WSC ; Glyoxal oxidase, N-terminal ; Region of unknown function DUF1929 ; Carbohydrate-binding WSC, subgroup ; Carbohydrate-binding WSC ; Galactose oxidase/kelch, beta-propeller ; Immunoglobulin E-set	beta-1,6-N-acetylglucosaminyltransferase, contains WSC domain	Carbohydrate transport and metabolism	METABOLISM			AA5
654391	660	51.5605	51.403	57.3707	4.94972	9.74835	7.57001	53.4448	7.42269	-7.20019	2.32389e-23	>5	down	80			tetracycline:hydrogen antiporter activity ; tetracycline transport ; integral to membrane ; response to antibiotic ; transporter activity ; transport	Tetracycline resistance protein, TetA ; Major facilitator superfamily MFS-1 ; Major facilitator superfamily ; MFS general substrate transporter	Permease of the major facilitator superfamily	General function prediction only	POORLY CHARACTERIZED
81832	142	39.4019	38.0764	33.5046	6.39277	6.11261	2.81949	36.9943	5.10829	-7.24201	2.31411e-16	>5	down	7486				WD40 repeat ; WD40 repeat ; WD40 repeat ; WD40 repeat ; WD40 repeat ; WD40 repeat ; WD40 repeat-like	Notchless-like WD40 repeat-containing protein	Function unknown	POORLY CHARACTERIZED
597643	188	4.20107	6.22179	6.88253	1.02138	0.824024	0.540569	5.76846	0.795325	-7.25296	0.00286368	>5	down	18				Ankyrin ; Ankyrin ; Ankyrin ; Ankyrin ; Ankyrin ; Regulator of chromosome condensation, RCC1 ; Ankyrin	FOG: Ankyrin repeat	General function prediction only	POORLY CHARACTERIZED
692195	258	125.896	128.493	126.899	18.9841	20.463	12.971	127.096	17.4727	-7.27397	3.85982e-55	>5	down	3593			ubiquinone biosynthetic process ; protein metabolic process ; oxidoreductase activity ; transition metal ion binding ; 3-(3-hydroxy-phenyl)propionate hydroxylase activity ; 4-chlorobenzaldehyde oxidase activity ; 3,5-xylenol methylhydroxylase activity ; phenylacetate hydroxylase activity ; 4-nitrophenol 4-monooxygenase activity ; dimethyl sulfide monooxygenase activity ; alpha-pinene monooxygenas…	Ubiquinone biosynthesis and related ; Ubiquinone biosynthesis protein COQ7 ; Ferritin/ribonucleotide reductase-like	DMQ mono-oxygenase/Ubiquinone biosynthesis protein COQ7/CLK-1/CAT5	General function prediction only	POORLY CHARACTERIZED	1.14.13.-	With NADH or NADPH as one donor, and incorporation of one atom
681406	163	13.6195	16.7099	11.817	0.392679	4.75204	0.623478	14.0488	1.92273	-7.3067	1.24152e-05	>5	down	58121	unique
686525	146	5.2634	6.06594	4.73335	0.438402	0.707381	1.04411	5.35423	0.729965	-7.33491	0.00408427	>5	down	395
544566	121	31.4016	36.0438	23.5743	4.76082	5.54797	2.09973	30.3399	4.13618	-7.33525	5.90532e-11	>5	down	6880			extracellular region	Allergen V5/Tpx-1 related ; Allergen V5/Tpx-1 related ; Ves allergen ; SCP-like extracellular ; Allergen V5/Tpx-1 related ; SCP-like extracellular	Defense-related protein containing SCP domain	Function unknown	POORLY CHARACTERIZED
629276	79	3.85882	4.31534	3.16433	0	0.889047	0.656128	3.7795	0.515058	-7.33799	0.0185098	>5	down	521
532847	483	27.7984	26.4315	26.2107	3.18045	5.45255	2.31448	26.8135	3.64916	-7.34786	3.90014e-12	>5	down	6605			transcription factor activity ; nucleus ; regulation of transcription, DNA-dependent ; zinc ion binding	Fungal transcriptional regulatory protein, N-terminal ; Fungal transcriptional regulatory protein, N-terminal
617464	351	61.2898	61.6037	65.5051	9.02546	9.81419	6.74974	62.7995	8.5298	-7.36237	1.43314e-27	>5	down	9933
660736	181	52.0309	49.921	45.719	4.8005	9.84365	5.39893	49.2236	6.68103	-7.36767	1.84929e-21	>5	down	5897
466908	215	889.979	990.162	1048.74	156.295	170.768	70.4298	976.294	132.498	-7.36838	5.57853e-54	>5	down	839		SSP
689403	406	115.09	121.826	118.389	12.4545	31.1614	4.50563	118.435	16.0405	-7.3835	1.83572e-24	>5	down	938				Acyl-CoA N-acyltransferase
585414	500	18.9552	18.1136	18.4089	1.53616	3.51144	2.43905	18.4926	2.49555	-7.41022	1.22526e-08	>5	down	349			oxidoreductase activity ; FAD binding ; catalytic activity ; enoyl-[acyl-carrier-protein] reductase activity ; 2,3-dihydroxy-2,3-dihydro-phenylpropionate dehydrogenase activity ; cis-2,3-dihydrodiol DDT dehydrogenase activity ; trans-9R,10R-dihydrodiolphenanthrene dehydrogenase activity ; cis-chlorobenzene dihydrodiol dehydrogenase activity ; 2,5-dichloro-2,5-cyclohexadiene-1,4-diol dehydrogenase…	FAD linked oxidase, N-terminal ; FAD-binding, type 2	FAD-binding protein DIMINUTO	General function prediction only	POORLY CHARACTERIZED	1.3.1.-	With NAD(+) or NADP(+) as acceptor.
653564	523	21.7542	24.8252	24.7304	2.0294	4.21011	3.37563	23.77	3.20505	-7.41642	7.12812e-11	>5	down	5			monooxygenase activity ; iron ion binding ; electron transport ; heme binding ; unspecific monooxygenase activity	Cytochrome P450 ; Cytochrome P450, E-class, group I ; Cytochrome P450 ; Cytochrome P450 ; Cytochrome P450	Cytochrome P450 CYP3/CYP5/CYP6/CYP9 subfamilies	Secondary metabolites biosynthesis, transport and catabolism	METABOLISM	1.14.14.1	Unspecific monooxygenase.
253993	96	16.4534	13.9919	13.4534	1.06481	3.72258	1.1271	14.6329	1.97149	-7.42223	6.63351e-07	>5	down	101125	unique
670620	696	92.8873	97.0612	92.7076	17.4496	12.7599	7.66328	94.2187	12.6243	-7.46329	2.44633e-37	>5	down	330			catalytic activity ; metabolic process ; acetoacetate-CoA ligase activity	AMP-dependent synthetase and ligase ; AMP-dependent synthetase and ligase ; Acetoacetyl-CoA synthase ; AMP-dependent synthetase and ligase	Acyl-CoA synthetase	Lipid transport and metabolism	METABOLISM	6.2.1.16	Acetoacetate--CoA ligase.
649376	647	9.16882	7.51498	9.06765	1.03422	1.18204	1.23156	8.58381	1.14927	-7.4689	0.000170474	>5	down	3970			catalytic activity ; ATP binding	ATP-grasp fold
210152	214	12.9218	12.742	13.2283	1.07035	3.10869	1.01967	12.9641	1.7329	-7.48113	2.46511e-06	>5	down	59023	unique
655785	108	4.95423	4.45279	3.79175	1.1004	0.443887	0.218396	4.39959	0.587561	-7.48789	0.0099285	>5	down	42			oxidoreductase activity	Multicopper oxidase, type 1 ; Cupredoxin
695564	879	21.0593	22.6827	21.2503	3.24001	3.9476	1.46981	21.6641	2.8858	-7.50714	5.17873e-10	>5	down	7032				DNA repair protein Sae2	U1 snRNP complex, subunit SNU71 and related PWI-motif proteins	RNA processing and modification	INFORMATION STORAGE AND PROCESSING
655282	256	2.77702	2.52171	3.74922	0	0.940517	0.264424	3.01598	0.401647	-7.50904	0.0370926	>5	down	29619
659071	135	9.76189	10.2909	8.38284	1.75628	0.944613	1.08443	9.47854	1.26178	-7.51206	7.27287e-05	>5	down	6045
673734	2136	163.163	163.352	156.515	25.0513	20.936	18.0083	161.01	21.3319	-7.54786	7.63501e-71	>5	down	127			carboxypeptidase A activity ; proteolysis ; zinc ion binding ; catalytic activity ; metabolic process ; cofactor binding ; ligase activity ; L-aminoadipate-semialdehyde dehydrogenase activity ; aminoadipate-semialdehyde dehydrogenase complex	AMP-dependent synthetase and ligase ; AMP-dependent synthetase and ligase ; Phosphopantetheine-binding ; Condensation domain ; Amino acid adenylation ; Phosphopantetheine-binding ; Peptidase M14, carboxypeptidase A ; AMP-dependent synthetase and ligase ; ATP-dependent DNA ligase, conserved site ; Acyl carrier protein-like	Non-ribosomal peptide synthetase/alpha-aminoadipate reductase and related enzymes	Secondary metabolites biosynthesis, transport and catabolism	METABOLISM	1.2.1.31	Aminoadipate-semialdehyde dehydrogenase.		NRPS
485644	574	108.292	106.781	97.597	8.80928	19.8819	12.6591	104.223	13.7834	-7.56149	7.5415e-41	>5	down	6727
619723	554	12.0471	12.7314	12.0066	1.12886	2.73221	0.985799	12.2617	1.61563	-7.58945	4.54578e-06	>5	down	257			monooxygenase activity ; iron ion binding ; electron transport ; heme binding ; unspecific monooxygenase activity	Cytochrome P450 ; Cytochrome P450, E-class, group I ; Cytochrome P450 ; Cytochrome P450	Cytochrome P450 CYP4/CYP19/CYP26 subfamilies	Lipid transport and metabolism	METABOLISM	1.14.14.1	Unspecific monooxygenase.
671152	73	4.30179	4.13284	4.91616	0.58632	0.473028	0.6982	4.45026	0.585849	-7.59626	0.00913793	>5	down	64950	unique
585173	546	90.5446	94.047	91.103	11.2539	16.7401	8.28278	91.8982	12.0923	-7.59976	1.08922e-38	>5	down	562			carboxy-lyase activity ; carboxylic acid metabolic process ; pyridoxal phosphate binding ; glutamate decarboxylase activity ; glutamate metabolic process	Pyridoxal phosphate-dependent decarboxylase ; Glutamate decarboxylase ; Pyridoxal phosphate-dependent transferase, major region	Glutamate decarboxylase/sphingosine phosphate lyase	Amino acid transport and metabolism	METABOLISM	4.1.1.15	Glutamate decarboxylase.
650697	2076	80.9017	74.5947	77.7235	5.85885	12.7501	12.0693	77.74	10.2261	-7.60212	3.97949e-33	>5	down	887			transcription factor activity ; nucleus ; regulation of transcription, DNA-dependent ; zinc ion binding	Zinc finger, NF-X1-type ; Zinc finger, NF-X1-type	Helicases	Replication, recombination and repair	INFORMATION STORAGE AND PROCESSING
652872	91	32.5759	30.8044	46.9236	8.90527	2.6942	2.87206	36.768	4.82385	-7.62213	6.43665e-08	>5	down	6299			response to stress	Heat shock protein 9/12
694195	646	15.391	15.2175	14.0322	1.34886	3.49786	0.994342	14.8802	1.94702	-7.64256	3.41089e-07	>5	down	9182
662388	118	10.0773	9.40221	11.3808	1.05409	1.98429	0.976288	10.2868	1.33822	-7.6869	2.92754e-05	>5	down	50996	unique
532603	720	194.13	193.487	160.126	17.424	35.2865	18.4199	182.581	23.7101	-7.70055	3.48951e-36	>5	down	6159			transcription factor activity ; nucleus ; regulation of transcription, DNA-dependent ; zinc ion binding	Fungal transcriptional regulatory protein, N-terminal ; Fungal transcriptional regulatory protein, N-terminal ; Fungal transcriptional regulatory protein, N-terminal ; Fungal transcriptional regulatory protein, N-terminal ; Fungal transcriptional regulatory protein, N-terminal
578425	549	21.0349	20.4841	20.7296	3.38104	3.29209	1.38835	20.7496	2.68716	-7.72175	9.9992e-10	>5	down	8			transporter activity ; transport ; integral to membrane	Major facilitator superfamily MFS-1 ; Major facilitator superfamily ; MFS general substrate transporter	Predicted transporter (major facilitator superfamily)	General function prediction only	POORLY CHARACTERIZED
662696	330	60.8341	59.5351	54.3453	6.60481	11.8198	4.19473	58.2382	7.53977	-7.72413	9.19336e-24	>5	down	18935
577148	553	38.7934	35.7466	41.8241	2.89361	8.03063	4.13491	38.788	5.01972	-7.72713	6.77598e-17	>5	down	6			transporter activity ; transport ; integral to membrane	Major facilitator superfamily MFS-1 ; Major facilitator superfamily ; MFS general substrate transporter	Synaptic vesicle transporter SVOP and related transporters (major facilitator superfamily)	General function prediction only	POORLY CHARACTERIZED
690471	286	2.98545	3.3303	3.39313	0	0.722221	0.533008	3.2363	0.41841	-7.73476	0.0291409	>5	down	2			transporter activity ; transport ; integral to membrane ; L-arabinose isomerase activity	General substrate transporter ; MFS general substrate transporter	Predicted transporter (major facilitator superfamily)	General function prediction only	POORLY CHARACTERIZED	5.3.1.4	L-arabinose isomerase.
619429	207	241.359	242.132	208.721	35.9143	36.1318	17.3796	230.737	29.8086	-7.74065	6.07063e-57	>5	down	129		SSP		Cupredoxin
680724	711	335.381	334.716	325.588	36.9996	63.8404	27.7294	331.895	42.8565	-7.74434	1.31166e-86	>5	down	616			iron ion binding ; electron transport ; integral to membrane ; oxidoreductase activity ; FAD binding ; ferric-chelate reductase activity	Ferric reductase-like transmembrane component, N-terminal ; FAD-binding 8 ; Ferric reductase, NAD binding	Ferric reductase, NADH/NADPH oxidase and related proteins	Secondary metabolites biosynthesis, transport and catabolism	METABOLISM
653813	266	89.3566	90.8872	91.0966	9.55159	14.4819	10.8512	90.4468	11.6282	-7.7782	1.99804e-40	>5	down	680				Sucraseferredoxin-like ; Thioredoxin-like fold
645066	834	20.2906	18.1271	19.5323	1.871	3.01894	2.53059	19.3167	2.47351	-7.80941	3.68582e-09	>5	down	134		Cazyme	hormone activity ; extracellular region	Glycosyl hydrolase 92 ; Alpha-1,2-mannosidase, putative ; Glucagon/GIP/secretin/VIP						GH92
647495	418	6.90022	5.98449	5.12916	0.148853	1.68126	0.472683	6.00462	0.7676	-7.82259	0.00181502	>5	down	7793
689106	314	123.181	119.95	122.405	14.6767	20.228	11.8133	121.845	15.5726	-7.82432	1.27076e-53	>5	down	13
609003	581	63.0412	59.831	62.9464	10.4209	7.23422	6.09248	61.9396	7.91588	-7.82472	7.63739e-28	>5	down	199		Cazyme	chitin binding ; oxidoreductase activity ; FAD binding ; catalytic activity	Chitin-binding, type 1 ; Chitin-binding, type 1 ; FAD linked oxidase, N-terminal ; Berberine/berberine-like ; Chitin-binding, type 1 ; Chitin-binding, type 1 ; FAD-binding, type 2 ; Chitin-binding, type 1	Predicted chitinase	General function prediction only	POORLY CHARACTERIZED			CBM18-AA7
17255	293	33.7705	35.348	35.7033	3.93887	7.81203	1.56349	34.9406	4.43813	-7.87282	2.64821e-14	>5	down	17491	unique
675993	118	20.8033	19.1173	21.5569	4.33943	1.31285	2.15311	20.4925	2.6018	-7.87629	1.14172e-09	>5	down	3359
368826	407	202.108	182.48	197.473	18.2149	30.7178	24.9092	194.02	24.614	-7.88252	1.3689e-82	>5	down	258			arginase activity ; arginine catabolic process ; hydrolase activity, acting on carbon-nitrogen (but not peptide) bonds, in linear amidines ; metal ion binding ; agmatinase activity	Arginase ; Ureohydrolase ; Ureohydrolase ; Ureohydrolase ; Ureohydrolase	Arginase family protein	Amino acid transport and metabolism	METABOLISM	3.5.3.11	Agmatinase.
673392	365	16.6674	20.464	20.3836	1.22752	4.38576	1.67058	19.1717	2.42796	-7.89622	5.9751e-09	>5	down	16580
653298	572	41.0799	41.2527	42.56	7.08407	6.85828	1.85257	41.6309	5.26497	-7.90714	9.05092e-18	>5	down	144		other		Alpha/beta hydrolase fold-1 ; Peptidase S33, tripeptidyl-peptidase C-terminal
656975	285	8.5705	9.68675	9.68446	0.288752	2.21309	1.03155	9.3139	1.1778	-7.90789	6.77322e-05	>5	down	23780
682656	154	20.2371	20.7247	16.4222	1.24688	4.02381	1.97974	19.128	2.41681	-7.91456	4.00021e-09	>5	down	23597
427995	326	45.2457	53.7179	41.7203	5.30116	8.87047	3.585	46.8946	5.91888	-7.92289	7.35832e-21	>5	down	152
14649	616	91.9746	91.1737	80.9432	15.8416	12.5224	4.95431	88.0305	11.1061	-7.9263	4.62556e-33	>5	down	240			nucleotide binding ; nucleoside-triphosphatase activity ; ATP binding	AAA ATPase, core ; BCS1 N terminal ; AAA+ ATPase, core ; AAA ATPase, conserved site	AAA+-type ATPase	Posttranslational modification, protein turnover, chaperones	CELLULAR PROCESSES AND SIGNALING
679553	210	21.4476	24.5875	19.3247	0.914381	3.93439	3.38756	21.7866	2.74544	-7.93555	2.76901e-10	>5	down	319
251189	169	31.6929	33.4369	39.529	3.71525	5.83698	3.57039	34.8863	4.37421	-7.97545	4.53793e-16	>5	down	29409
234108	178	55.7011	46.9483	47.0539	7.34332	8.69751	2.72879	49.9011	6.25654	-7.97583	1.55775e-21	>5	down	6085			protein binding ; zinc ion binding	Zinc finger, RING-type ; Zinc finger, RING-type ; Zinc finger, variant RING-type ; Zinc finger, RING-type	FOG: Predicted E3 ubiquitin ligase	Posttranslational modification, protein turnover, chaperones	CELLULAR PROCESSES AND SIGNALING
636066	371	7.7212	8.5371	7.84258	0.915626	1.47741	0.623053	8.03363	1.00536	-7.99078	0.000236562	>5	down	4
662699	485	11.1183	13.0399	12.0696	0.942429	2.0909	1.49635	12.0759	1.50989	-7.99787	4.34173e-06	>5	down	6			tetracycline:hydrogen antiporter activity ; tetracycline transport ; integral to membrane ; response to antibiotic ; transporter activity ; transport	Tetracycline resistance protein, TetA ; Major facilitator superfamily MFS-1 ; Major facilitator superfamily ; MFS general substrate transporter	Synaptic vesicle transporter SVOP and related transporters (major facilitator superfamily)	General function prediction only	POORLY CHARACTERIZED
664946	138	85.0142	96.0756	90.9307	10.2814	15.6136	7.68203	90.6735	11.1923	-8.10138	1.94381e-39	>5	down	9712
320769	63	6.07196	7.68252	6.46828	1.48196	0.341602	0.672284	6.74092	0.831949	-8.10256	0.000851153	>5	down	29449	unique
658766	232	8.34581	8.25028	7.99669	0.962506	1.42363	0.63676	8.19759	1.00763	-8.13551	0.000189489	>5	down	5144				Protein-tyrosine phosphatase, SIW14-like
655203	501	8.94444	8.93619	11.627	0.521793	1.09452	1.98835	9.83588	1.20155	-8.18596	3.63058e-05	>5	down	23728			myosin ATPase activity	Prefoldin	Uncharacterized conserved coiled-coil protein	Function unknown	POORLY CHARACTERIZED	3.6.4.1	Myosin ATPase.
590736	177	1050.3	1015.81	1077.02	147.902	196.344	39.0431	1047.71	127.763	-8.20039	6.20274e-80	>5	down	28533
663546	77	6.52937	6.22528	5.42014	1.00403	1.01253	0.199268	6.05826	0.738607	-8.20228	0.0015851	>5	down	29502	unique
656432	318	28.2145	28.1171	27.9639	3.25938	3.65854	3.26256	28.0985	3.39349	-8.28011	3.13543e-13	>5	down	22930					beta-1,6-N-acetylglucosaminyltransferase, contains WSC domain	Carbohydrate transport and metabolism	METABOLISM
83765	237	11.8514	9.43559	10.0652	1.00957	2.28058	0.480884	10.4507	1.25701	-8.31396	1.80275e-05	>5	down	23596	unique		isoprenoid biosynthetic process ; 2-C-methyl-D-erythritol 4-phosphate cytidylyltransferase activity	4-diphosphocytidyl-2C-methyl-D-erythritol synthase ; 4-diphosphocytidyl-2C-methyl-D-erythritol synthase
667821	379	5.20419	4.79893	4.83031	0.396735	1.17361	0.209973	4.94448	0.593439	-8.3319	0.00464689	>5	down	23586
659167	585	47.8824	43.9551	42.6216	5.34362	6.99669	3.75537	44.8197	5.36523	-8.35374	7.77871e-21	>5	down	22060			transcription factor activity ; intracellular ; regulation of transcription, DNA-dependent ; sequence-specific DNA binding	Helix-turn-helix, AraC type
708711	566	40.7216	44.3971	45.5359	3.34804	9.05666	3.20516	43.5515	5.20328	-8.37	2.24528e-18	>5	down	733			iron ion binding ; electron transport ; electron carrier activity ; FMN binding ; oxidoreductase activity ; NADPH-hemoprotein reductase activity	Flavodoxin-like ; Flavoprotein pyridine nucleotide cytochrome reductase ; Oxidoreductase FAD/NAD(P)-binding ; Flavodoxin/nitric oxide synthase ; FAD-binding, type 1 ; Flavodoxin/nitric oxide synthase	NADP/FAD dependent oxidoreductase	Energy production and conversion	METABOLISM	1.6.2.4	NADPH--ferrihemoprotein reductase.
611586	350	48.2064	59.7938	65.7005	4.90718	10.4999	5.33541	57.9002	6.91416	-8.37415	5.62741e-20	>5	down	38			catalytic activity ; binding ; metabolic process ; NADPH:quinone reductase activity	Alcohol dehydrogenase, zinc-binding ; Alcohol dehydrogenase GroES-like ; GroES-like ; NAD(P)-binding	Zinc-binding oxidoreductase	Energy production and conversion	METABOLISM	1.6.5.5	NADPH:quinone reductase.
678872	412	75.2809	81.1163	75.5165	5.74817	12.7844	9.12669	77.3045	9.21974	-8.38468	1.64321e-34	>5	down	684			hydrolase activity	Beta-lactamase-like	Predicted Zn-dependent hydrolase (beta-lactamase superfamily)	General function prediction only	POORLY CHARACTERIZED
543541	497	18.9838	17.9203	20.2063	3.47722	2.70143	0.613442	19.0368	2.26403	-8.40837	2.93995e-09	>5	down	6			hydrolase activity, hydrolyzing O-glycosyl compounds ; carbohydrate metabolic process ; transporter activity ; transport ; integral to membrane	Major facilitator superfamily MFS-1 ; Major facilitator superfamily ; Glycoside hydrolase, family 5 ; MFS general substrate transporter	Synaptic vesicle transporter SVOP and related transporters (major facilitator superfamily)	General function prediction only	POORLY CHARACTERIZED
699801	1465	74.1864	71.8811	77.1938	6.6312	13.7849	6.03948	74.4204	8.81854	-8.43909	2.80089e-31	>5	down	41			ATP binding ; transport ; integral to membrane ; ATPase activity, coupled to transmembrane movement of substances ; ATPase activity ; nucleotide binding ; nucleoside-triphosphatase activity	ABC transporter-like ; ABC transporter-like ; ABC transporter, transmembrane region ; AAA+ ATPase, core ; ABC transporter-like ; ABC transporter, transmembrane region, type 1 ; ABC transporter-like ; ABC transporter, transmembrane region, type 1	Multidrug resistance-associated protein/mitoxantrone resistance protein, ABC superfamily	Secondary metabolites biosynthesis, transport and catabolism	METABOLISM
684488	620	34.2225	33.2043	38.7748	2.89062	6.24663	3.4422	35.4005	4.19315	-8.44246	1.19748e-16	>5	down	508
448475	95	3.14573	4.22146	1.85729	0	1.08713	0	3.07483	0.362378	-8.48514	0.0319661	>5	down	9951			nucleic acid binding ; intracellular ; zinc ion binding	Zinc finger, C2H2-type ; Zinc finger, C2H2-like ; Zinc finger, C2H2-type ; Zinc finger, C2H2-type	FOG: Zn-finger	General function prediction only	POORLY CHARACTERIZED
662786	153	17.0768	16.2421	13.0568	1.53616	3.718	0.203254	15.4586	1.81914	-8.49774	2.94e-07	>5	down	52279	unique
668134	207	347.52	364.887	352.658	64.338	34.1458	26.1584	355.022	41.5474	-8.54498	1.37871e-83	>5	down	6628		SSP			C-type lectin	Signal transduction mechanisms	CELLULAR PROCESSES AND SIGNALING
620361	1179	30.8905	31.61	28.3139	2.51943	5.9384	2.15699	30.2715	3.53827	-8.55544	4.41569e-14	>5	down	141				Tetratricopeptide region
691870	1127	3.29432	3.22355	3.17688	0.164636	0.619843	0.348535	3.23159	0.377671	-8.55662	0.0259142	>5	down	40				WD40 repeat ; WD40 repeat ; WD40 repeat ; WD40 repeat ; WD40 repeat ; NACHT nucleoside triphosphatase ; WD40 repeat ; WD40 repeat-like	Notchless-like WD40 repeat-containing protein	Function unknown	POORLY CHARACTERIZED
170398	397	52.9029	45.9316	42.1697	4.08843	8.57593	3.78667	47.0014	5.48368	-8.57115	1.92653e-21	>5	down	23785		other	glucan 1,4-alpha-glucosidase activity		Chitinase	Cell wall/membrane/envelope biogenesis	CELLULAR PROCESSES AND SIGNALING	3.2.1.3	Glucan 1,4-alpha-glucosidase.
345913	608	84.5444	88.3434	85.2418	12.6426	11.5906	5.8656	86.0432	10.0329	-8.57608	1.33334e-38	>5	down	20162
167035	231	6.26369	6.19365	7.49372	0.74139	0.797511	0.784764	6.65035	0.774555	-8.58603	0.000780769	>5	down	43046	unique
464537	322	84.9863	71.9254	78.6322	11.7279	9.78251	5.83881	78.5146	9.11642	-8.61244	1.70676e-36	>5	down	1391			catalytic activity ; binding ; metabolic process ; trans-2-enoyl-CoA reductase (NADPH) activity	Alcohol dehydrogenase GroES-like ; GroES-like ; NAD(P)-binding	Zn2+-binding dehydrogenase (nuclear receptor binding factor-1)	Energy production and conversion	METABOLISM	1.3.1.38	Trans-2-enoyl-CoA reductase (NADPH).
644345	463	23.9088	23.7316	21.8293	2.71771	4.00711	1.33915	23.1566	2.68799	-8.61482	3.37546e-11	>5	down	11549
599972	290	3.05281	4.0015	3.66775	0.212882	0.686991	0.338005	3.57402	0.412626	-8.66163	0.0181307	>5	down	47850	unique
454007	275	30.5054	32.5692	28.1774	3.25852	4.13111	3.14119	30.4173	3.51027	-8.66523	1.73153e-14	>5	down	17566					von Willebrand factor and related coagulation proteins	Extracellular structures	CELLULAR PROCESSES AND SIGNALING
659578	416	1576.8	1479.84	1368.41	162.817	164.384	183.352	1475.02	170.184	-8.66719	6.34942e-93	>5	down	109			O-methyltransferase activity ; quercetin 3-O-methyltransferase activity	O-methyltransferase, family 2 ; O-methyltransferase, COMT, eukaryota	Hydroxyindole-O-methyltransferase and related SAM-dependent methyltransferases	General function prediction only	POORLY CHARACTERIZED	2.1.1.76	Quercetin 3-O-methyltransferase.
673975	442	20.1869	18.7892	14.4707	1.73774	3.5049	0.9197	17.8156	2.05411	-8.67316	8.08538e-09	>5	down	13891
555620	408	91.9762	92.4371	114.025	8.15771	19.1114	7.09894	99.4794	11.456	-8.68359	7.41869e-26	>5	down	4326			4-hydroxyphenylpyruvate dioxygenase activity ; aromatic amino acid family metabolic process	Glyoxalase/bleomycin resistance protein/dioxygenase ; 4-hydroxyphenylpyruvate dioxygenase ; 4-hydroxyphenylpyruvate dioxygenase	4-hydroxyphenylpyruvate dioxygenase	Amino acid transport and metabolism	METABOLISM	1.13.11.27	4-hydroxyphenylpyruvate dioxygenase.
681185	760	631.505	719.561	681.743	151.342	38.7291	43.2583	677.603	77.7765	-8.71218	5.17582e-41	>5	down	1140		Cazyme	chitin binding	Chitin-binding, type 1 ; Chitin-binding, type 1 ; Glyoxal oxidase, N-terminal ; Region of unknown function DUF1929 ; Chitin-binding, type 1 ; Chitin-binding, type 1 ; Galactose oxidase/kelch, beta-propeller ; Chitin-binding, type 1 ; Immunoglobulin E-set	Predicted chitinase	General function prediction only	POORLY CHARACTERIZED			CBM18-CBM18-AA5
671274	132	4.926	5.78421	7.48486	0.868868	0.70098	0.517331	6.06502	0.695727	-8.71754	0.00138336	>5	down	65035	unique
655459	500	24.4535	21.388	26.3281	2.47282	4.51045	1.28029	24.0565	2.75452	-8.73347	1.1291e-11	>5	down	19				Major facilitator superfamily MFS-1 ; MFS general substrate transporter	Monocarboxylate transporter	Carbohydrate transport and metabolism	METABOLISM
685985	333	390.895	415.44	394.833	35.9437	49.4678	51.8816	400.389	45.7644	-8.74893	4.53459e-177	>5	down	215			catalytic activity ; binding ; metabolic process ; NADPH:quinone reductase activity	Alcohol dehydrogenase, zinc-binding ; Alcohol dehydrogenase GroES-like ; Quinone oxidoreductase putative, PIG3 ; GroES-like ; NAD(P)-binding	Zinc-binding oxidoreductase	Energy production and conversion	METABOLISM	1.6.5.5	NADPH:quinone reductase.
650871	406	114.331	120.121	111.648	19.8376	12.7414	6.95691	115.367	13.1786	-8.75407	7.76299e-44	>5	down	3318
116591	554	47.2654	42.6343	46.656	2.69772	7.85076	4.97171	45.5186	5.1734	-8.79858	5.14409e-21	>5	down	23573				Sterile alpha motif homology
632972	190	151.625	151.294	145.327	15.9696	19.7138	14.9691	149.415	16.8842	-8.84942	7.55498e-70	>5	down	3702				Erv1/Alr ; Erv1/Alr	Mitochondrial sulfhydryl oxidase involved in the biogenesis of cytosolic Fe/S proteins	Posttranslational modification, protein turnover, chaperones	CELLULAR PROCESSES AND SIGNALING
652391	511	52.6051	49.6161	47.6796	3.21069	9.52561	4.19334	49.9669	5.64321	-8.85434	1.09389e-21	>5	down	52			monooxygenase activity ; iron ion binding ; electron transport ; heme binding ; membrane ; oxidoreductase activity, acting on paired donors, with incorporation or reduction of molecular oxygen, reduced flavin or flavoprotein as one donor, and incorporation of one atom of oxygen ; unspecific monooxygenase activity	Cytochrome P450 ; Cytochrome P450, E-class, group I ; Cytochrome P450, E-class, CYP52 ; Cytochrome P450 ; Cytochrome P450 ; Lysosome-associated membrane glycoprotein (Lamp)/CD68 ; Cytochrome P450	Cytochrome P450 CYP4/CYP19/CYP26 subfamilies	Lipid transport and metabolism	METABOLISM	1.14.14.1	Unspecific monooxygenase.
692811	2619	4.05722	3.81882	4.25859	0.506904	0.623171	0.229954	4.04487	0.453343	-8.92232	0.010613	>5	down	29			zinc ion binding ; oxidoreductase activity ; phosphopantetheine binding ; cofactor binding ; metabolic process ; catalytic activity ; binding	Alcohol dehydrogenase, zinc-binding ; Beta-ketoacyl synthase, N-terminal ; Acyl transferase ; Beta-ketoacyl synthase, C-terminal ; Alcohol dehydrogenase GroES-like ; Methyltransferase type 12 ; Polyketide synthase, KR ; Phosphopantetheine-binding ; Phosphopantetheine attachment site ; Beta-ketoacyl synthase, N-terminal ; Quinone oxidoreductase/zeta-crystallin, conserved site ; Acyl carrier protei…	Animal-type fatty acid synthase and related proteins	Lipid transport and metabolism	METABOLISM				PKS
667226	199	214.263	203.885	222.035	26.957	28.2096	16.283	213.394	23.8166	-8.95992	3.22979e-93	>5	down	7115
586213	371	19.5048	15.9443	17.5571	1.20767	2.64458	2.05445	17.6687	1.9689	-8.97391	7.49986e-09	>5	down	106		Cazyme		Concanavalin A-like lectin/glucanase						GH16
619649	277	45.7346	51.8507	48.9168	3.15257	9.24875	3.86789	48.8341	5.42307	-9.00488	2.48794e-21	>5	down	5443			transcription factor activity ; nucleus ; regulation of transcription, DNA-dependent ; sequence-specific DNA binding ; protein dimerization activity ; DNA binding ; regulation of transcription	Transcription factor Jun ; bZIP transcription factor, bZIP-1 ; Basic-leucine zipper (bZIP) transcription factor ; Basic-leucine zipper (bZIP) transcription factor ; Eukaryotic transcription factor, Skn-1-like, DNA-binding	Transcriptional activator FOSB/c-Fos and related bZIP transcription factors	Transcription	INFORMATION STORAGE AND PROCESSING
673421	462	131.68	133.897	155.915	10.6678	19.8955	16.0579	140.497	15.5404	-9.04078	1.1398e-51	>5	down	825			metabolic process	Aminotransferase, class V/Cysteine desulphurase ; Pyridoxal phosphate-dependent transferase, major region	Cysteine desulfurase NFS1	Amino acid transport and metabolism	METABOLISM
108041	783	34.7133	31.2836	33.3419	3.53666	5.48278	1.92684	33.1129	3.64876	-9.07512	5.414e-16	>5	down	4366				Glycosyl transferase, family 2						GT2
33829	249	3.3146	3.32123	3.51607	0.795114	0.320738	0	3.38397	0.371951	-9.0979	0.0209102	>5	down	23695
174252	749	204.972	198.46	216.477	38.0776	22.5463	7.3953	206.636	22.6731	-9.11373	1.7334e-50	>5	down	7707			UDP-N-acetylmuramoylalanyl-D-glutamyl-2,6-diaminopimelate-D-alanyl-D-alanine ligase activity ; ribosomal S6-glutamic acid ligase activity ; coenzyme F420-0 gamma-glutamyl ligase activity ; coenzyme F420-2 alpha-glutamyl ligase activity		Serine/threonine protein kinase	Signal transduction mechanisms	CELLULAR PROCESSES AND SIGNALING	6.3.2.-	Acid--D-amino-acid ligases (peptide synthases).
691882	783	33.9173	35.4132	31.6652	4.04613	3.70693	3.32102	33.6652	3.69136	-9.12	3.0768e-16	>5	down	198		other	proteolysis ; serine-type peptidase activity	Peptidase S41
700054	302	119.875	110.101	111.63	11.3386	17.2261	8.65075	113.869	12.4052	-9.17913	1.29461e-51	>5	down	88
657176	148	79.3343	86.9076	82.4516	5.64229	14.684	6.64669	82.8978	8.991	-9.22008	2.03044e-34	>5	down	7452
666283	83	16.0541	17.734	16.4647	1.60462	1.29457	2.54775	16.7509	1.81565	-9.22588	1.77356e-08	>5	down	1085					Alpha-isopropylmalate synthase/homocitrate synthase	Amino acid transport and metabolism	METABOLISM
680021	594	295.25	281.875	287.982	25.969	38.5118	28.8285	288.369	31.1031	-9.2714	4.78744e-133	>5	down	1540
421696	124	69.7188	104.302	71.7393	7.74274	11.6604	6.96636	81.9202	8.78983	-9.31988	3.42219e-10	>5	down	4370			metabolic process ; carbon-sulfur lyase activity	Glutathione-dependent formaldehyde-activating, GFA	Uncharacterized conserved protein	Function unknown	POORLY CHARACTERIZED
110407	518	14.659	15.1094	14.555	2.36228	1.97389	0.401864	14.7745	1.57935	-9.3548	1.3002e-07	>5	down	29695			UDP-N-acetylmuramoylalanyl-D-glutamyl-2,6-diaminopimelate-D-alanyl-D-alanine ligase activity ; ribosomal S6-glutamic acid ligase activity ; coenzyme F420-0 gamma-glutamyl ligase activity ; coenzyme F420-2 alpha-glutamyl ligase activity		Calcium-responsive transcription coactivator	Transcription	INFORMATION STORAGE AND PROCESSING	6.3.2.-	Acid--D-amino-acid ligases (peptide synthases).
545790	336	8.51299	9.44908	9.58359	0.95248	1.53687	0.453691	9.18188	0.981014	-9.35959	4.5214e-05	>5	down	13482				Protein kinase-like
700885	266	171.087	165.14	166.379	15.1487	30.5539	7.31324	167.535	17.6719	-9.4803	1.0113e-50	>5	down	15324					beta-1,6-N-acetylglucosaminyltransferase, contains WSC domain	Carbohydrate transport and metabolism	METABOLISM
706569	691	24.7237	27.6765	23.1329	0.747159	4.48742	2.57033	25.1777	2.60164	-9.67764	3.27558e-12	>5	down	5081			metabolic process ; asparagine synthase (glutamine-hydrolyzing) activity ; asparagine biosynthetic process	Glutamine amidotransferase, class-II ; Asparagine synthase ; Asparagine synthase, glutamine-hydrolyzing	Asparagine synthase (glutamine-hydrolyzing)	Amino acid transport and metabolism	METABOLISM	6.3.5.4	Asparagine synthase (glutamine-hydrolysing).
635086	369	36.0435	35.807	29.5063	3.29648	3.98927	3.17779	33.7856	3.48784	-9.68667	1.29571e-16	>5	down	8786
650882	826	94.4094	89.5962	87.5275	13.5943	10.1044	4.14702	90.511	9.2819	-9.75135	1.45285e-38	>5	down	26923			exo-alpha-sialidase activity		Chitinase	Cell wall/membrane/envelope biogenesis	CELLULAR PROCESSES AND SIGNALING	3.2.1.18	Exo-alpha-sialidase.
659920	163	33.0061	33.1301	30.2996	2.03489	4.02962	3.81835	32.1453	3.29429	-9.75788	6.95441e-16	>5	down	29777		SSP
28256	574	191.522	193.253	204.463	16.7177	27.5022	15.941	196.413	20.0536	-9.79438	1.15475e-87	>5	down	1226			exo-alpha-sialidase activity		Nucleolar GTPase/ATPase p130	Nuclear structure	CELLULAR PROCESSES AND SIGNALING	3.2.1.18	Exo-alpha-sialidase.
672533	403	4.55523	4.18785	3.7215	0.635302	0.384408	0.252176	4.15486	0.423962	-9.80008	0.00833308	>5	down	62807	unique				Serine/threonine protein kinase	Signal transduction mechanisms	CELLULAR PROCESSES AND SIGNALING
654169	169	539.288	572.38	621.358	49.7282	75.4721	50.9437	577.675	58.7147	-9.83868	7.47504e-97	>5	down	1187
201773	445	8.05073	6.7181	5.85516	1.10286	0.889757	0.0972816	6.87466	0.696632	-9.86842	0.000444112	>5	down	9652
99503	231	6.11828	5.2	6.38181	0.524167	0.845768	0.416125	5.90003	0.595353	-9.91013	0.00123952	>5	down	15502
706221	458	41.5734	40.6439	41.703	2.51554	6.76491	3.21745	41.3067	4.16597	-9.91528	5.84335e-20	>5	down	906			alkaloid metabolic process ; tryptophan dimethylallyltransferase activity	Tryptophan dimethylallyltransferase ; Aromatic prenyltransferase, DMATS type							DMAT
696414	389	8.37646	11.9997	16.6173	0.879097	1.31714	1.49549	12.3311	1.23058	-10.0206	3.81989e-05	>5	down	23608
559412	257	75.3339	80.7539	89.1941	11.4564	9.04182	3.95435	81.7607	8.15087	-10.0309	3.21213e-37	>5	down	6372			O-methyltransferase activity	O-methyltransferase, family 3
566542	513	63.8716	64.7551	59.5022	4.74123	9.16011	4.85353	62.7096	6.25162	-10.0309	1.17832e-30	>5	down	52			monooxygenase activity ; iron ion binding ; electron transport ; heme binding ; oxidoreductase activity, acting on paired donors, with incorporation or reduction of molecular oxygen, reduced flavin or flavoprotein as one donor, and incorporation of one atom of oxygen ; unspecific monooxygenase activity	Cytochrome P450 ; Cytochrome P450, E-class, group I ; Cytochrome P450, E-class, CYP52 ; Cytochrome P450 ; Cytochrome P450 ; Cytochrome P450	Cytochrome P450 CYP4/CYP19/CYP26 subfamilies	Lipid transport and metabolism	METABOLISM	1.14.14.1	Unspecific monooxygenase.		Decorating
646913	430	57.1882	57.6867	54.2496	4.39449	9.32582	3.10948	56.3748	5.60993	-10.0491	8.06425e-26	>5	down	1332
587794	364	535.175	535.04	543.871	36.9269	75.614	47.4631	538.028	53.3347	-10.0878	2.34241e-176	>5	down	34			zinc ion binding ; oxidoreductase activity ; catalytic activity ; binding ; metabolic process ; C-3 sterol dehydrogenase (C-4 sterol decarboxylase) activity ; 3-keto sterol reductase activity ; aldo-keto reductase activity ; isocitrate dehydrogenase activity ; mevaldate reductase activity ; gluconate dehydrogenase activity ; steroid dehydrogenase activity ; epoxide dehydrogenase activity ; 5-exo-…	Alcohol dehydrogenase, zinc-binding ; Alcohol dehydrogenase GroES-like ; Alcohol dehydrogenase, zinc-containing, conserved site ; GroES-like ; NAD(P)-binding	Alcohol dehydrogenase, class V	Secondary metabolites biosynthesis, transport and catabolism	METABOLISM	1.1.1.-	With NAD(+) or NADP(+) as acceptor.
699585	415	41.9374	45.7746	42.6043	4.60204	4.54818	3.74479	43.4388	4.29833	-10.106	1.87011e-21	>5	down	19978					Serine/threonine protein kinase	Signal transduction mechanisms	CELLULAR PROCESSES AND SIGNALING
682903	261	697.303	681.971	679.294	45.6139	124.448	32.5128	686.189	67.5248	-10.162	4.33913e-88	>5	down	88			carbohydrate metabolic process	Carbohydrate kinase, FGGY
610779	592	7.05163	7.2704	7.22674	0.51572	1.24821	0.341182	7.18292	0.701704	-10.2364	0.000293229	>5	down	57		other	oxidoreductase activity ; FAD binding ; catalytic activity	FAD linked oxidase, N-terminal ; Berberine/berberine-like ; FAD-binding, type 2
701613	483	6.43136	5.34622	5.59031	1.10198	0.444524	0.145806	5.7893	0.564103	-10.2628	0.00133013	>5	down	29476		other
301690	99	7.16037	7.5089	5.49058	0	1.63414	0.321604	6.71995	0.651915	-10.308	0.000523526	>5	down	4
625623	522	305.254	312.114	329.912	31.0276	37.7845	23.0055	315.76	30.6059	-10.317	3.11948e-146	>5	down	4419				Acyl-CoA N-acyltransferase
620501	552	9.96754	9.37931	8.13556	0.51178	1.32125	0.812582	9.1608	0.88187	-10.3879	3.34116e-05	>5	down	294		other	carbon-nitrogen ligase activity, with glutamine as amido-N-donor ; cobyrinate a,c-diamide synthase activity ; glutaminyl-tRNA synthase (glutamine-hydrolyzing) activity	Amidase signature enzyme ; Amidase signature enzyme	Amidases	Translation, ribosomal structure and biogenesis	INFORMATION STORAGE AND PROCESSING	6.3.5.-	Carbon--nitrogen ligases with glutamine as amido-N-donor.
617382	552	19.7648	18.7587	19.4921	1.96189	1.78065	1.81708	19.3385	1.85321	-10.4352	5.13408e-10	>5	down	294		other	carbon-nitrogen ligase activity, with glutamine as amido-N-donor ; cobyrinate a,c-diamide synthase activity ; glutaminyl-tRNA synthase (glutamine-hydrolyzing) activity	Amidase signature enzyme ; Amidase signature enzyme	Amidases	Translation, ribosomal structure and biogenesis	INFORMATION STORAGE AND PROCESSING	6.3.5.-	Carbon--nitrogen ligases with glutamine as amido-N-donor.
659238	297	420.781	408.505	341.332	84.81	17.1624	8.72366	390.206	36.8987	-10.5751	4.28195e-23	>5	down	5923				Heat shock protein Hsp20 ; Heat shock protein Hsp20 ; HSP20-like chaperone	Molecular chaperone (small heat-shock protein Hsp26/Hsp42)	Posttranslational modification, protein turnover, chaperones	CELLULAR PROCESSES AND SIGNALING
662216	192	60.1027	58.9716	58.4036	11.0339	5.0691	0.608301	59.1593	5.57042	-10.6203	3.82541e-22	>5	down	168			polygalacturonase activity ; carbohydrate metabolic process	Glycoside hydrolase, family 28 ; Pectin lyase fold/virulence factor						GH28
653886	51	5.4092	4.78078	4.44713	0.523215	0.844232	0	4.87904	0.455816	-10.704	0.00330455	>5	down	20045	unique
713127	600	148.82	150.876	162.541	13.0439	16.1073	13.9479	154.079	14.3663	-10.725	1.89245e-76	>5	down	1002				Arrestin-like, N-terminal ; Arrestin-like, C-terminal ; Immunoglobulin E-set	Thioredoxin binding protein TBP-2/VDUP1	General function prediction only	POORLY CHARACTERIZED
638241	709	157.517	125.772	126.74	9.4436	20.4298	8.27454	136.676	12.716	-10.7484	3.40818e-26	>5	down	137			GTPase activity ; GTP binding ; dynamin GTPase activity	Dynamin, GTPase region ; Dynamin, GTPase region ; Dynamin, GTPase region	Vacuolar sorting protein VPS1, dynamin, and related proteins	General function prediction only	POORLY CHARACTERIZED
667865	280	42.6573	48.0123	36.2991	2.65178	7.29907	1.85752	42.3229	3.93612	-10.7524	1.36656e-19	>5	down	282			lysophospholipase activity	Phospholipase/carboxylesterase	Lysophospholipase	Lipid transport and metabolism	METABOLISM	3.1.1.5	Lysophospholipase.
665422	736	37.1369	34.95	36.3338	4.01005	3.48407	2.57128	36.1402	3.35513	-10.7716	2.76443e-18	>5	down	10				Heterokaryon incompatibility
126570	279	42.9443	46.6535	40.0438	2.42105	6.34804	3.24341	43.2139	4.00417	-10.7922	1.23205e-21	>5	down	603			dephosphorylation ; phosphoric monoester hydrolase activity ; protein tyrosine phosphatase activity	Protein-tyrosine phosphatase ; Protein-tyrosine phosphatase, active site
662444	60	37.3829	35.2403	39.8493	3.74962	4.45803	2.19339	37.4908	3.46701	-10.8136	5.62805e-19	>5	down	51227	unique
657712	405	27.4717	22.4172	18.5089	2.25375	2.18192	1.87867	22.7993	2.10478	-10.8321	8.34957e-12	>5	down	62		Protease	pepsin A activity ; proteolysis ; aspartic-type endopeptidase activity ; saccharopepsin activity	Peptidase A1 ; Peptidase A1 ; Peptidase aspartic, catalytic	Aspartyl protease	Posttranslational modification, protein turnover, chaperones	CELLULAR PROCESSES AND SIGNALING	3.4.23.25	Saccharopepsin.
[truncated: 2,222 more rows]
