# Supplementary material for: Ectomycorrhizal ecology is imprinted in the genome of the dominant symbiotic fungus Cenococcum geophilum
Source: Nat Commun. 2016 Sep 7;7:12662. doi: 10.1038/ncomms12662 (PMC5023957; doi:10.1038/ncomms12662)
Supplement: Supplementary Data 11 — Aquaporin content in the genomes of C. geophilum and other fungal species. [file ncomms12662-s12.xlsx]

## Sheet: Supplementary Data 11
Supplementary Data 11. Aquaporin content in the genomes of Cenococcum geophilum and 59 other fungal species with different lifestyles. EctoMyc = Ectomycorrhizal; Ericoid = Ericoid mycorrhizal; Path Bio = Biotrophic pathogen; Path Hemi = Hemibiotrophic pathogen; Path Necro = Necrotrophic pathogen; Sapr = Saprotroph. Asco = Ascomycota, Doth = Dothideomycetes, Cap = Capnodiales, Myt = Mytilinidiales…
Phylogeny	Lifestyle	Species	Nb of aquaporins (AQP)				Mean Nb of aquaporins
Asco (Doth, Cap)	Sapro	Baudoinia compniacensis	8			Capnodiales	9.71429
Asco (Doth, Cap)	Path Bio	Fulvia fulva (Cladosporium fulvum)	12			Hysteriales	5.5
Asco (Doth, Cap)	Path Hemi	Dothistroma septosporum	11			Mytilinidiales	6.33333
Asco (Doth, Cap)	Path Hemi	Pseudocercospora fijiensis (Mycosphaerella fijiensis)	10			Pleosporales	6.41667
Asco (Doth, Cap)	Path Hemi	Zymoseptoria tritici (Mycosphaerella graminicola)	10
Asco (Doth, Cap)	Path Hemi	Sphaerulina populicola (Septoria populicola, Mycosphaerella populicola)	9			Dothideomycetes	7.29167
Asco (Doth, Cap)	Path Hemi	Sphaerulina musiva (Septoria musiva, Mycosphaerella populorum)	8
Asco (Doth, Hys)	Sapro	Hysterium pulicare	5			Asco (Eurotiomycetes)	5
Asco (Doth, Hys)	Sapro	Rhytidhysteron rufulum	6			Asco (Leotiomycetes)	8.33333
Asco (Doth, Myt)	EctoMyc	Cenococcum geophilum	6			Asco (Pezizomycetes)	1
Asco (Doth, Myt)	Sapro	Glonium stellatum	6			Asco (Saccharomycetes)	4
Asco (Doth, Myt)	Sapro	Lepidopterella palustris	6			Asco (Schizosaccharomycetes)	1
Asco (Doth, Pleo)	Path Necro	Alternaria brassicicola	7			Asco (Sordariomycetes)	4.25
Asco (Doth, Pleo)	Path Necro	Bipolaris zeicola (Cochliobolus carbonum)	6			Basidiomycota	5
Asco (Doth, Pleo)	Path Necro	Bipolaris maydis C4 (Cochliobolus heterostrophus C4)	6
Asco (Doth, Pleo)	Path Necro	Bipolaris maydis C5 (Cochliobolus heterostrophus C5)	7
Asco (Doth, Pleo)	Path Necro	Bipolaris oryzae (Cochliobolus miyabeanus)	5
Asco (Doth, Pleo)	Path Hemi	Bipolaris sorokiniana (Cochliobolus sativus)	5
Asco (Doth, Pleo)	Path Necro	Bipolaris victoriae (Cochliobolus victoriae)	6
Asco (Doth, Pleo)	Path Hemi	Plenodomus lingam (Leptosphaeria maculans)	6
Asco (Doth, Pleo)	Path Necro	Pyrenophora teres	7
Asco (Doth, Pleo)	Path Necro	Pyrenophora tritici-repentis	7
Asco (Doth, Pleo)	Path Hemi	Exserohilum turcicum (Setosphaeria turcica)	8
Asco (Doth, Pleo)	Path Necro	Parastagonospora nodorum (Stagonospora nodorum)	7
Asco (Eurotio)	Sapro	Aspergillus nidulans	5
Asco (Leotio)	Path Necro	Botrytis cinerea	11
Asco (Leotio)	Ericoid	Oidiodendron maius	5
Asco (Leotio)	Path Necro	Sclerotium sclerotiorum	9
Asco (Pezizo)	EctoMyc	Tuber melanosporum	1
Asco (Saccharo)	Sapro	Saccharomyces cerevisiae	4
Asco (Schizo)	Sapro	Schizosaccharomyces pombe	1
Asco (Sordario)	Sapro	Chaetomium globosum	1
Asco (Sordario)	Path Hemi	Colletotrichum fiorinae (Glomerella acutata)	6
Asco (Sordario)	Path Hemi	Colletotrichum gloeosporoides (Glomerella cingulata)	6
Asco (Sordario)	Path Necro	Fusarium graminearum	5
Asco (Sordario)	Path Hemi / Sapro	Fusarium oxysporum	8
Asco (Sordario)	Path Hemi	Pyricularia grisea (Magnaporthe grisea)	6
Asco (Sordario)	Sapro	Myceliophthora thermophila	1
Asco (Sordario)	Path Necro / Sapro	Neocosmospora haematococca (Nectria haematococca)	5
Asco (Sordario)	Sapro	Neurospora crassa	1
Asco (Sordario)	Sapro	Thielavia terrestris	1
Asco (Sordario)	Sapro	Trichoderma reesei	7
Asco (Sordario)	Path Necro	Verticillium dahliae	4
Basidio	Sapro	Coprinopsis cinerea	4
Basidio	EctoMyc	Laccaria bicolor	6
Basidio	Path Bio	Melampsora laricis-populina	12
Basidio	Sapro	Phanerochaete chrysosporium	8
Basidio	Sapro	Postia placenta	1
Basidio	Sapro	Schizophyllum commune	2
Basidio	Sapro	Serpula lacrymans	2
Basidio	Path Bio	Ustilago maydis	5
Basidio	EctoMyc	Piloderma croceum	8
Basidio	EctoMyc	Paxillus involutus	4
Basidio	EctoMyc	Paxillus rubicundulus	3
Basidio	EctoMyc	Hebeloma cylindrosporum	6
Basidio	EctoMyc	Amanita muscaria	5
Basidio	EctoMyc	Pisolithus tinctorius	4
Basidio	EctoMyc	Pisolithus microcarpus	4
Basidio	EctoMyc	Suillus luteus	5
Basidio	EctoMyc	Scleroderma citrinum	3
