# Supplementary material for: Ectomycorrhizal ecology is imprinted in the genome of the dominant symbiotic fungus Cenococcum geophilum
Source: Nat Commun. 2016 Sep 7;7:12662. doi: 10.1038/ncomms12662 (PMC5023957; doi:10.1038/ncomms12662)
Supplement: Supplementary Data 12 — Regulated plant genes in mycorrhizal versus non-mycorrhizal P. sylvestris root tips. [file ncomms12662-s13.xlsx]

## Sheet: Supplementary Data 12
Supplementary Data 12. Functional annotation of significantly regulated plant genes in mycorrhizal versus non-mycorrhizal Pinus sylvestris root tips. The mean expression of plant genes was assessed from single root tips mycorrhized by Cenococcum geophilum (Cg), Suillus granulatus (S) or Rhizopogon roseolus (R) or from non-mycorrhizal plants (NM). Significance of different regulation was assessed …
Contig	mean Expression NM (n=2)	mean Expression Cg, S, R (n=6)	fold	pVal Cyber-T	ppde.p Cyber-T	Standard-deviation NM	Standard-deviation Cg, S, R	Blastx vs Swissprot	Blastx vs Nr	Blastx vs Kegg	Rpsblast vs Pfam	Rpsblast vs Kog
Cg-lib45_c11242	163.516	5428.26	33.1971	0.000471567	0.966711	59.8099	2023.12	Cellulose synthase-like protein E6 OS=Oryzasativa subsp. japonica GN=CSLE6 PE=2 SV=1	unknown [Picea sitchensis]	hypothetical protein LOC100241114	Cellulose_synt, Cellulose synthase. Cellulose, an aggregate of unbranched polymers of beta-1,4-linked glucose residues, is the major component of wood and thus paper, and is synthesized by plants, most algae, some bacteria and fungi, and even some animals. The genes that synthesize cellulose in higher plants differ greatly from the well-characterized genes found in Acetobacter and Agrobacterium s…	Glucose dehydrogenase/choline dehydrogenase/mandelonitrile lyase (GMC oxidoreductase family) [General function prediction only].
F05GI4S01DU104	383.521	4538.36	11.8334	0.000359531	0.972372	275.721	1440.64	Putative RING-H2 finger protein ATL5DOS=Arabidopsis thaliana GN=ATL5D PE=3 SV=1	PREDICTED: hypothetical protein [Vitis vinifera]	hypothetical protein LOC100246161	zf-C3HC4, Zinc finger, C3HC4 type (RING finger). The C3HC4 type zinc-finger (RING finger) is a cysteine-rich domain of 40 to 60 residues that coordinates two zinc ions, and has the consensus sequence: C-X2-C-X(9-39)-C-X(1-3)-H-X(2-3)-C-X2-C-X(4-48)-C-X2-C where X is any amino acid. Many proteins containing a RING finger play a key role in the ubiquitination pathway.	60S ribosomal protein L3 and related proteins [Translation, ribosomal structure and biogenesis].
Cg-lib45_c2301	708.433	5293.27	7.4718	0.000243894	0.978874	419.886	1563.73	No hits found	No significant hit	No significant hit	No hit	Predicted ubiquitin-protein ligase/hyperplastic discs protein, HECT superfamily [Posttranslational modification, protein turnover, chaperones].
Cg-lib45_lrc22050	1342.75	9723.18	7.24123	5.85995e-05	0.992203	1111.91	2543.12	Protein TAR1 OS=Saccharomyces cerevisiaeGN=TAR1 PE=2 SV=1	Mitochondrial protein of unknown function, overexpressionsuppresses an rpo41 mutation affecting mitochondrial RNApolymerase; encoded within the 25S rRNA gene on theopposite strand; Tar1p [Saccharomyces cerevisiae]	SORBIDRAFT_0057s002150; hypothetical protein	No hit	Uncharacterized conserved protein [Function unknown].
Cg-lib45_c4981	1039.03	7404.74	7.1266	0.000380796	0.971257	284.403	2380.85	No hits found	unknown [Picea sitchensis]	hypothetical protein	No hit	No hit
F05GI4S01CFLIW	2025.21	12294	6.07047	1.49205e-05	0.997028	779.71	2771.86	No hits found	unknown [Picea sitchensis]	GSVIVT00022672001; hypothetical protein LOC100245909	Auxin_repressed, Dormancy/auxin associated protein. This family contains several plant dormancy-associated and auxin-repressed proteins the function of which are poorly understood.	Ovo and related transcription factors [Transcription].
Cg-lib45_lrc1371	683.507	3886.01	5.68541	9.51518e-05	0.989044	107.803	891.13	No hits found	predicted protein [Populus trichocarpa]	hypothetical protein	DUF579, Protein of unknown function (DUF579). This is a eukaryotic family of uncharacterized proteins.	dsRNA-activated protein kinase inhibitor P58, contains TPR and DnaJ domains [Defense mechanisms].
Cg-lib45_lrc21196	1704.91	9552.93	5.60318	0.000144779	0.985305	578.723	2595.21	Clavaminate synthase-like protein At3g21360OS=Arabidopsis thaliana GN=At3g21360 PE=1 SV=1	unknown [Picea sitchensis]	GSVIVT00034298001; hypothetical protein LOC100242926	TauD, Taurine catabolism dioxygenase TauD, TfdA family. This family consists of taurine catabolism dioxygenases of the TauD, TfdA family. TauD from E. coli is a alpha-ketoglutarate-dependent taurine dioxygenase. This enzyme catalyses the oxygenolytic release of sulfite from taurine. TfdA from Burkholderia sp. is a 2,4-dichlorophenoxyacetic acid/alpha-ketoglutarate dioxygenase. TfdA from Alcaligen…	Threonyl-tRNA synthetase [Translation, ribosomal structure and biogenesis].
Cg-lib45_c5815	1904.87	8917.29	4.68132	0.000109032	0.987947	454.38	2161.36	Uncharacterized acetyltransferase At3g50280OS=Arabidopsis thaliana GN=At3g50280 PE=1 SV=1	unknown [Picea sitchensis]	Anthranilate N-benzoyltransferase protein, putative (EC:2.3.1.144)	Transferase, Transferase family. This family includes a number of transferase enzymes. These include anthranilate N-hydroxycinnamoyl/benzoyltransferase that catalyses the first committed reaction of phytoalexin biosynthesis. Deacetylvindoline 4-O-acetyltransferase EC:2.3.1.107 catalyses the last step in vindoline biosynthesis is also a member of this family. The motif HXXXD is probably part of th…	Copper amine oxidase [Secondary metabolites biosynthesis, transport and catabolism].
Cg-lib45_c6219	1816.46	7827.5	4.30921	0.000379929	0.971302	240.648	2164.43	Probable metal-nicotianamine transporter YSL13 OS=Oryza sativa subsp. japonica GN=YSL13 PE=2 SV=2	hypothetical protein OsJ_15512 [Oryza sativa Japonica Group]	Os04g0524500; hypothetical protein	OPT, OPT oligopeptide transporter protein. The OPT family of oligopeptide transporters is distinct from the ABC pfam00005 and PTR pfam00854 transporter families. OPT transporters were first recognized in fungi (Candida albicans and Schizosaccharomyces pombe), but this alignment also includes orthologues from Arabidopsis thaliana. OPT transporters are thought to have 12-14 transmembrane domains an…	Forkhead/HNF-3-related transcription factor [Transcription].
Cg-lib45_lrc442	2071.76	8631.61	4.16632	0.000439526	0.968279	1494.54	2389.39	Probable aquaporin PIP1-4 OS=Arabidopsisthaliana GN=PIP1.4 PE=1 SV=1	unknown [Picea sitchensis]	PIP1;4; PIP1;4 (PLASMA MEMBRANE INTRINSIC PROTEIN 1;4); water channel; K09872 aquaporin PIP	MIP, Major intrinsic protein. MIP (Major Intrinsic Protein) family proteins exhibit essentially two distinct types of channel properties: (1) specific water transport by the aquaporins, and (2) small neutral solutes transport, such as glycerol by the glycerol facilitators.	No hit
Cg-lib45_c1252	3018.15	10575	3.50379	0.000426348	0.968935	932.098	2670.69	Formamidase OS=Methylophilus methylotrophus GN=fmdA PE=1 SV=1	formamidase [Lupinus albus]	hypothetical protein LOC100245575	FmdA_AmdA, Acetamidase/Formamidase family. This family includes amidohydrolases of formamide EC:3.5.1.49 and acetamide. Methylophilus methylotrophus formamidase forms a homotrimer suggesting all the members of this family also do.	Chitinase [Cell wall/membrane/envelope biogenesis].
Cg-lib45_lrc21493	1485.04	4775.92	3.21602	0.00047825	0.966388	82.6176	1018.06	No hits found	No hits found	No significant hit	No hit	No hit
F05GI4S01DQTRV	3311.39	10459.9	3.15876	3.94735e-05	0.994096	2643.99	1595.04	Metal transporter Nramp1 OS=Arabidopsisthaliana GN=NRAMP1 PE=2 SV=1	nramp transporter [Populus trichocarpa]	nramp transporter; K03322 manganese transport protein	Nramp, Natural resistance-associated macrophage protein. The natural resistance-associated macrophage protein (NRAMP) family consists of Nramp1, Nramp2, and yeast proteins Smf1 and Smf2. The NRAMP family is a novel family of functional related proteins defined by a conserved hydrophobic core of ten transmembrane domains. This family of membrane proteins are divalent cation transporters. Nramp1 is…	No hit
Cg-lib45_c1310	5525.61	17117.9	3.09792	0.000479552	0.966326	2760.99	4576.7	Ammonium transporter 3 member 1 OS=Oryza sativa subsp. japonica GN=AMT3-1 PE=2 SV=1	unknown [Picea sitchensis]	SORBIDRAFT_01g001970; hypothetical protein	Ammonium_transp, Ammonium Transporter Family.	U3 snoRNP-associated protein (contains WD40 repeats) [RNA processing and modification].
Cg-lib45_c3117	2941.82	8895.3	3.02374	6.93241e-05	0.991226	1509.7	1537.28	Probable zinc transporter 10 OS=Arabidopsisthaliana GN=ZIP10 PE=2 SV=2	PREDICTED: hypothetical protein isoform 2 [Vitis vinifera]	GSVIVT00037540001; hypothetical protein LOC100255284	Zip, ZIP Zinc transporter. The ZIP family consists of zinc transport proteins and many putative metal transporters. The main contribution to this family is from the Arabidopsis thaliana ZIP protein family these proteins are responsible for zinc uptake in the plant. Also found within this family are C. elegans proteins of unknown function which are annotated as being similar to human growth arrest…	40S ribosomal protein S19 [Translation, ribosomal structure and biogenesis].
F05GI4S01C9KJY	3307.22	9331.38	2.82152	0.000267573	0.977473	880.683	1659.55	Probable metal-nicotianamine transporterYSL12 OS=Oryza sativa subsp. japonica GN=YSL12 PE=2 SV=2	hypothetical protein SORBIDRAFT_06g023020 [Sorghum bicolor]	SORBIDRAFT_06g023020; hypothetical protein	No hit	No hit
Cg-lib45_lrc767	3681.33	10102.9	2.74435	0.000221672	0.980229	266.798	2005.1	Alcohol dehydrogenase OS=Fragaria ananassa GN=ADH PE=3 SV=2	alcohol dehydrogenase [Pinus banksiana]	hypothetical protein	ADH_N, Alcohol dehydrogenase GroES-like domain. This is the catalytic domain of alcohol dehydrogenases. Many of them contain an inserted zinc binding domain. This domain has a GroES-like structure.	No hit
Cg-lib45_lrc1896	6358.25	17392.6	2.73544	4.48711e-05	0.993538	2684.93	3293.53	Probable aquaporin PIP1-4 OS=Arabidopsisthaliana GN=PIP1.4 PE=1 SV=1	unknown [Picea sitchensis]	PIP1;4; PIP1;4 (PLASMA MEMBRANE INTRINSIC PROTEIN 1;4); water channel; K09872 aquaporin PIP	MIP, Major intrinsic protein. MIP (Major Intrinsic Protein) family proteins exhibit essentially two distinct types of channel properties: (1) specific water transport by the aquaporins, and (2) small neutral solutes transport, such as glycerol by the glycerol facilitators.	No hit
Cg-lib45_c11268	5107.03	13509.1	2.64521	3.71091e-05	0.994347	2281.15	2193.26	Zinc transporter 5 OS=Arabidopsis thalianaGN=ZIP5 PE=2 SV=1	unknown [Medicago truncatula]	zinc/iron transporter, putative (EC:1.3.1.74)	Zip, ZIP Zinc transporter. The ZIP family consists of zinc transport proteins and many putative metal transporters. The main contribution to this family is from the Arabidopsis thaliana ZIP protein family these proteins are responsible for zinc uptake in the plant. Also found within this family are C. elegans proteins of unknown function which are annotated as being similar to human growth arrest…	No hit
F05GI4S01C4JF7	6515.47	15620.3	2.39741	0.000154	0.984658	4345.66	2917.59	No hits found	conserved hypothetical protein [Ricinus communis]	hypothetical protein	No hit	Nucleolar protein NOP52/RRP1 [RNA processing and modification].
Cg-lib45_lrc402	8285.84	19143.9	2.31043	1.7504e-05	0.996673	4127.27	2686.44	Probable aquaporin PIP2-8 OS=Arabidopsisthaliana GN=PIP2-8 PE=1 SV=1	unknown [Picea sitchensis]	GSVIVT00036133001, PIP2;2; aquaporin PIP2;2	MIP, Major intrinsic protein. MIP (Major Intrinsic Protein) family proteins exhibit essentially two distinct types of channel properties: (1) specific water transport by the aquaporins, and (2) small neutral solutes transport, such as glycerol by the glycerol facilitators.	DNA replication licensing factor, MCM2 component [Replication, recombination and repair].
Cg-lib45_lrc45	8460.21	18607.4	2.19941	0.000117906	0.987269	863.273	3179.48	Cytochrome P450 750A1 OS=Pinus taeda GN=CYP750A1 PE=2 SV=1	unknown [Picea sitchensis]	GSVIVT00019414001; hypothetical protein LOC100264547	p450, Cytochrome P450. Cytochrome P450s are haem-thiolate proteins involved in the oxidative degradation of various compounds. They are particularly well known for their role in the degradation of environmental toxins and mutagens. They can be divided into 4 classes, according to the method by which electrons from NAD(P)H are delivered to the catalytic site. Sequence conservation is relatively lo…	No hit
Cg-lib45_lrc21989	5564.83	12108.8	2.17595	0.000118738	0.987206	1888.93	1560.27	No hits found	No significant hit	No significant hit	No hit	No hit
Cg-lib45_lrc10100	11262.2	24357.8	2.16279	0.000159872	0.984252	526.114	4367.3	Cytochrome P450 750A1 OS=Pinus taedaGN=CYP750A1 PE=2 SV=1	unknown [Picea sitchensis]	CYP71A13 (cytochrome P450, family 71, subfamily A, polypeptide 13); indoleacetaldoxime dehydratase/ oxygen binding; K11868 cytochrome P450, family 71, subfamily A, polypeptide 13 (indoleacetaldoxime dehydratase) [EC:4.99.1.6]	p450, Cytochrome P450. Cytochrome P450s are haem-thiolate proteins involved in the oxidative degradation of various compounds. They are particularly well known for their role in the degradation of environmental toxins and mutagens. They can be divided into 4 classes, according to the method by which electrons from NAD(P)H are delivered to the catalytic site. Sequence conservation is relatively lo…	No hit
Cg-lib45_lrc1238	5692.93	12163	2.13651	0.00018875	0.98232	210.385	1651.86	Cytochrome P450 750A1 OS=Pinus taeda GN=CYP750A1 PE=2 SV=1	unknown [Picea sitchensis]	GSVIVT00019415001; hypothetical protein LOC100259314	p450, Cytochrome P450. Cytochrome P450s are haem-thiolate proteins involved in the oxidative degradation of various compounds. They are particularly well known for their role in the degradation of environmental toxins and mutagens. They can be divided into 4 classes, according to the method by which electrons from NAD(P)H are delivered to the catalytic site. Sequence conservation is relatively lo…	Uncharacterized conserved protein [Function unknown].
F05GI4S01CLDQ3	7550.41	15996.3	2.1186	0.000241364	0.979026	689.741	2725.16	No hits found	cytochrome p450 [Pinus elliottii]	No hits found	No hit	Protein containing adaptin N-terminal region [Translation, ribosomal structure and biogenesis].
Cg-lib45_lrc2512	8339.95	17113.2	2.05195	6.35111e-05	0.99175	841.509	2303.69	Cytochrome P450 750A1 OS=Pinus taeda GN=CYP750A1 PE=2 SV=1	C75A1_PINTA RecName: Full=Cytochrome P450 750A1; AltName: Full=Cytochrome P450 CYPC	GSVIVT00019415001; hypothetical protein LOC100259314	p450, Cytochrome P450. Cytochrome P450s are haem-thiolate proteins involved in the oxidative degradation of various compounds. They are particularly well known for their role in the degradation of environmental toxins and mutagens. They can be divided into 4 classes, according to the method by which electrons from NAD(P)H are delivered to the catalytic site. Sequence conservation is relatively lo…	Chromosome condensation complex Condensin, subunit D2 [Chromatin structure and dynamics, Cell cycle control, cell division, chromosome partitioning].
F05GI4S01BR4N1	8573.72	17568.9	2.04916	0.000317309	0.974653	256.461	3121.35	Inorganic phosphate transporter 1-6 OS=Oryzasativa subsp. japonica GN=PHT1-6 PE=1 SV=1	inorganic phosphate transporter [Solanum lycopersicum]	Os08g0564000; hypothetical protein	MFS_1, Major Facilitator Superfamily.	Transaldolase [Carbohydrate transport and metabolism].
F05GI4S01BR1RC	5724.96	11682.7	2.04065	0.000427908	0.968857	1923.09	1814.19	Pyrophosphate-energized vacuolar membraneproton pump OS=Phaseolus aureus PE=1 SV=3	unknown [Picea sitchensis]	SORBIDRAFT_04g005710; hypothetical protein ; K01507 inorganic pyrophosphatase [EC:3.6.1.1]	H_PPase, Inorganic H+ pyrophosphatase. The H+ pyrophosphatase is an transmembrane proton pump involved in establishing the H+ electrochemical potential difference between the vacuole lumen and the cell cytosol. Vacuolar-type H(+)-translocating inorganic pyrophosphatases have long been considered to be restricted to plants and to a few species of photo-trophic bacteria. However, in recent investig…	No hit
Cg-lib45_lrc671	7262.99	14411.4	1.98423	0.000337851	0.973532	1241.92	2151.24	No hits found	unknown [Picea sitchensis]	No significant hit	Metallothio_2, Metallothionein. Members of this family are metallothioneins. These proteins are cysteine rich proteins that bind to heavy metals. Members of this family appear to be closest to Class II metallothioneins, seed pfam00131.	No hit
F05GI4S01BZWSN	8606.21	16350	1.89979	0.000134343	0.986053	577.311	1897.33	Flavoprotein wrbA OS=Azotobacter vinelandii(strain DJ / ATCC BAA-1303) GN=wrbA PE=3 SV=1	unknown [Picea sitchensis]	Minor allergen Alt a, putative ; K03809 Trp repressor binding protein	FMN_red, NADPH-dependent FMN reductase.	Dolichyl pyrophosphate phosphatase and related acid phosphatases [Lipid transport and metabolism].
Cg-lib45_lrc22197	12571.6	23208.7	1.84613	0.000403747	0.970076	2909.02	3659.54	No hits found	No significant hit	No significant hit	No hit	Dimeric dihydrodiol dehydrogenase [Carbohydrate transport and metabolism, Secondary metabolites biosynthesis, transport and catabolism].
Cg-lib45_lrc21684	12405.2	22554.5	1.81815	0.000378548	0.971374	4236.71	3392.76	No hits found	No significant hit	No significant hit	No hit	Predicted transporter (major facilitator superfamily) [General function prediction only].
Cg-lib45_lrc22248	14419.4	25611.5	1.77619	1.04027e-05	0.997696	662.58	2112.97	Cytochrome P450 750A1 OS=Pinus taedaGN=CYP750A1 PE=2 SV=1	unknown [Picea sitchensis]	Os09g0441400; hypothetical protein	p450, Cytochrome P450. Cytochrome P450s are haem-thiolate proteins involved in the oxidative degradation of various compounds. They are particularly well known for their role in the degradation of environmental toxins and mutagens. They can be divided into 4 classes, according to the method by which electrons from NAD(P)H are delivered to the catalytic site. Sequence conservation is relatively lo…	Protein kinase ATM/Tel1, involved in telomere length regulation and DNA repair [Signal transduction mechanisms, Chromatin structure and dynamics, Replication, recombination and repair, Cell cycle control, cell division, chromosome partitioning].
Cg-lib45_lrc22168	12705.9	21801.3	1.71584	6.60996e-05	0.991515	342.489	1965.97	Cytochrome P450 750A1 OS=Pinus taedaGN=CYP750A1 PE=2 SV=1	unknown [Picea sitchensis]	GSVIVT00019415001; hypothetical protein LOC100259314	p450, Cytochrome P450. Cytochrome P450s are haem-thiolate proteins involved in the oxidative degradation of various compounds. They are particularly well known for their role in the degradation of environmental toxins and mutagens. They can be divided into 4 classes, according to the method by which electrons from NAD(P)H are delivered to the catalytic site. Sequence conservation is relatively lo…	No hit
Cg-lib45_lrc22171	11084.1	18860.2	1.70155	0.00034868	0.972949	1168.18	2333.41	Cytochrome P450 750A1 OS=Pinus taedaGN=CYP750A1 PE=2 SV=1	unknown [Picea sitchensis]	GSVIVT00019415001; hypothetical protein LOC100259314	p450, Cytochrome P450. Cytochrome P450s are haem-thiolate proteins involved in the oxidative degradation of various compounds. They are particularly well known for their role in the degradation of environmental toxins and mutagens. They can be divided into 4 classes, according to the method by which electrons from NAD(P)H are delivered to the catalytic site. Sequence conservation is relatively lo…	Acetyl-CoA carboxylase [Lipid transport and metabolism].
Cg-lib45_c7048	9798.5	16043.5	1.63734	0.000486827	0.965977	77.1347	1619.14	Minor allergen Alt a 7 OS=Alternariaalternata GN=ALTA7 PE=1 SV=1	unknown [Picea sitchensis]	Minor allergen Alt a, putative ; K03809 Trp repressor binding protein	Flavodoxin_1, Flavodoxin.	40S ribosomal protein S24 [Translation, ribosomal structure and biogenesis].
Cg-lib45_lrc4832	12102.8	19310.4	1.59554	0.00035924	0.972387	1645.93	1908.93	Cytochrome P450 750A1 OS=Pinus taedaGN=CYP750A1 PE=2 SV=1	unknown [Picea sitchensis]	GSVIVT00017652001; hypothetical protein LOC100262749	p450, Cytochrome P450. Cytochrome P450s are haem-thiolate proteins involved in the oxidative degradation of various compounds. They are particularly well known for their role in the degradation of environmental toxins and mutagens. They can be divided into 4 classes, according to the method by which electrons from NAD(P)H are delivered to the catalytic site. Sequence conservation is relatively lo…	No hit
F05GI4S01B1Q9G	17.363	13.7807	-1.3	0.000315673	0.974744	3.1636	0.823725	No hits found	retrotransposon protein, putative, unclassified, expressed [Oryza sativa (japonica cultivar-group)]	Os09g0119300; hypothetical protein	No hit	60s ribosomal protein L6 [Translation, ribosomal structure and biogenesis].
F05GI4S01EDF6B	18.4925	14.3479	-1.3	0.000478321	0.966385	6.29396	0.883162	Agamous-like MADS-box protein AGL14OS=Arabidopsis thaliana GN=AGL14 PE=2 SV=2	putative MADS box transcription factor PrMADS5 [Pinus radiata]	mads box protein, putative	K-box, K-box region. The K-box region is commonly found associated with SRF-type transcription factors see pfam00319. The K-box is a possible coiled-coil structure. Possible role in multimer formation.	Aldo/keto reductase family proteins [General function prediction only].
Cg-lib45_c4640	20.0415	13.3888	-1.5	2.48436e-08	0.999968	1.93959	0.662393	No hits found	PREDICTED: hypothetical protein [Vitis vinifera]	hypothetical protein LOC100254834	No hit	Microfibrillar-associated protein MFAP1 [Cytoskeleton].
Cg-lib45_c3344	11595.3	7374.32	-1.6	0.000397371	0.970402	1687.61	963.673	Anthranilate N-benzoyltransferase protein 1OS=Dianthus caryophyllus GN=HCBT1 PE=1 SV=1	hydroxycinnamoyl-CoA:shikimate hydroxycinnamoyltransferase [Pinusradiata]	HCQ7; hydroxycinnamoyl CoA shikimate/quinate hydroxycinnamoyltransferase (EC:2.3.1.133); K13065 shikimate O-hydroxycinnamoyltransferase [EC:2.3.1.133]	Transferase, Transferase family. This family includes a number of transferase enzymes. These include anthranilate N-hydroxycinnamoyl/benzoyltransferase that catalyses the first committed reaction of phytoalexin biosynthesis. Deacetylvindoline 4-O-acetyltransferase EC:2.3.1.107 catalyses the last step in vindoline biosynthesis is also a member of this family. The motif HXXXD is probably part of th…	No hit
Cg-lib45_lrc762	21642.7	12479.5	-1.7	4.11142e-05	0.993924	329.434	2522.99	P-selectin glycoprotein ligand 1 OS=Musmusculus GN=Selplg PE=1 SV=1	PREDICTED: hypothetical protein, partial [Acyrthosiphon pisum]	hypothetical protein LOC100161901	Atrophin-1, Atrophin-1 family. Atrophin-1 is the protein product of the dentatorubral-pallidoluysian atrophy (DRPLA) gene. DRPLA OMIM:125370 is a progressive neurodegenerative disorder. It is caused by the expansion of a CAG repeat in the DRPLA gene on chromosome 12p. This results in an extended polyglutamine region in atrophin-1, that is thought to confer toxicity to the protein, possibly throug…	GTP cyclohydrolase I [Coenzyme transport and metabolism].
Cg-lib45_c4448	9328.5	5458.45	-1.7	7.76089e-05	0.990503	3263.04	384.195	Uncharacterized protein At5g39865OS=Arabidopsis thaliana GN=At5g39865 PE=1 SV=1	unknown [Picea sitchensis]	GSVIVT00000681001; hypothetical protein LOC100262275	No hit	No hit
F05GI4S01BXPKG	13295.7	7764.99	-1.7	0.000109404	0.987918	2908.98	1320.79	No hits found	unknown [Picea sitchensis]	No significant hit	No hit	Ras-related small GTPase, Rho type [General function prediction only].
Cg-lib45_c9163	14376.3	8232.15	-1.7	0.000343387	0.973233	5079.76	1988.23	No hits found	No significant hit	No significant hit	No hit	No hit
Cg-lib45_lrc2505	24199.1	14095.2	-1.7	0.00037632	0.97149	4197.03	3621.75	No hits found	No significant hit	No significant hit	Drf_FH1, Formin Homology Region 1. This region is found in some of the Diaphanous related formins (Drfs). It consists of low complexity repeats of around 12 residues.	AAA+-type ATPase [Posttranslational modification, protein turnover, chaperones].
F05GI4S01CICUW	9842.9	5833.15	-1.7	0.000393159	0.970618	2132.37	1116.51	37 kDa inner envelope membrane protein,chloroplastic OS=Spinacia oleracea PE=1 SV=1	unknown [Picea sitchensis]	hypothetical protein; K12502 MPBQ/MSBQ methyltransferase	No hit	RNA polymerase II C-terminal domain-binding protein RA4, contains RPR and RRM domains [RNA processing and modification, Transcription].
Cg-lib45_c2015	13953.5	8313.95	-1.7	0.000425498	0.968977	7434.12	1466.26	Stress-related protein OS=Vitis riparia GN=SRPPE=2 SV=1	unknown [Picea sitchensis]	hypothetical protein	REF, Rubber elongation factor protein (REF). This family consists of the highly related rubber elongation factor (REF), small rubber particle protein (SRPP) and stress-related protein (SRP) sequences. REF and SRPP are released from the rubber particle membrane into the cytosol during osmotic lysis of the sedimentable organelles (lutoids). The exact function of this family is unknown.	No hit
Cg-lib45_c1783	8218.24	4774.03	-1.7	0.000444164	0.968049	212.037	919.23	Ferritin-3, chloroplastic OS=Glycine max PE=2 SV=1	unknown [Picea sitchensis]	hypothetical protein	Ferritin, Ferritin-like domain. This family contains ferritins and other ferritin-like proteins such as members of the DPS family and bacterioferritins.	No hit
Cg-lib45_c2524	23399.8	13244	-1.8	4.5087e-07	0.99975	6693.43	1304.02	Cationic peroxidase 1 OS=Arachis hypogaea GN=PNC1 PE=1 SV=2	peroxidase [Picea abies]	hypothetical protein LOC100253452	peroxidase, Peroxidase.	ATPase component of ABC transporters with duplicated ATPase domains/Translation elongation factor EF-3b [Amino acid transport and metabolism, Translation, ribosomal structure and biogenesis].
F05GI4S01D3W0X	27.8555	15.8716	-1.8	4.37336e-06	0.998752	3.64938	1.39697	Putative dimethylaniline monooxygenase[N-oxide-forming] 6 OS=Homo sapiens GN=FMO6 PE=2 SV=1	flavin monooxygenase-like protein [Solanum lycopersicum]	Os04g0128900; hypothetical protein ; K11816 YUCCA family monooxygenase [EC:1.14.13.-]	FMO-like, Flavin-binding monooxygenase-like. This family includes FMO proteins and cyclohexanone monooxygenase.	Armadillo/beta-Catenin/plakoglobin [Signal transduction mechanisms, Cytoskeleton].
Cg-lib45_c17705	25.875	14.4739	-1.8	6.6542e-06	0.99832	17.6989	0.802274	Protein RUPTURED POLLEN GRAIN 1 OS=Arabidopsisthaliana GN=RPG1 PE=2 SV=1	unknown [Picea sitchensis]	nodulin MtN3 family protein	MtN3_slv, MtN3/saliva family. This family includes proteins such as drosophila saliva, MtN3 involved in root nodule development and a protein involved in activation and expression of recombination activation genes (RAGs). Although the molecular function of these proteins is unknown, they are almost certainly transmembrane proteins. This family contains a region of two transmembrane helices that i…	Phosphoinositide 3-kinase [Signal transduction mechanisms].
Cg-lib45_c16971	16236.3	8988.75	-1.8	1.1593e-05	0.997513	118.001	1522.13	Cationic peroxidase 1 OS=Arachis hypogaeaGN=PNC1 PE=1 SV=2	peroxidase [Picea abies]	hypothetical protein LOC100253452	No hit	No hit
Cg-lib45_c4845	8424.92	4575.82	-1.8	2.8327e-05	0.995327	1421.17	746.611	Uncharacterized protein C24B11.05OS=Schizosaccharomyces pombe GN=SPAC24B11.05 PE=2 SV=1	unknown [Picea sitchensis]	GSVIVT00021335001, GRIP21; ripening-related protein-like; K07025 putative hydrolase of the HAD superfamily	No hit	Plasma membrane H+-transporting ATPase [Inorganic ion transport and metabolism].
Cg-lib45_c465	12533.1	7049.42	-1.8	4.75391e-05	0.99327	3984.9	1262.44	Protein TIFY 9 OS=Arabidopsis thaliana GN=TIFY9 PE=1 SV=1	unknown [Picea sitchensis]	hypothetical protein	tify, tify domain. This short possible domain is found in a variety of plant transcription factors that contain GATA domains as well as other motifs. Although previously known as the Zim domain this is now called the tify domain after its most conserved amino acids. TIFY proteins can be further classified into two groups depending on the presence (group I) or absence (group II) of a C2C2-GATA dom…	26S proteasome regulatory complex, subunit RPN12/PSMD8 [Posttranslational modification, protein turnover, chaperones].
Cg-lib45_c18316	31.4295	17.0409	-1.8	8.73387e-05	0.989682	6.49195	2.85942	No hits found	No significant hit	No significant hit	No hit	No hit
Cg-lib45_c13890	7529.89	4300.5	-1.8	0.000154172	0.984646	132.95	699.845	1-deoxy-D-xylulose 5-phosphatereductoisomerase, chloroplastic OS=Oryza sativa subsp.japonica GN=DXR PE=2 SV=2	putative 1-D-deoxyxylulose 5-phosphate reductoisomerase [Pinusdensiflora]	IDP154; dxr protein; K00099 1-deoxy-D-xylulose-5-phosphate reductoisomerase [EC:1.1.1.267]	DXP_reductoisom, 1-deoxy-D-xylulose 5-phosphate reductoisomerase. This is a family of 1-deoxy-D-xylulose 5-phosphate reductoisomerases. This enzyme catalyses the formation of 2-C-methyl-D-erythritol 4-phosphate from 1-deoxy-D-xylulose-5-phosphate in the presence of NADPH. This reaction is part of the terpenoid biosynthesis pathway.	No hit
Cg-lib45_c2567	5672.35	3087.63	-1.8	0.000216635	0.980543	148.888	572.107	No hits found	unknown [Picea sitchensis]	No significant hit	No hit	GTP-binding protein GP-1 [General function prediction only].
Cg-lib45_c9620	11621.2	6305.09	-1.8	0.000302551	0.975474	2144.65	1652.03	No hits found	unknown [Picea sitchensis]	GSVIVT00028026001; hypothetical protein LOC100260685	LEA_3, Late embryogenesis abundant protein. Members of this family are similar to late embryogenesis abundant proteins. Members of the family have been isolated in a number of different screens. However, the molecular function of these proteins remains obscure.	Mitochondrial import inner membrane translocase, subunit TIM17 [Intracellular trafficking, secretion, and vesicular transport].
Cg-lib45_c1955	7781.83	4073.22	-1.9	6.586e-05	0.991536	1768.19	708.601	3-ketoacyl-CoA thiolase 2, peroxisomalOS=Arabidopsis thaliana GN=PED1 PE=1 SV=2	unknown [Picea sitchensis]	GSVIVT00020472001; hypothetical protein LOC100247651; K07513 acetyl-CoA acyltransferase 1 [EC:2.3.1.16]	Thiolase_C, Thiolase, C-terminal domain. Thiolase is reported to be structurally related to beta-ketoacyl synthase (pfam00109), and also chalcone synthase.	No hit
F05GI4S01AO8UC	10036.1	5324.23	-1.9	8.15264e-05	0.990169	2385.37	1224.31	Probable LRR receptor-likeserine/threonine-protein kinase At5g10290 OS=Arabidopsisthaliana GN=At5g10290 PE=1 SV=1	conserved hypothetical protein [Ricinus communis]	hypothetical protein	No hit	No hit
Cg-lib45_c3825	10425.9	5627.2	-1.9	9.83988e-05	0.988783	1996.11	1245.88	No hits found	unknown [Picea sitchensis]	ATP binding protein, putative (EC:2.7.11.30)	No hit	Cyclin [General function prediction only].
Cg-lib45_lrc21317	12343.9	6569.76	-1.9	0.000255195	0.9782	449.892	1860.5	Dehydrin Xero 1 OS=Arabidopsis thalianaGN=XERO1 PE=1 SV=2	dehydrin 9 protein [Pinus sylvestris]	XERO1; XERO1 (DEHYDRIN XERO 1)	Dehydrin, Dehydrin.	Karyopherin (importin) beta 3 [Nuclear structure, Intracellular trafficking, secretion, and vesicular transport].
Cg-lib45_c4688	7631.27	4079.11	-1.9	0.000326992	0.974122	921.641	991.716	No hits found	unknown [Picea sitchensis]	No significant hit	No hit	No hit
Cg-lib45_c7087	19516.9	10219.7	-1.9	0.000342356	0.973289	280.992	3417	Lipid transfer-like protein VAS OS=Arabidopsisthaliana GN=VAS PE=2 SV=1	protease inhibitor/seed storage/lipid transfer protein familyprotein [Tamarix hispida]	hypothetical protein LOC100250515	No hit	No hit
F05GI4S01DKCYW	6582.87	3523.84	-1.9	0.000346413	0.973071	795.931	749.83	No hits found	unknown [Picea sitchensis]	Os01g0756600; hypothetical protein	DUF642, Protein of unknown function, DUF642. This family represents a conserved region found in a number of uncharacterized plant proteins.	No hit
Cg-lib45_c10734	10057.1	5290.14	-1.9	0.000349692	0.972895	1320.91	1582.34	No hits found	predicted protein [Populus trichocarpa]	SORBIDRAFT_06g014320; hypothetical protein	No hit	Synaptobrevin/VAMP-like protein [Intracellular trafficking, secretion, and vesicular transport].
Cg-lib45_c3518	8499.94	4581.61	-1.9	0.000457681	0.967386	285.649	1300.87	ABC transporter G family member 32 OS=Arabidopsis thaliana GN=ABCG32 PE=1 SV=1	hypothetical protein OsI_30931 [Oryza sativa Indica Group]	SORBIDRAFT_02g022270; hypothetical protein	ABC2_membrane, ABC-2 type transporter.	Uncharacterized conserved protein [Function unknown].
F05GI4S01B18U2	26.068	13.3366	-2	9.27864e-07	0.999583	17.4259	0.815506	No hits found	hypothetical protein [Vitis vinifera]	No significant hit	No hit	Uncharacterized conserved protein, contains dysferlin, TECPR and PH domains [General function prediction only].
Cg-lib45_c8991	13022	6420.52	-2	1.01633e-06	0.999556	2429.81	739.612	Caffeic acid 3-O-methyltransferase OS=Clarkiabreweri GN=COMT PE=1 SV=1	unknown [Picea sitchensis]	o-methyltransferase, putative (EC:2.1.1.146)	Methyltransf_2, O-methyltransferase. This family includes a range of O-methyltransferases. These enzymes utilize S-adenosyl methionine.	No hit
Cg-lib45_lrc333	11146.1	5598.72	-2	4.09217e-06	0.998809	2710.49	993.657	Pleiotropic drug resistance protein 1 OS=Nicotiana plumbaginifolia GN=PDR1 PE=1 SV=1	PDR1_NICPL RecName: Full=Pleiotropic drug resistance protein 1; AltName: Full=NpPDR1	hypothetical protein	ABC2_membrane, ABC-2 type transporter.	No hit
Cg-lib45_lrc20923	16965.7	8668.05	-2	4.97012e-06	0.998634	1905.83	1831.77	Probable pectate lyase 18 OS=Arabidopsisthaliana GN=At4g24780 PE=2 SV=2	unknown [Picea sitchensis]	pectate lyase family protein	Pec_lyase_C, Pectate lyase. This enzyme forms a right handed beta helix structure. Pectate lyase is an enzyme involved in the maceration and soft rotting of plant tissue.	Predicted ATP-dependent RNA helicase FAL1, involved in rRNA maturation, DEAD-box superfamily [Translation, ribosomal structure and biogenesis].
Cg-lib45_c2104	11440.3	5795.13	-2	6.14308e-06	0.998413	3749.22	969.125	Acid phosphatase 1 OS=Solanum lycopersicumGN=APS1 PE=2 SV=1	unknown [Picea sitchensis]	hypothetical protein LOC100250835	Acid_phosphat_B, HAD superfamily, subfamily IIIB (Acid phosphatase). This family proteins includes acid phosphatases and a number of vegetative storage proteins.	No hit
F05GI4S01ELNB6	8564.57	4316.6	-2	6.48748e-06	0.99835	515.059	652.867	Aspartic proteinase nepenthesin-2 OS=Nepenthesgracilis GN=nep2 PE=1 SV=1	unknown [Picea sitchensis]	GSVIVT00030305001; hypothetical protein LOC100259452	Asp, Eukaryotic aspartyl protease. Aspartyl (acid) proteases include pepsins, cathepsins, and renins. Two-domain structure, probably arising from ancestral duplication. This family does not include the retroviral nor retrotransposon proteases (pfam00077), which are much smaller and appear to be homologous to a single domain of the eukaryotic asp proteases.	Ankyrin repeat protein [General function prediction only].
Cg-lib45_lrc942	9997.7	4955.03	-2	6.87455e-06	0.998281	4319.7	879.733	Anthocyanin 3'-O-beta-glucosyltransferase OS=Gentiana triflora PE=1 SV=1	unknown [Picea sitchensis]	hypothetical protein LOC100242896	UDPGT, UDP-glucoronosyl and UDP-glucosyl transferase.	No hit
Cg-lib45_c17309	13490.1	6787.45	-2	8.45768e-06	0.99801	3660.07	1319.99	No hits found	unknown [Picea sitchensis]	No significant hit	No hit	No hit
Cg-lib45_c14594	17454	8572.83	-2	9.39559e-06	0.997856	3613.38	2180.55	Glycerophosphodiester phosphodiesterase GDE1 OS=Saccharomyces cerevisiae GN=GDE1 PE=1 SV=1	hypothetical protein LOC100191201 [Zea mays]	hypothetical protein LOC100191201	GDPD, Glycerophosphoryl diester phosphodiesterase family. E. coli has two sequence related isozymes of glycerophosphoryl diester phosphodiesterase (GDPD) - periplasmic and cytosolic. This family also includes agrocinopine synthase, the similarity to GDPD has been noted. This family appears to have weak but not significant matches to mammalian phospholipase C pfam00388, which suggests that this fa…	No hit
Cg-lib45_lrc3685	18297.2	9107.95	-2	1.63436e-05	0.99683	5630.13	2148.86	No hits found	unknown [Picea sitchensis]	GSVIVT00015212001; hypothetical protein LOC100260784	Phi_1, Phosphate-induced protein 1 conserved region. Family of conserved plant proteins. Conserved region identified in a phosphate-induced protein of unknown function.	Oligosaccharyltransferase, alpha subunit (ribophorin I) [Posttranslational modification, protein turnover, chaperones].
F05GI4S01ADQDX	13231.1	6779.88	-2	2.08666e-05	0.996233	849.9	1574.24	No hits found	unknown [Picea sitchensis]	hypothetical protein	Phi_1, Phosphate-induced protein 1 conserved region. Family of conserved plant proteins. Conserved region identified in a phosphate-induced protein of unknown function.	No hit
Cg-lib45_c18670	13024	6476.62	-2	2.39946e-05	0.995843	805.457	1583.14	Pleiotropic drug resistance protein 4 OS=Oryza sativa subsp. japonica GN=PDR4 PE=2 SV=1	ATP-binding cassette transporter, putative [Ricinus communis]	ATP-binding cassette transporter, putative (EC:3.6.3.41)	ABC2_membrane, ABC-2 type transporter.	NADP+-dependent malic enzyme [Energy production and conversion].
Cg-lib45_lrc476	17242.3	8671.35	-2	2.94492e-05	0.995197	908.735	2402.58	Putative protein TPRXL OS=Homo sapiens GN=TPRXL PE=2 SV=2	proteophosphoglycan ppg4 [Leishmania infantum]	proteophosphoglycan ppg4	Atrophin-1, Atrophin-1 family. Atrophin-1 is the protein product of the dentatorubral-pallidoluysian atrophy (DRPLA) gene. DRPLA OMIM:125370 is a progressive neurodegenerative disorder. It is caused by the expansion of a CAG repeat in the DRPLA gene on chromosome 12p. This results in an extended polyglutamine region in atrophin-1, that is thought to confer toxicity to the protein, possibly throug…	Ca2+/H+ antiporter VCX1 and related proteins [Inorganic ion transport and metabolism].
Cg-lib45_c10153	14176.3	7019.98	-2	3.85659e-05	0.994192	2249.04	2053.24	Stellacyanin OS=Rhus vernicifera PE=1 SV=1	putative phytocyanin [Pinus resinosa]	pco067235; LOC100283229	Cu_bind_like, Plastocyanin-like domain. This family represents a domain found in flowering plants related to the copper binding protein plastocyanin. Some members of this family may not bind copper due to the lack of key residues.	No hit
Cg-lib45_lrc841	15636.7	7858.68	-2	4.00267e-05	0.994038	544.511	2269.71	Stellacyanin OS=Rhus vernicifera PE=1 SV=1	putative phytocyanin [Pinus nigra]	Cucumber peeling cupredoxin, putative	Cu_bind_like, Plastocyanin-like domain. This family represents a domain found in flowering plants related to the copper binding protein plastocyanin. Some members of this family may not bind copper due to the lack of key residues.	No hit
Cg-lib45_c16806	8487.88	4309.01	-2	5.1167e-05	0.992913	1145.77	974.802	No hits found	No significant hit	No significant hit	Herpes_BLLF1, Herpes virus major outer envelope glycoprotein (BLLF1). This family consists of the BLLF1 viral late glycoprotein, also termed gp350/220. It is the most abundantly expressed glycoprotein in the viral envelope of the Herpesviruses and is the major antigen responsible for stimulating the production of neutralising antibodies in vivo.	No hit
Cg-lib45_c3822	9052.48	4451.07	-2	8.32165e-05	0.990026	1315.08	1158.76	No hits found	unknown [Picea sitchensis]	No significant hit	No hit	No hit
Cg-lib45_lrc22410	11056.8	5425.26	-2	0.000111334	0.98777	3021.78	1693.45	No hits found	unknown [Picea sitchensis]	No hits found	No hit	RNA polymerase II C-terminal domain-binding protein RA4, contains RPR and RRM domains [RNA processing and modification, Transcription].
F05GI4S01AV4WC	3453.23	1688.35	-2	0.000127999	0.986516	763.749	348.958	Patatin-T5 OS=Solanum tuberosum PE=1 SV=1	predicted protein [Physcomitrella patens subsp. patens]	hypothetical protein	No hit	Haloacid dehalogenase-like hydrolase [General function prediction only].
Cg-lib45_lrc537	14369.9	7338.19	-2	0.000201304	0.98151	1228.81	2362.5	Ankyrin repeat protein nuc-2 OS=Neurospora crassa GN=nuc-2 PE=4 SV=2	unknown [Picea sitchensis]	xenotropic and polytropic murine leukemia virus receptor ids-4, putative	SPX, SPX domain. We have named this region the SPX domain after (SYG1, Pho81 and XPR1). This 180 residue length domain is found at the amino terminus of a variety of proteins. In the yeast protein SYG1, the N-terminus directly binds to the G- protein beta subunit and inhibits transduction of the mating pheromone signal. This finding suggests that all the members of this family are involved in G-p…	No hit
F05GI4S01BCVGL	8107.16	4035.21	-2	0.000202688	0.981422	1265.78	1155.43	No hits found	unknown [Picea sitchensis]	No significant hit	No hit	Predicted ATP-dependent RNA helicase FAL1, involved in rRNA maturation, DEAD-box superfamily [Translation, ribosomal structure and biogenesis].
Cg-lib45_lrc21738	11583.5	5939.7	-2	0.000291613	0.97609	2711.99	1872.67	No hits found	unknown [Picea sitchensis]	No significant hit	No hit	No hit
Cg-lib45_lrc22091	10839.3	5395.19	-2	0.00033655	0.973602	4648.07	1802.71	No hits found	unknown [Picea sitchensis]	No significant hit	No hit	No hit
Cg-lib45_c481	24817.8	12310.1	-2	0.000342238	0.973295	2161.41	4831.19	LOB domain-containing protein 1 OS=Arabidopsisthaliana GN=LBD1 PE=2 SV=1	unknown [Picea sitchensis]	hypothetical protein	DUF260, Protein of unknown function DUF260.	No hit
Cg-lib45_c2007	7790.85	3901.44	-2	0.000364381	0.972116	3997.37	1193.58	No hits found	unknown [Picea sitchensis]	hypothetical protein LOC100257796	Lipase_3, Lipase (class 3).	No hit
Cg-lib45_c15206	3742.07	1858.14	-2	0.000369125	0.971866	1723.19	409.196	Protein cfxQ homolog OS=Cyanidium caldariumGN=cfxQ PE=3 SV=1	unknown [Picea sitchensis]	hypothetical protein LOC100193785	No hit	60S ribosomal protein L5 [Translation, ribosomal structure and biogenesis].
Cg-lib45_c11315	6933.38	3448.77	-2	0.000416216	0.969444	3607.32	1020.56	No hits found	unknown [Picea sitchensis]	No significant hit	No hit	No hit
Cg-lib45_c1936	9677.5	4770.32	-2	0.000481251	0.966244	1992.31	1773.52	Flavonol-3-O-glycoside-7-O-glucosyltransferase 1 OS=Arabidopsis thaliana GN=UGT73C6 PE=2 SV=1	unknown [Picea sitchensis]	hypothetical protein LOC100242896	UDPGT, UDP-glucoronosyl and UDP-glucosyl transferase.	No hit
Cg-lib45_lrc1597	15208.2	7265.78	-2.1	3.56057e-06	0.998921	3509	1701.64	No hits found	unknown [Picea sitchensis]	No significant hit	No hit	No hit
Cg-lib45_c3618	7061.15	3434.21	-2.1	1.84428e-05	0.996548	2189.5	673.24	No hits found	unknown [Picea sitchensis]	hypothetical protein	DUF642, Protein of unknown function, DUF642. This family represents a conserved region found in a number of uncharacterized plant proteins.	No hit
Cg-lib45_c4237	7003.74	3352.07	-2.1	1.98807e-05	0.99636	987.861	735.516	Respiratory burst oxidase homolog protein DOS=Solanum tuberosum GN=RBOHD PE=1 SV=2	unknown [Picea sitchensis]	hypothetical protein	No hit	Vacuolar sorting protein VPS1, dynamin, and related proteins [Intracellular trafficking, secretion, and vesicular transport, General function prediction only].
Cg-lib45_c1554	20211.2	9693.9	-2.1	2.01763e-05	0.996322	68.6381	3008.37	Glucan endo-1,3-beta-glucosidase, acidic isoform GL161 OS=Nicotiana tabacum PE=2 SV=1	glucanase-like protein [Thuja occidentalis]	Lichenase precursor, putative (EC:3.2.1.39)	Glyco_hydro_17, Glycosyl hydrolases family 17.	No hit
Cg-lib45_c5338	9468.42	4512.53	-2.1	2.50657e-05	0.995713	3041.86	1157.96	Phospholipase D alpha 1 OS=Ricinus communis GN=PLD1 PE=1 SV=1	phospholipase D2 [Craterostigma plantagineum]	hypothetical protein	PLD_C, Phospholipase D C terminal. This domain family is found in eukaryotes, and is approximately 70 amino acids in length. The family is found in association with pfam00168, pfam00614. There is a conserved FPD sequence motif. This family is the C terminal of phospholipase D. PLD is a major plant lipid-degrading enzyme which is involved in signal transduction.	Homogentisate 1,2-dioxygenase [Amino acid transport and metabolism].
Cg-lib45_lrc3801	10737.2	5181.22	-2.1	3.07268e-05	0.995051	4331.12	1297.94	Probable pectate lyase 18 OS=Arabidopsisthaliana GN=At4g24780 PE=2 SV=2	unknown [Picea sitchensis]	hypothetical protein	Pec_lyase_C, Pectate lyase. This enzyme forms a right handed beta helix structure. Pectate lyase is an enzyme involved in the maceration and soft rotting of plant tissue.	DNA repair/transcription protein Mms19 [Replication, recombination and repair, Transcription].
Cg-lib45_c840	10082.9	4798.05	-2.1	3.63449e-05	0.994429	1853.83	1374.92	Arogenate dehydratase/prephenate dehydratase6, chloroplastic OS=Arabidopsis thaliana GN=ADT6 PE=1SV=1	unknown [Picea sitchensis]	hypothetical protein LOC100193934	PDT, Prephenate dehydratase. This protein is involved in Phenylalanine biosynthesis. This protein catalyses the decarboxylation of prephenate to phenylpyruvate.	No hit
Cg-lib45_c4952	10133.7	4857.17	-2.1	4.41427e-05	0.993612	4279.31	1228.69	No hits found	unknown [Picea sitchensis]	No significant hit	No hit	RNA polymerase II, second largest subunit [Transcription].
Cg-lib45_c5421	4746.84	2228.65	-2.1	4.89997e-05	0.993125	620.444	538.08	No hits found	unknown [Picea sitchensis]	hypothetical protein	No hit	No hit
Cg-lib45_c15115	5489.9	2600.86	-2.1	5.82441e-05	0.992237	391.146	719.603	No hits found	unknown [Picea sitchensis]	No significant hit	No hit	No hit
Cg-lib45_c3129	4751.64	2216.86	-2.1	7.13223e-05	0.991049	614.534	584.795	Peroxidase 53 OS=Arabidopsis thaliana GN=PER53 PE=1 SV=1	unknown [Picea sitchensis]	hypothetical protein	peroxidase, Peroxidase.	60s ribosomal protein L15 [Translation, ribosomal structure and biogenesis].
Cg-lib45_lrc22452	11617.7	5556.13	-2.1	0.000108208	0.988011	3849.99	1807.1	No hits found	unknown [Picea sitchensis]	No significant hit	No hit	Amino acid transporters [Amino acid transport and metabolism].
F05GI4S01DQ95B	4787.51	2271.81	-2.1	0.000109775	0.98789	2686.38	447.249	Probable receptor kinase At5g05160OS=Arabidopsis thaliana GN=At5g05160 PE=1 SV=1	hypothetical protein SORBIDRAFT_08g005060 [Sorghum bicolor]	SORBIDRAFT_08g005060; hypothetical protein	No hit	No hit
F05GI4S01ARVE8	3064.5	1439.55	-2.1	0.000113655	0.987592	968.941	330.706	Receptor protein kinase CLAVATA1 OS=Arabidopsis thaliana GN=CLV1 PE=1 SV=3	clavata-like receptor [Picea glauca]	hypothetical protein	Pkinase, Protein kinase domain.	Prephenate dehydrogenase (NADP+) [Amino acid transport and metabolism].
Cg-lib45_lrc809	9795.82	4618.18	-2.1	0.00011459	0.98752	3990.15	1595.71	No hits found	unknown [Picea sitchensis]	No significant hit	No hit	No hit
F05GI4S01EEVKO	11382.6	5435.49	-2.1	0.000120391	0.987082	4344.74	1815.75	No hits found	unknown [Picea sitchensis]	No significant hit	No hit	No hit
F05GI4S01BPFAX	37.8395	18.3519	-2.1	0.00012687	0.9866	21.5703	3.71209	No hits found	unknown [Picea sitchensis]	No significant hit	No hit	No hit
Cg-lib45_c4907	5533.6	2677.95	-2.1	0.000128513	0.986479	745.281	761.578	Protein ABIL1 OS=Arabidopsis thalianaGN=ABIL1 PE=1 SV=1	PREDICTED: hypothetical protein [Vitis vinifera]	GSVIVT00026956001; hypothetical protein LOC100249941	No hit	No hit
Cg-lib45_c15572	8257.88	3930.83	-2.1	0.000215	0.980645	1910.7	1409.15	No hits found	unknown [Picea sitchensis]	No significant hit	dimerization, dimerization domain. This domain is found at the N-terminus of a variety of plant O-methyltransferases. It has been shown to mediate dimerization of these proteins.	Intracellular membrane-bound Ca2+-independent phospholipase A2 [Lipid transport and metabolism].
Cg-lib45_c5747	3133.03	1464.31	-2.1	0.000247563	0.978654	947.561	427.042	No hits found	unknown [Picea sitchensis]	No significant hit	No hit	No hit
Cg-lib45_lrc19078	35026.3	16438.7	-2.1	0.00026183	0.977809	221.741	7291.04	No hits found	unnamed protein product [Vitis vinifera]	hypothetical protein	Atrophin-1, Atrophin-1 family. Atrophin-1 is the protein product of the dentatorubral-pallidoluysian atrophy (DRPLA) gene. DRPLA OMIM:125370 is a progressive neurodegenerative disorder. It is caused by the expansion of a CAG repeat in the DRPLA gene on chromosome 12p. This results in an extended polyglutamine region in atrophin-1, that is thought to confer toxicity to the protein, possibly throug…	No hit
Cg-lib45_c19547	9971.9	4712.07	-2.1	0.000271551	0.977241	708.797	1842.32	Flavonol synthase/flavanone 3-hydroxylaseOS=Citrus unshiu GN=FLS PE=1 SV=1	unknown [Picea sitchensis]	GSVIVT00015347001; hypothetical protein LOC100267819	No hit	No hit
Cg-lib45_lrc22069	10602.5	5126.86	-2.1	0.00028417	0.976514	4302.61	1779.78	No hits found	unknown [Picea sitchensis]	No significant hit	No hit	WD40 repeat protein [General function prediction only].
Cg-lib45_c18094	3088.18	1451.2	-2.1	0.000325433	0.974207	760.244	446.454	No hits found	No significant hit	No significant hit	No hit	Uncharacterized conserved protein [Function unknown].
Cg-lib45_c8768	9996.32	4815.28	-2.1	0.000332618	0.973815	2865.28	1787.13	No hits found	unknown [Picea sitchensis]	hypothetical protein	No hit	Splicing factor 3b, subunit 3 [RNA processing and modification].
Cg-lib45_c7745	5789.47	2734.98	-2.1	0.000340792	0.973373	1978.21	921.798	No hits found	unknown [Picea sitchensis]	No significant hit	No hit	No hit
F05GI4S01DMLDL	39.2075	18.6585	-2.1	0.00035483	0.972621	10.1505	5.87759	No hits found	unknown [Picea sitchensis]	hypothetical protein LOC100260363	No hit	No hit
Cg-lib45_c15398	2009	949.887	-2.1	0.000359672	0.972364	531.498	229.235	No hits found	predicted protein [Populus trichocarpa]	hypothetical protein	No hit	No hit
F05GI4S01BZHNW	7456.06	3619.98	-2.1	0.000390964	0.970731	3695.56	1238	No hits found	unknown [Picea sitchensis]	No significant hit	No hit	No hit
F05GI4S01BY5YV	5791.66	2788.62	-2.1	0.000398002	0.970369	1366.59	957.185	No hits found	unnamed protein product [Vitis vinifera]	similar to putative neutral invertase	Invertase_neut, Plant neutral invertase. This family represents a number of plant neutral invertases (EC:3.2.1.26).	Peptide:N-glycanase [Posttranslational modification, protein turnover, chaperones].
F05GI4S01D7Y2G	2345.36	1122.28	-2.1	0.00041203	0.969655	521.489	291.147	Choline transporter-like protein 2 OS=Xenopuslaevis GN=slc44a2 PE=2 SV=1	PREDICTED: hypothetical protein [Vitis vinifera]	hypothetical protein LOC100241764	Choline_transpo, Plasma-membrane choline transporter. This family represents a high-affinity plasma-membrane choline transporter in C.elegans which is thought to be rate-limiting for ACh synthesis in colinergic nerve terminals.	No hit
Cg-lib45_lrc259	17952	8750.02	-2.1	0.000450333	0.967746	5272.02	3538.04	Germin-like protein 1-3 OS=Oryza sativa subsp.japonica GN=GER8 PE=2 SV=1	germin-like protein 1 [Picea abies]	Os01g0952000; hypothetical protein	Cupin_1, Cupin. This family represents the conserved barrel domain of the 'cupin' superfamily ('cupa' is the Latin term for a small barrel). This family contains 11S and 7S plant seed storage proteins, and germins. Plant seed storage proteins provide the major nitrogen source for the developing plant.	No hit
Cg-lib45_c4160	4418.86	2133.73	-2.1	0.000451703	0.967678	2428.64	651.136	No hits found	PREDICTED: hypothetical protein isoform 1 [Vitis vinifera]	hypothetical protein LOC100267615	Senescence, Senescence-associated protein. This family contains a number of plant senescence-associated proteins of approximately 450 residues in length. In Hemerocallis, petals have a genetically based program that leads to senescence and cell death approximately 24 hours after the, flower opens, and it is believed that senescence proteins produced around that time have a role in this program.	No hit
Cg-lib45_c11563	9583.99	4663.51	-2.1	0.000470768	0.966749	81.4007	1807.94	LOB domain-containing protein 12OS=Arabidopsis thaliana GN=LBD12 PE=2 SV=2	unknown [Picea sitchensis]	hypothetical protein LOC100251897	DUF260, Protein of unknown function DUF260.	Predicted exosome subunit [Translation, ribosomal structure and biogenesis].
Cg-lib45_c17371	10980.8	4975.89	-2.2	2.58795e-06	0.999139	2051.44	1302.83	No hits found	unknown [Picea sitchensis]	EXL2; EXL2 (EXORDIUM LIKE 2)	Phi_1, Phosphate-induced protein 1 conserved region. Family of conserved plant proteins. Conserved region identified in a phosphate-induced protein of unknown function.	SWAP mRNA splicing regulator [RNA processing and modification].
Cg-lib45_c4067	8867.74	4068.4	-2.2	2.81194e-06	0.999087	1985.62	758.746	(RS)-norcoclaurine 6-O-methyltransferaseOS=Coptis japonica PE=1 SV=1	AF119225_1 caffeic acid ortho-methyltransferase [Pinus radiata]	o-methyltransferase, putative (EC:2.1.1.146)	Methyltransf_2, O-methyltransferase. This family includes a range of O-methyltransferases. These enzymes utilize S-adenosyl methionine.	No hit
Cg-lib45_c3756	7575	3397.55	-2.2	3.85352e-06	0.998859	1820.24	759.373	GDP-mannose 3,5-epimerase 1 OS=Oryza sativa subsp. japonica GN=GME-1 PE=1 SV=1	unknown [Picea sitchensis]	dtdp-glucose 4-6-dehydratase, putative (EC:5.1.3.18)	Epimerase, NAD dependent epimerase/dehydratase family. This family of proteins utilize NAD as a cofactor. The proteins in this family use nucleotide-sugar substrates for a variety of chemical reactions.	Predicted P-loop ATPase fused to an acetyltransferase [General function prediction only].
Cg-lib45_c13770	6917.62	3085.51	-2.2	4.02712e-06	0.998823	55.3516	694.144	No hits found	unknown [Picea sitchensis]	No significant hit	No hit	Uncharacterized conserved protein [Function unknown].
Cg-lib45_lrc21991	14797.1	6681.89	-2.2	7.60055e-06	0.998155	6885.14	1828.42	Mitogen-activated protein kinase kinase kinase2 OS=Arabidopsis thaliana GN=ANP2 PE=2 SV=1	predicted protein [Physcomitrella patens subsp. patens]	hypothetical protein	Pkinase, Protein kinase domain.	Vacuolar sorting protein VPS1, dynamin, and related proteins [Intracellular trafficking, secretion, and vesicular transport, General function prediction only].
Cg-lib45_lrc594	13390.3	6016.01	-2.2	1.0992e-05	0.997605	3330.91	1814.5	Glutathione S-transferase ERD13OS=Arabidopsis thaliana GN=ERD13 PE=1 SV=3	unknown [Picea sitchensis]	glutathione S-transferase 5	GST_C, Glutathione S-transferase, C-terminal domain. GST conjugates reduced glutathione to a variety of targets including S-crystallin from squid, the eukaryotic elongation factor 1-gamma, the HSP26 family of stress-related proteins and auxin-regulated proteins in plants. Stringent starvation proteins in E. coli are also included in the alignment but are not known to have GST activity. The glutat…	Permease of the major facilitator superfamily [Carbohydrate transport and metabolism].
F05GI4S01D11WU	5402.04	2416.05	-2.2	1.13143e-05	0.997555	2718.58	454.057	Bifunctional monodehydroascorbate reductaseand carbonic anhydrase nectarin-3 OS=Nicotianalangsdorffii x Nicotiana sanderae GN=NEC3 PE=1 SV=1	unknown [Picea sitchensis]	hypothetical protein; K01674 carbonic anhydrase [EC:4.2.1.1]	No hit	Nucleosome-binding factor SPN, POB3 subunit [Transcription, Replication, recombination and repair, Chromatin structure and dynamics].
Cg-lib45_c7964	4668.41	2094.94	-2.2	2.85289e-05	0.995303	1240.38	521.416	L-ascorbate oxidase homolog OS=Brassica napusGN=Bp10 PE=2 SV=1	unknown [Picea sitchensis]	hypothetical protein LOC100260211	Cu-oxidase_2, Multicopper oxidase. This entry contains many divergent copper oxidase-like domains that are not recognized by the pfam00394 model.	Acyl-CoA synthetase [Lipid transport and metabolism].
Cg-lib45_c4797	7271.3	3259.04	-2.2	2.90406e-05	0.995244	1780.07	1055.31	Lipoxygenase 3, chloroplastic OS=Arabidopsisthaliana GN=LOX3 PE=2 SV=1	unknown [Picea sitchensis]	hypothetical protein	No hit	No hit
Cg-lib45_c14416	3635.19	1643.36	-2.2	3.19962e-05	0.994908	1463.63	329.183	Probable fructokinase-4 OS=Arabidopsisthaliana GN=At3g59480 PE=2 SV=1	unknown [Picea sitchensis]	fructokinase, putative (EC:2.7.1.4); K00847 fructokinase [EC:2.7.1.4]	PfkB, pfkB family carbohydrate kinase. This family includes a variety of carbohydrate and pyrimidine kinases.	Zn-finger protein [General function prediction only].
Cg-lib45_lrc565	9229.37	4186.31	-2.2	3.41241e-05	0.994671	1859.72	1241.97	Quercetin 3-O-methyltransferase 1OS=Arabidopsis thaliana GN=OMT1 PE=1 SV=1	caffeic acid O-methyltransferase	o-methyltransferase, putative (EC:2.1.1.146)	Methyltransf_2, O-methyltransferase. This family includes a range of O-methyltransferases. These enzymes utilize S-adenosyl methionine.	Serine/threonine specific protein phosphatase PP1, catalytic subunit [Signal transduction mechanisms, General function prediction only].
Cg-lib45_c8693	6873.75	3166.42	-2.2	4.41793e-05	0.993608	1936.22	894.97	Probable inorganic phosphate transporter 1-12OS=Oryza sativa subsp. japonica GN=PHT1-12 PE=2 SV=1	putative phosphate transporter [Cryptomeria japonica]	inorganic phosphate transporter, putative	No hit	Peroxisomal biogenesis protein peroxin [Intracellular trafficking, secretion, and vesicular transport].
Cg-lib45_c2319	8069.98	3664.28	-2.2	5.16158e-05	0.992869	2064.85	1188.97	Cationic peroxidase 1 OS=Arachis hypogaeaGN=PNC1 PE=1 SV=2	peroxidase [Picea abies]	hypothetical protein LOC100253452	peroxidase, Peroxidase.	Predicted nucleotide kinase/nuclear protein involved oxidative stress response [Nucleotide transport and metabolism].
Cg-lib45_lrc22160	11596.2	5182.7	-2.2	6.61403e-05	0.991511	4498.95	1842.38	No hits found	unknown [Picea sitchensis]	No significant hit	No hit	No hit
Cg-lib45_c1076	6645.95	2979.31	-2.2	7.70357e-05	0.990552	3775.8	846.353	NAC domain-containing protein 68 OS=Oryza sativa subsp. japonica GN=NAC68 PE=2 SV=1	ATAF1-like protein [Picea mariana]	Os01g0816100; hypothetical protein	NAM, No apical meristem (NAM) protein. This is a family of no apical meristem (NAM) proteins these are plant development proteins. Mutations in NAM result in the failure to develop a shoot apical meristem in petunia embryos. NAM is indicated as having a role in determining positions of meristems and primordial. One member of this family NAP (NAC-like, activated by AP3/PI) is encoded by the target…	Peripheral-type benzodiazepine receptor and related proteins [Signal transduction mechanisms].
F05GI4S01BZX4K	4254.72	1978.82	-2.2	7.87212e-05	0.990407	2.49255	503.934	Probable inorganic phosphate transporter 1-12OS=Oryza sativa subsp. japonica GN=PHT1-12 PE=2 SV=1	predicted protein [Physcomitrella patens subsp. patens]	hypothetical protein	Sugar_tr, Sugar (and other) transporter.	Ubiquitin-protein ligase [Posttranslational modification, protein turnover, chaperones].
Cg-lib45_lrc1173	21775	10034.8	-2.2	9.99064e-05	0.988663	5358.47	3968.62	Putative protein TPRXL OS=Homo sapiensGN=TPRXL PE=2 SV=2	proteophosphoglycan 5 [Leishmania major strain Friedlin]	proteophosphoglycan ppg1	Drf_FH1, Formin Homology Region 1. This region is found in some of the Diaphanous related formins (Drfs). It consists of low complexity repeats of around 12 residues.	No hit
F05GI4S01ET7VK	4836.63	2152.21	-2.2	0.000110496	0.987834	1302.49	690.919	Probable inactive receptor kinase At1g27190OS=Arabidopsis thaliana GN=At1g27190 PE=1 SV=1	unknown [Picea sitchensis]	ATP binding protein, putative	No hit	No hit
Cg-lib45_c3066	6082.71	2802.2	-2.2	0.000116377	0.987385	531.465	928.021	No hits found	unknown [Picea sitchensis]	hypothetical protein	Phi_1, Phosphate-induced protein 1 conserved region. Family of conserved plant proteins. Conserved region identified in a phosphate-induced protein of unknown function.	Dihydrolipoamide dehydrogenase [Energy production and conversion].
Cg-lib45_c6987	4451.83	2024.03	-2.2	0.00013311	0.986142	2423.87	583.612	U-box domain-containing protein 26OS=Arabidopsis thaliana GN=PUB26 PE=2 SV=1	predicted protein [Populus trichocarpa]	hypothetical protein	No hit	No hit
Cg-lib45_c6423	4070.89	1834.07	-2.2	0.000138285	0.985768	2578.2	497.3	Probable disease resistance protein At4g33300 OS=Arabidopsis thaliana GN=At4g33300 PE=2 SV=2	NBS/LRR [Pinus taeda]	Os12g0586000; hypothetical protein	No hit	No hit
Cg-lib45_c6210	12193.7	5436.41	-2.2	0.000144269	0.985341	2384.2	2308.41	Abscisic stress-ripening protein 1 OS=Solanumlycopersicum GN=ASR1 PE=2 SV=1	unknown [Picea sitchensis]	Abscisic stress ripening protein, putative	ABA_WDS, ABA/WDS induced protein. This is a family of plant proteins induced by water deficit stress (WDS), or abscisic acid (ABA) stress and ripening.	Vacuolar assembly/sorting protein DID2 [Intracellular trafficking, secretion, and vesicular transport].
Cg-lib45_c11668	6589.85	2962.83	-2.2	0.000155859	0.984529	3005.66	1018.8	Probable glycerophosphoryl diesterphosphodiesterase 1 OS=Arabidopsis thaliana GN=GPDL1PE=1 SV=1	glycerophosphoryl diester phosphodiesterase family protein[Arabidopsis thaliana]	SVL5; SVL5 (SHV3-LIKE 5); glycerophosphodiester phosphodiesterase/ phosphoric diester hydrolase	GDPD, Glycerophosphoryl diester phosphodiesterase family. E. coli has two sequence related isozymes of glycerophosphoryl diester phosphodiesterase (GDPD) - periplasmic and cytosolic. This family also includes agrocinopine synthase, the similarity to GDPD has been noted. This family appears to have weak but not significant matches to mammalian phospholipase C pfam00388, which suggests that this fa…	Multifunctional chaperone (14-3-3 family) [Posttranslational modification, protein turnover, chaperones].
Cg-lib45_c5070	5010.86	2255.28	-2.2	0.000159245	0.984295	1068.97	791.149	Solute carrier family 22 member 3 OS=Rattusnorvegicus GN=Slc22a3 PE=2 SV=1	General substrate transporter [Medicago truncatula]	AtOCT4; AtOCT4 (Arabidopsis thaliana ORGANIC CATION/CARNITINE TRANSPORTER4); carbohydrate transmembrane transporter/ sugar:hydrogen symporter	Sugar_tr, Sugar (and other) transporter.	No hit
F05GI4S01BZDUF	7763.95	3492.98	-2.2	0.000161227	0.984159	318.751	1314.64	Early nodulin-like protein 2 OS=Arabidopsisthaliana GN=At4g27520 PE=1 SV=1	unknown [Picea sitchensis]	SORBIDRAFT_10g027460; hypothetical protein	Cu_bind_like, Plastocyanin-like domain. This family represents a domain found in flowering plants related to the copper binding protein plastocyanin. Some members of this family may not bind copper due to the lack of key residues.	No hit
Cg-lib45_c3082	3247.7	1445.79	-2.2	0.00017609	0.983155	279.079	492.071	Cationic peroxidase 1 OS=Arachis hypogaeaGN=PNC1 PE=1 SV=2	peroxidase [Picea abies]	hypothetical protein LOC100253452	No hit	Amino acid transporters [Amino acid transport and metabolism].
Cg-lib45_c7608	8946.83	4069.91	-2.2	0.000184737	0.982583	3378.91	1489.14	Allene oxide synthase, chloroplasticOS=Arabidopsis thaliana GN=CYP74A PE=1 SV=3	AOS (ALLENE OXIDE SYNTHASE); hydro-lyase/ oxygen binding[Arabidopsis thaliana]	AOS; AOS (ALLENE OXIDE SYNTHASE); allene oxide synthase/ hydro-lyase/ oxygen binding; K01723 hydroperoxide dehydratase [EC:4.2.1.92]	No hit	No hit
F05GI4S01EIOC7	3676.43	1649.01	-2.2	0.000198684	0.981678	2537.53	434.061	No hits found	unknown [Picea sitchensis]	No significant hit	No hit	No hit
F05GI4S01DQL7O	4077.29	1822.91	-2.2	0.000201228	0.981515	1092.47	635.242	No hits found	WRKY29 [Triticum aestivum]	Os01g0246700; hypothetical protein	No hit	No hit
F05GI4S01A435Z	1249.2	556.308	-2.2	0.000210798	0.980908	202.461	132.279	Fructose-bisphosphate aldolase, cytoplasmicisozyme 2 OS=Pisum sativum PE=3 SV=1	unknown [Picea sitchensis]	hypothetical protein LOC100265177; K01623 fructose-bisphosphate aldolase, class I [EC:4.1.2.13]	Glycolytic, Fructose-bisphosphate aldolase class-I.	No hit
Cg-lib45_c1952	5914.33	2743.21	-2.2	0.000212039	0.98083	2445.46	884.615	ABC transporter G family member 36 OS=Arabidopsis thaliana GN=ABCG36 PE=1 SV=1	PREDICTED: similar to PDR8/PEN3 (PLEIOTROPIC DRUG RESISTANCE8); ATPase, coupled to transmembrane movement of substances / cadmium ion transmembrane transporter [Vitis vinifera]	similar to PDR8/PEN3 (PLEIOTROPIC DRUG RESISTANCE8); ATPase, coupled to transmembrane movement of substances / cadmium ion transmembrane transporter	ABC2_membrane, ABC-2 type transporter.	No hit
Cg-lib45_c15332	4324.81	1922.48	-2.2	0.000214716	0.980662	2783.14	586.846	No hits found	unknown [Picea sitchensis]	No significant hit	No hit	Protein disulfide isomerase (prolyl 4-hydroxylase beta subunit) [Posttranslational modification, protein turnover, chaperones].
Cg-lib45_c5876	4237.29	1953.74	-2.2	0.000227778	0.979853	1636.9	593.264	Heat stress transcription factor B-2cOS=Oryza sativa subsp. japonica GN=HSFB2C PE=2 SV=1	heat shock factor protein 7 [Zea mays]	heat shock factor protein 7	HSF_DNA-bind, HSF-type DNA-binding.	Mitochondrial polypeptide chain release factor [Translation, ribosomal structure and biogenesis].
Cg-lib45_c19912	3265.1	1506.8	-2.2	0.000336976	0.973579	896.628	497.908	No hits found	unknown [Picea sitchensis]	hypothetical protein	No hit	No hit
Cg-lib45_c10215	7131.64	3173.58	-2.2	0.000343165	0.973245	1515.46	1395.86	No hits found	AF448811_1 unknown [Davidia involucrata]	hypothetical protein	DUF221, Domain of unknown function DUF221. This family consists of hypothetical transmembrane proteins none of which have any function, the aligned region is at 538 residues at maximum length.	60s ribosomal protein L34 [Translation, ribosomal structure and biogenesis].
Cg-lib45_c15800	2491.46	1117.65	-2.2	0.000381754	0.971207	318.697	430.38	No hits found	putative auxin induced cell wall protein [Pinus pinaster]	hypothetical protein	No hit	Predicted Zn-dependent hydrolase (beta-lactamase superfamily) [General function prediction only].
F05GI4S01BJI1G	2529.47	1173.1	-2.2	0.000389453	0.970809	165.179	370.979	Probable gibberellin receptor GID1L3OS=Arabidopsis thaliana GN=GID1L3 PE=1 SV=1	unknown [Picea sitchensis]	catalytic, putative	Abhydrolase_3, alpha/beta hydrolase fold. This catalytic domain is found in a very wide range of enzymes.	No hit
Cg-lib45_c7604	6843.96	3058.85	-2.2	0.000402992	0.970114	323.897	1347.54	Laccase-12 OS=Arabidopsis thaliana GN=LAC12PE=2 SV=1	AF132122_1 laccase [Pinus taeda]	LAC90d; laccase 90d	Cu-oxidase_2, Multicopper oxidase. This entry contains many divergent copper oxidase-like domains that are not recognized by the pfam00394 model.	Dihydroorotase [Nucleotide transport and metabolism].
Cg-lib45_c8179	9517.05	4271.3	-2.2	0.000438614	0.968324	2714.16	1974.71	No hits found	unknown [Picea sitchensis]	No significant hit	No hit	60S acidic ribosomal protein P2 [Translation, ribosomal structure and biogenesis].
Cg-lib45_c14108	6367.88	2874.17	-2.2	0.00046245	0.967153	2795.09	1154.56	No hits found	predicted protein [Populus trichocarpa]	hypothetical protein	No hit	No hit
Cg-lib45_lrc1271	19633.6	8398.22	-2.3	6.03524e-08	0.99994	3852.29	1825.23	Probable pectate lyase 5 OS=Arabidopsisthaliana GN=At1g67750 PE=2 SV=2	unknown [Picea sitchensis]	pectate lyase family protein	Pec_lyase_C, Pectate lyase. This enzyme forms a right handed beta helix structure. Pectate lyase is an enzyme involved in the maceration and soft rotting of plant tissue.	No hit
Cg-lib45_c5318	13795.8	6041.4	-2.3	7.40721e-07	0.999645	4855.48	1319.7	Ethylene-responsive transcription factor 12OS=Arabidopsis thaliana GN=ERF12 PE=2 SV=1	unknown [Picea sitchensis]	hypothetical protein LOC100247872	AP2, AP2 domain. This 60 amino acid residue domain can bind to DNA and is found in transcription factor proteins.	No hit
Cg-lib45_c1385	20635.7	8890.34	-2.3	8.18906e-07	0.999619	6574.8	2497.52	Ethylene-responsive transcription factor 3OS=Nicotiana tabacum GN=ERF3 PE=2 SV=1	unknown [Picea sitchensis]	hypothetical protein LOC100240970	AP2, AP2 domain. This 60 amino acid residue domain can bind to DNA and is found in transcription factor proteins.	No hit
F05GI4S01BLH2B	7235	3186.05	-2.3	8.31381e-07	0.999615	1925.91	553.73	Alpha-galactosidase OS=Coffea arabica PE=1SV=1	unknown [Picea sitchensis]	hypothetical protein	Melibiase, Melibiase.	No hit
Cg-lib45_lrc6034	13952.2	6139.87	-2.3	1.93119e-06	0.9993	1560.22	1591.91	No hits found	unknown [Picea sitchensis]	hypothetical protein	Glyco_transf_8, Glycosyl transferase family 8. This family includes enzymes that transfer sugar residues to donor molecules. Members of this family are involved in lipopolysaccharide biosynthesis and glycogen synthesis. This family includes Lipopolysaccharide galactosyltransferase, lipopolysaccharide glucosyltransferase 1, and glycogenin glucosyltransferase.	Lysophospholipase [Lipid transport and metabolism].
Cg-lib45_c1866	11694.8	5002.65	-2.3	2.14811e-06	0.999245	3342.19	1405.19	Snakin-1 OS=Solanum tuberosum GN=SN1 PE=1SV=1	unknown [Picea sitchensis]	hypothetical protein LOC100252558	GASA, Gibberellin regulated protein. This is the GASA gibberellin regulated cysteine rich protein family. The expression of these proteins is up-regulated by the plant hormone gibberellin, most of these proteins have some role in plant development. There are 12 cysteine residues conserved within the alignment giving the potential for these proteins to posses 6 disulphide bonds.	No hit
Cg-lib45_c16662	9047.3	3984.17	-2.3	5.39356e-06	0.998552	560.389	980.314	Transcription factor SCREAM2 OS=Arabidopsisthaliana GN=SCRM2 PE=1 SV=1	predicted protein [Physcomitrella patens subsp. patens]	hypothetical protein	HLH, Helix-loop-helix DNA-binding domain.	Palmitoyl protein thioesterase [Lipid transport and metabolism, Posttranslational modification, protein turnover, chaperones].
F05GI4S01AUO92	37.708	16.4622	-2.3	7.1934e-06	0.998225	23.8649	2.28852	No hits found	putative NBS-LRR protein GS05 [Pinus monticola]	hypothetical protein	NB-ARC, NB-ARC domain.	Histones H3 and H4 [Chromatin structure and dynamics].
Cg-lib45_lrc81	25013.9	10662.6	-2.3	1.1219e-05	0.99757	2287.74	4122.51	P-selectin glycoprotein ligand 1 OS=Mus musculus GN=Selplg PE=1 SV=1	SICA antigen (fragment) [Plasmodium knowlesi strain H]	SICA antigen (fragment)	Atrophin-1, Atrophin-1 family. Atrophin-1 is the protein product of the dentatorubral-pallidoluysian atrophy (DRPLA) gene. DRPLA OMIM:125370 is a progressive neurodegenerative disorder. It is caused by the expansion of a CAG repeat in the DRPLA gene on chromosome 12p. This results in an extended polyglutamine region in atrophin-1, that is thought to confer toxicity to the protein, possibly throug…	No hit
Cg-lib45_c5866	7488.77	3301.65	-2.3	2.49969e-05	0.995721	1346.95	1062.66	Disease resistance protein ADR1 OS=Arabidopsisthaliana GN=ADR1 PE=2 SV=2	unknown [Picea sitchensis]	Os12g0586000; hypothetical protein	No hit	Glycosyltransferase [Cell wall/membrane/envelope biogenesis].
Cg-lib45_c5921	8381.81	3677.72	-2.3	2.56755e-05	0.99564	2743.12	1207.37	Amino acid permease 2 OS=Arabidopsis thalianaGN=AAP2 PE=1 SV=1	unknown [Picea sitchensis]	GSVIVT00019314001; hypothetical protein LOC100242414	Aa_trans, Transmembrane amino acid transporter protein. This transmembrane region is found in many amino acid transporters including UNC-47 and MTR. UNC-47 encodes a vesicular amino butyric acid (GABA) transporter, (VGAT). UNC-47 is predicted to have 10 transmembrane domains. MTR is a N system amino acid transporter system protein involved in methyltryptophan resistance. Other members of this fam…	No hit
F05GI4S01AIC83	4780.29	2097.05	-2.3	2.78436e-05	0.995383	1777.22	525.69	No hits found	QS (QUINOLINATE SYNTHASE); 4 iron, 4 sulfur cluster binding /enzyme activator/ protein homodimerization/ quinolinatesynthetase A [Arabidopsis thaliana]	QS; QS (QUINOLINATE SYNTHASE); 4 iron, 4 sulfur cluster binding / enzyme activator/ protein homodimerization/ quinolinate synthetase A; K03517 quinolinate synthase [EC:2.5.1.72]	SufE, Fe-S metabolism associated domain. This family consists of the SufE-related proteins. These have been implicated in Fe-S metabolism and export).	Splicing factor, arginine/serine-rich [RNA processing and modification].
Cg-lib45_c15658	3077.83	1352.19	-2.3	3.50681e-05	0.994568	1452.99	288.18	DUF246 domain-containing protein At1g04910OS=Arabidopsis thaliana GN=At1g04910 PE=1 SV=1	unknown [Picea sitchensis]	hypothetical protein LOC100247795	O-FucT, GDP-fucose protein O-fucosyltransferase. This is a family of conserved proteins representing the enzyme responsible for adding O-fucose to EGF (epidermal growth factor-like) repeats. Six highly conserved cysteines are present in O-FucT-1 as well as a DXD-like motif (ERD), conserved in mammals, Drosophila, and C. elegans. Both features are characteristic of several glycosyltransferase fami…	No hit
Cg-lib45_c8193	8880.86	3921.45	-2.3	3.7914e-05	0.994261	2850.13	1322.54	Lanosterol synthase OS=Arabidopsis thaliana GN=LAS1 PE=2 SV=1	AF216755_1 cycloartenol synthase [Abies magnifica]	hypothetical protein; K01852 lanosterol synthase [EC:5.4.99.7]	Prenyltrans, Prenyltransferase and squalene oxidase repeat.	Predicted methyltransferase [General function prediction only].
Cg-lib45_c6332	6010.07	2668.81	-2.3	4.53624e-05	0.993488	661.182	873.768	No hits found	predicted protein [Populus trichocarpa]	hypothetical protein	DUF248, Putative methyltransferase. Members of this family of hypothetical plant proteins are probably methyltransferases: several of the aligned sequences either match the methyltransferase profile, or contain a SAM-binding motif. A protein from Arabidopsis thaliana contains both. Several family members are described as ankyrin like.	No hit
Cg-lib45_c10625	4041.33	1764.68	-2.3	4.72792e-05	0.993296	2878.79	374.776	Protein TIFY 10B OS=Arabidopsis thalianaGN=TIFY10B PE=1 SV=1	unknown [Picea sitchensis]	hypothetical protein	CCT_2, Divergent CCT motif. This short motif is found in a number of plant proteins. It appears to be related to the N-terminal half of the CCT motif. The CCT motif is about 45 amino acids long and contains a putative nuclear localisation signal within the second half of the CCT motif.	No hit
Cg-lib45_c9414	7874.79	3405.69	-2.3	5.98334e-05	0.992088	1420.54	1220.05	Expansin-like B1 OS=Oryza sativa subsp.japonica GN=EXLB1 PE=2 SV=2	unknown [Picea sitchensis]	Major pollen allergen Ory s 1 precursor, putative	No hit	No hit
Cg-lib45_c5926	7235.76	3114.06	-2.3	6.71136e-05	0.991424	523.018	1177.23	Solute carrier family 22 member 6 OS=Pongoabelii GN=SLC22A6 PE=2 SV=1	Major facilitator superfamily [Medicago truncatula]	AtOCT4; AtOCT4 (Arabidopsis thaliana ORGANIC CATION/CARNITINE TRANSPORTER4); carbohydrate transmembrane transporter/ sugar:hydrogen symporter	Sugar_tr, Sugar (and other) transporter.	No hit
Cg-lib45_c1016	11393.5	4993.37	-2.3	8.37353e-05	0.989983	2210.79	2054.9	Dehydrin COR47 OS=Arabidopsis thalianaGN=COR47 PE=1 SV=2	cold acclimation protein 1 [Picea abies]	hypothetical protein	Dehydrin, Dehydrin.	Aspartate kinase [Amino acid transport and metabolism].
F05GI4S01CXO5C	4134.63	1770.5	-2.3	0.000119644	0.987138	2263.57	547.451	Limonoid UDP-glucosyltransferase OS=Citrusunshiu PE=2 SV=1	unknown [Picea sitchensis]	hypothetical protein	No hit	No hit
Cg-lib45_c18252	12123.8	5223.17	-2.3	0.000137259	0.985842	1507.62	2386.77	Uncharacterized protein T05H10.7OS=Caenorhabditis elegans GN=T05H10.7 PE=2 SV=1	predicted protein [Populus trichocarpa]	hypothetical protein	GDPD, Glycerophosphoryl diester phosphodiesterase family. E. coli has two sequence related isozymes of glycerophosphoryl diester phosphodiesterase (GDPD) - periplasmic and cytosolic. This family also includes agrocinopine synthase, the similarity to GDPD has been noted. This family appears to have weak but not significant matches to mammalian phospholipase C pfam00388, which suggests that this fa…	No hit
F05GI4S01DV18C	3761.38	1604.23	-2.3	0.00013974	0.985664	2415.83	514.712	U-box domain-containing protein 41OS=Arabidopsis thaliana GN=PUB41 PE=2 SV=1	unnamed protein product [Vitis vinifera]	GSVIVT00020808001; hypothetical protein LOC100255877	Arm, Armadillo/beta-catenin-like repeat. Approx. 40 amino acid repeat. Tandem repeats form super-helix of helices that is proposed to mediate interaction of beta-catenin with its ligands. CAUTION: This family does not contain all known armadillo repeats.	DNA polymerase IV (family X) [Replication, recombination and repair].
Cg-lib45_c2570	5348.99	2290.4	-2.3	0.000165179	0.983889	1161.46	959.685	No hits found	unknown [Picea sitchensis]	hypothetical protein	No hit	No hit
Cg-lib45_c10260	3225.99	1374.04	-2.3	0.000165721	0.983852	2145	457.56	No hits found	No significant hit	No significant hit	No hit	No hit
F05GI4S01C27OU	6122.6	2648.07	-2.3	0.000173381	0.983336	5430.91	824.346	No hits found	unknown [Picea sitchensis]	No significant hit	No hit	No hit
Cg-lib45_c2882	3290.15	1422.5	-2.3	0.000415438	0.969483	2041.52	536.298	No hits found	predicted protein [Physcomitrella patens subsp. patens]	hypothetical protein	No hit	Histones H3 and H4 [Chromatin structure and dynamics].
Cg-lib45_c9222	9691.45	4019.99	-2.4	3.14881e-06	0.999011	1762.63	1231.49	Probable protein Pop3 OS=Arabidopsis thalianaGN=At3g17210 PE=1 SV=1	unknown [Picea sitchensis]	hypothetical protein	Dabb, Stress responsive A/B Barrel Domain. The function of this family is unknown, but it is upregulated in response to salt stress in Populus balsamifera. It is also found at the C-terminus of an fructose 1,6-bisphosphate aldolase from Hydrogenophilus thermoluteolus. A member from Arthrobacter nicotinovorans is found in the pA01 plasmid, which encodes genes for molybdopterin uptake and degradati…	Protein containing a U1-type Zn-finger and implicated in RNA splicing or processing [RNA processing and modification].
Cg-lib45_c12387	8219.83	3444.59	-2.4	6.43988e-06	0.998359	2751.75	1000.26	No hits found	lectin protein kinase family protein [Arabidopsis thaliana]	SD2-5; SD2-5 (S-DOMAIN-2 5); carbohydrate binding / kinase/ protein kinase	No hit	No hit
Cg-lib45_c9267	16239.7	6885.88	-2.4	1.21499e-05	0.997429	9881.79	2249.59	Germin-like protein subfamily 1 member 7OS=Arabidopsis thaliana GN=At3g05950 PE=2 SV=1	germin-like protein 1 [Picea abies]	GSVIVT00022817001; hypothetical protein LOC100256198	Cupin_1, Cupin. This family represents the conserved barrel domain of the 'cupin' superfamily ('cupa' is the Latin term for a small barrel). This family contains 11S and 7S plant seed storage proteins, and germins. Plant seed storage proteins provide the major nitrogen source for the developing plant.	Cysteine synthase [Amino acid transport and metabolism].
Cg-lib45_c3891	6401.84	2638.21	-2.4	1.58939e-05	0.996892	1190.81	921.497	RING-H2 zinc finger protein RHA2aOS=Arabidopsis thaliana GN=RHA2A PE=1 SV=1	unknown [Picea sitchensis]	XERICO; XERICO; protein binding / zinc ion binding	zf-C3HC4, Zinc finger, C3HC4 type (RING finger). The C3HC4 type zinc-finger (RING finger) is a cysteine-rich domain of 40 to 60 residues that coordinates two zinc ions, and has the consensus sequence: C-X2-C-X(9-39)-C-X(1-3)-H-X(2-3)-C-X2-C-X(4-48)-C-X2-C where X is any amino acid. Many proteins containing a RING finger play a key role in the ubiquitination pathway.	No hit
Cg-lib45_c7422	9259.96	3894.33	-2.4	2.44465e-05	0.995788	5209.22	1351.87	No hits found	unknown [Picea sitchensis]	No hits found	No hit	Uncharacterized conserved protein [Function unknown].
Cg-lib45_c1278	7445.06	3096.2	-2.4	3.47002e-05	0.994608	981.28	1203.7	Probable aquaporin PIP2-8 OS=Arabidopsis thaliana GN=PIP2-8 PE=1 SV=1	unknown [Picea sitchensis]	GSVIVT00036133001, PIP2;2; aquaporin PIP2;2	MIP, Major intrinsic protein. MIP (Major Intrinsic Protein) family proteins exhibit essentially two distinct types of channel properties: (1) specific water transport by the aquaporins, and (2) small neutral solutes transport, such as glycerol by the glycerol facilitators.	No hit
Cg-lib45_c7040	2424.24	1006.13	-2.4	4.57092e-05	0.993453	1607.8	240.352	Ankyrin-2 OS=Mus musculus GN=Ank2 PE=1 SV=2	unknown [Picea sitchensis]	GSVIVT00016741001; hypothetical protein LOC100254275	Ank, Ankyrin repeat. Ankyrin repeats generally consist of a beta, alpha, alpha, beta order of secondary structures. The repeats associate to form a higher order structure.	20S proteasome, regulatory subunit alpha type PSMA7/PRE6 [Posttranslational modification, protein turnover, chaperones].
Cg-lib45_c9003	3641.87	1493.9	-2.4	5.17181e-05	0.992859	1740.06	475.345	No hits found	unnamed protein product [Vitis vinifera]	hypothetical protein LOC100241023	No hit	No hit
Cg-lib45_c9869	3788.69	1566.85	-2.4	6.70061e-05	0.991433	721.706	571.907	No hits found	unknown [Picea sitchensis]	hypothetical protein	No hit	No hit
Cg-lib45_c20744	4784.91	1956.26	-2.4	7.57321e-05	0.990664	1440.23	741.475	Protein TIFY 10A OS=Arabidopsis thalianaGN=TIFY10A PE=1 SV=1	unknown [Picea sitchensis]	JAZ1; JAZ1 (JASMONATE-ZIM-DOMAIN PROTEIN 1); protein binding	tify, tify domain. This short possible domain is found in a variety of plant transcription factors that contain GATA domains as well as other motifs. Although previously known as the Zim domain this is now called the tify domain after its most conserved amino acids. TIFY proteins can be further classified into two groups depending on the presence (group I) or absence (group II) of a C2C2-GATA dom…	Predicted alpha-helical protein, potentially involved in replication/repair [Replication, recombination and repair].
F05GI4S01BFPEE	21187.7	8864.82	-2.4	7.65179e-05	0.990596	6399.05	4147.82	Putative germin-like protein 2-2 OS=Oryzasativa subsp. japonica GN=Os02g0491700 PE=3 SV=1	Os02g0491700 [Oryza sativa Japonica Group]	Os02g0491700; hypothetical protein	No hit	Glutamate/leucine/phenylalanine/valine dehydrogenases [Amino acid transport and metabolism].
Cg-lib45_c18781	2146.74	891.084	-2.4	7.78601e-05	0.990481	938.749	205.767	No hits found	predicted protein [Physcomitrella patens subsp. patens]	hypothetical protein	Senescence, Senescence-associated protein. This family contains a number of plant senescence-associated proteins of approximately 450 residues in length. In Hemerocallis, petals have a genetically based program that leads to senescence and cell death approximately 24 hours after the, flower opens, and it is believed that senescence proteins produced around that time have a role in this program.	No hit
Cg-lib45_c11665	3787.07	1556.8	-2.4	7.93586e-05	0.990353	1276.21	588.461	No hits found	unknown [Picea sitchensis]	hypothetical protein LOC100247554	DUF3339, Protein of unknown function (DUF3339). This family of proteins are functionally uncharacterized. This family is found in eukaryotes. Proteins in this family are about 70 amino acids in length.	No hit
Cg-lib45_lrc1155	6670.51	2772.19	-2.4	9.90547e-05	0.988731	1739.44	1137.52	Tocopherol O-methyltransferase, chloroplastic OS=Arabidopsis thaliana GN=G-TMT PE=2 SV=2	unknown [Picea sitchensis]	GSVIVT00013955001; hypothetical protein LOC100242641	Methyltransf_11, Methyltransferase domain. Members of this family are SAM dependent methyltransferases.	Metacaspase involved in regulation of apoptosis [Cell cycle control, cell division, chromosome partitioning, Posttranslational modification, protein turnover, chaperones].
F05GI4S01BHQXR	7545.44	3170.72	-2.4	0.000100337	0.988629	3318.08	1326.81	Amino acid permease 3 OS=Arabidopsis thalianaGN=AAP3 PE=1 SV=2	unknown [Picea sitchensis]	amino acid transporter, putative	Aa_trans, Transmembrane amino acid transporter protein. This transmembrane region is found in many amino acid transporters including UNC-47 and MTR. UNC-47 encodes a vesicular amino butyric acid (GABA) transporter, (VGAT). UNC-47 is predicted to have 10 transmembrane domains. MTR is a N system amino acid transporter system protein involved in methyltryptophan resistance. Other members of this fam…	WASP-interacting protein VRP1/WIP, contains WH2 domain [Cytoskeleton].
Cg-lib45_c8090	4210.64	1743.97	-2.4	0.000106568	0.988139	2664.41	595.691	U-box domain-containing protein 26OS=Arabidopsis thaliana GN=PUB26 PE=2 SV=1	Spotted leaf protein, putative [Ricinus communis]	Spotted leaf protein, putative	U-box, U-box domain. This domain is related to the Ring finger pfam00097 but lacks the zinc binding residues.	No hit
Cg-lib45_lrc6542	10340.5	4313.02	-2.4	0.000112205	0.987703	1183.28	1969.6	No hits found	unknown [Medicago truncatula]	Os10g0392600; hypothetical protein	SPX, SPX domain. We have named this region the SPX domain after (SYG1, Pho81 and XPR1). This 180 residue length domain is found at the amino terminus of a variety of proteins. In the yeast protein SYG1, the N-terminus directly binds to the G- protein beta subunit and inhibits transduction of the mating pheromone signal. This finding suggests that all the members of this family are involved in G-p…	Predicted carbonic anhydrase involved in protection against oxidative damage [Inorganic ion transport and metabolism].
Cg-lib45_c5745	7894.15	3351.57	-2.4	0.000135511	0.985968	2345.29	1378.49	Cytokinin-O-glucosyltransferase 3OS=Arabidopsis thaliana GN=UGT73C5 PE=2 SV=1	unknown [Picea sitchensis]	hypothetical protein LOC100252126	UDPGT, UDP-glucoronosyl and UDP-glucosyl transferase.	No hit
Cg-lib45_c21868	4115.68	1683.71	-2.4	0.000168212	0.983684	2636.86	664.811	No hits found	unknown [Picea sitchensis]	No significant hit	No hit	Reductases with broad range of substrate specificities [General function prediction only].
Cg-lib45_c13816	2019.04	842.123	-2.4	0.000178645	0.982985	1260.44	251.809	No hits found	No significant hit	No significant hit	No hit	Molecular chaperone (HSP90 family) [Posttranslational modification, protein turnover, chaperones].
Cg-lib45_c14727	3968.4	1658.15	-2.4	0.00019578	0.981865	673.789	687.121	Diacylglycerol kinase 1 OS=Arabidopsisthaliana GN=DGK1 PE=1 SV=2	diacylglycerol kinase, theta, putative [Ricinus communis]	diacylglycerol kinase, theta, putative (EC:2.7.1.107); K00901 diacylglycerol kinase [EC:2.7.1.107]	No hit	Fibrillarin and related nucleolar RNA-binding proteins [RNA processing and modification].
Cg-lib45_c8215	53.791	22.7502	-2.4	0.000212826	0.980781	33.1492	7.38493	No hits found	unknown [Picea sitchensis]	hypothetical protein	No hit	No hit
Cg-lib45_c5248	8171.3	3423.78	-2.4	0.000220996	0.980271	2473.71	1617.85	No hits found	unknown [Picea sitchensis]	hypothetical protein	Phi_1, Phosphate-induced protein 1 conserved region. Family of conserved plant proteins. Conserved region identified in a phosphate-induced protein of unknown function.	No hit
Cg-lib45_c10386	4640.92	1957.01	-2.4	0.000223257	0.980131	201.422	832.619	No hits found	unknown [Picea sitchensis]	GSVIVT00023399001; hypothetical protein LOC100244374	No hit	No hit
F05GI4S01BED5S	2832.38	1173.85	-2.4	0.00024321	0.978915	907.818	507.152	Homeobox-leucine zipper protein HOX32OS=Oryza sativa subsp. japonica GN=HOX32 PE=2 SV=1	class III HD-Zip protein HDZ31 [Pinus taeda]	hypothetical protein	START, START domain.	Dihydrolipoamide dehydrogenase [Energy production and conversion].
Cg-lib45_c9775	6701.81	2787.56	-2.4	0.000296401	0.97582	1882.92	1343.87	Homeobox-leucine zipper protein ATHB-15OS=Arabidopsis thaliana GN=ATHB-15 PE=1 SV=1	class III HD-Zip protein HDZ32 [Pinus taeda]	DNA binding protein, putative	No hit	Predicted splicing factor, SR protein superfamily [RNA processing and modification].
Cg-lib45_c9395	3388.95	1383.66	-2.4	0.00030725	0.975211	1032.38	648.045	No hits found	homeobox transcription factor KN3 [Pinus taeda]	No significant hit	KNOX1, KNOX1 domain. The MEINOX region is comprised of two domains, KNOX1 and KNOX2. KNOX1 plays a role in suppressing target gene expression. KNOX2, essential for function, is thought to be necessary for homo-dimerization.	Predicted haloacid-halidohydrolase and related hydrolases [General function prediction only].
F05GI4S01AWW0S	6997.6	2863.42	-2.4	0.000435907	0.968458	977.002	1523.68	No hits found	unknown [Picea sitchensis]	hypothetical protein	No hit	No hit
Cg-lib45_c16118	8552.49	3533.56	-2.4	0.00045796	0.967372	1868.15	1878.41	Brassinosteroid-regulated protein BRU1OS=Glycine max PE=2 SV=1	xyloglucan endotransglycosylase 1 [Pinus radiata]	GSVIVT00031411001; hypothetical protein LOC100258257	Glyco_hydro_16, Glycosyl hydrolases family 16.	No hit
Cg-lib45_lrc13582	16996.3	6899.43	-2.5	1.13059e-07	0.999906	2598.26	1857.73	No hits found	unknown [Picea sitchensis]	No significant hit	Phi_1, Phosphate-induced protein 1 conserved region. Family of conserved plant proteins. Conserved region identified in a phosphate-induced protein of unknown function.	No hit
Cg-lib45_c17641	40.327	16.3472	-2.5	3.45686e-07	0.999793	7.63958	1.65365	B2 protein OS=Daucus carota PE=2 SV=1	PREDICTED: similar to B2 protein [Vitis vinifera]	similar to B2 protein	Dev_Cell_Death, Development and cell death domain. The DCD domain is found in plant proteins involved in development and cell death. The DCD domain is an approximately 130 amino acid long stretch that contains several mostly invariable motifs. These include a FGLP and a LFL motif at the N-terminus and a PAQV and a PLxE motif towards the C-terminus of the domain. The DCD domain is present in prote…	No hit
Cg-lib45_c2387	4216.77	1697.19	-2.5	1.8166e-06	0.99933	598.893	377.882	Alpha-glucan phosphorylase, H isozyme OS=Solanum tuberosum PE=1 SV=1	glycogen phosphorylase, putative [Ricinus communis]	glycogen phosphorylase, putative (EC:2.4.1.1); K00688 starch phosphorylase [EC:2.4.1.1]	Phosphorylase, Carbohydrate phosphorylase. The members of this family catalyse the formation of glucose 1-phosphate from one of the following polyglucoses; glycogen, starch, glucan or maltodextrin.	Predicted transporter (major facilitator superfamily) [General function prediction only].
F05GI4S01CQ5KP	2689.6	1056.33	-2.5	2.28465e-06	0.999212	576.044	259.044	No hits found	hypothetical protein OsI_29109 [Oryza sativa Indica Group]	Os08g0390000; hypothetical protein	No hit	No hit
Cg-lib45_c16983	8066.42	3259.37	-2.5	3.02738e-06	0.999038	3991.4	891.367	No hits found	unknown [Picea sitchensis]	No significant hit	No hit	Actin-related protein Arp2/3 complex, subunit ARPC4 [Cytoskeleton].
Cg-lib45_c7038	3472.93	1373.74	-2.5	5.45253e-06	0.998541	2496.62	242.306	No hits found	unknown [Picea sitchensis]	hypothetical protein	TauE, Sulfite exporter TauE/SafE. This is a family of integral membrane proteins where the alignment appears to contain two duplicated modules of three transmembrane helices. The proteins are involved in the transport of anions across the cytoplasmic membrane during taurine metabolism as an exporter of sulfoacetate. This family used to be known as DUF81.	No hit
Cg-lib45_c14763	6118.59	2424.59	-2.5	8.85718e-06	0.997944	4892.68	512.219	No hits found	predicted protein [Populus trichocarpa]	hypothetical protein	No hit	No hit
Cg-lib45_c11162	2795.11	1135.13	-2.5	1.10527e-05	0.997595	762.275	280.041	No hits found	AP2-related transcription factor AP2L3 [Picea abies]	No significant hit	No hit	Heavy metal exporter HMT1, ABC superfamily [Inorganic ion transport and metabolism].
Cg-lib45_c6369	4794.91	1905.63	-2.5	1.45598e-05	0.997078	3229.43	475.124	Transcription factor RF2b OS=Oryza sativasubsp. japonica GN=RF2b PE=1 SV=1	unknown [Picea sitchensis]	hypothetical protein LOC100255631	bZIP_1, bZIP transcription factor. The Pfam entry includes the basic region and the leucine zipper region.	No hit
Cg-lib45_c1797	6474.04	2593.75	-2.5	1.5738e-05	0.996913	4255.98	795.959	No hits found	unknown [Picea sitchensis]	No significant hit	No hit	Riboflavin synthase alpha chain [Coenzyme transport and metabolism].
Cg-lib45_c14410	4346.53	1743.57	-2.5	1.82866e-05	0.996568	2828.13	433.839	Leucine-rich repeat receptor protein kinase EXS OS=Arabidopsis thaliana GN=EXS PE=1 SV=1	CLL4A clavata1-like receptor S/T protein kinase protein [Physcomitrella patens subsp. patens]	CLL4A; CLL4A clavata1-like receptor S/T protein kinase protein	Pkinase, Protein kinase domain.	RNA polymerase II C-terminal domain-binding protein RA4, contains RPR and RRM domains [RNA processing and modification, Transcription].
Cg-lib45_c8409	5172.89	2044.59	-2.5	2.2034e-05	0.996086	1238.89	790.568	No hits found	unknown [Picea sitchensis]	No significant hit	PSK, Phytosulfokine precursor protein (PSK). This family consists of several plant specific phytosulfokine precursor proteins. Phytosulfokines, are active as either a pentapeptide or a C-terminally truncated tetrapeptide. These compounds were first isolated because of their ability to stimulate cell division in somatic embryo cultures of Asparagus officinalis.	No hit
Cg-lib45_c5943	5575.65	2231.74	-2.5	2.64727e-05	0.995545	722.237	899.086	No hits found	unknown [Picea sitchensis]	No significant hit	No hit	No hit
Cg-lib45_c4878	8615.82	3462.6	-2.5	2.65456e-05	0.995536	5405.85	1231.99	Lectin OS=Bowringia mildbraedii PE=1 SV=1	lectin precursor [Maackia amurensis]	hypothetical protein LOC100254245	Lectin_legB, Legume lectin domain.	Amino acid transporters [Amino acid transport and metabolism].
F05GI4S01AH5ZY	3274.75	1305.27	-2.5	3.53555e-05	0.994537	1941.09	406.823	Probable receptor-like protein kinaseAt5g20050 OS=Arabidopsis thaliana GN=At5g20050 PE=2 SV=1	unknown [Zea mays]	Os06g0494100; hypothetical protein	Pkinase_Tyr, Protein tyrosine kinase.	Adaptor complexes medium subunit family [Intracellular trafficking, secretion, and vesicular transport].
F05GI4S01EEW4R	8138.66	3314.35	-2.5	3.8621e-05	0.994186	589.27	1332.81	Thioredoxin reductase 1 OS=Arabidopsisthaliana GN=NTR1 PE=1 SV=2	unknown [Picea sitchensis]	disulfide oxidoreductase, putative (EC:1.8.1.9); K00384 thioredoxin reductase (NADPH) [EC:1.8.1.9]	Pyr_redox_2, Pyridine nucleotide-disulphide oxidoreductase. This family includes both class I and class II oxidoreductases and also NADH oxidases and peroxidases. This domain is actually a small NADH binding domain within a larger FAD binding domain.	No hit
Cg-lib45_lrc787	21235.3	8608.34	-2.5	7.23637e-05	0.990958	8470.49	4168.31	Germin-like protein 1-3 OS=Oryza sativa subsp.japonica GN=GER8 PE=2 SV=1	germin-like protein 1 [Picea abies]	Os01g0952000; hypothetical protein	Cupin_1, Cupin. This family represents the conserved barrel domain of the 'cupin' superfamily ('cupa' is the Latin term for a small barrel). This family contains 11S and 7S plant seed storage proteins, and germins. Plant seed storage proteins provide the major nitrogen source for the developing plant.	Molecular chaperone (DnaJ superfamily) [Posttranslational modification, protein turnover, chaperones].
Cg-lib45_c9924	4273.29	1736.04	-2.5	8.49294e-05	0.989883	836.552	702.52	No hits found	No significant hit	No significant hit	No hit	No hit
Cg-lib45_c7643	5219.06	2082.66	-2.5	0.000101707	0.98852	1991.07	928.391	Isoflavone reductase homolog P3 OS=Arabidopsisthaliana GN=At1g75280 PE=1 SV=1	unknown [Picea sitchensis]	isoflavone reductase, putative; K00224 [EC:1.3.1.-]	NmrA, NmrA-like family. NmrA is a negative transcriptional regulator involved in the post-translational modification of the transcription factor AreA. NmrA is part of a system controlling nitrogen metabolite repression in fungi. This family only contains a few sequences as iteration results in significant matches to other Rossmann fold families.	Mannosyltransferase [Cell wall/membrane/envelope biogenesis, Intracellular trafficking, secretion, and vesicular transport].
Cg-lib45_c4487	6349.1	2567.57	-2.5	0.000130054	0.986365	1509.16	1174.68	Aspartic proteinase nepenthesin-1 OS=Nepenthes gracilis GN=nep1 PE=1 SV=1	predicted protein [Physcomitrella patens subsp. patens]	hypothetical protein	Asp, Eukaryotic aspartyl protease. Aspartyl (acid) proteases include pepsins, cathepsins, and renins. Two-domain structure, probably arising from ancestral duplication. This family does not include the retroviral nor retrotransposon proteases (pfam00077), which are much smaller and appear to be homologous to a single domain of the eukaryotic asp proteases.	No hit
F05GI4S01ENV94	1516.59	616.237	-2.5	0.000145388	0.985262	269.796	191.195	Laccase-3 OS=Oryza sativa subsp. japonicaGN=LAC3 PE=2 SV=1	unknown [Picea sitchensis]	LAC90c; laccase 90c	Cu-oxidase, Multicopper oxidase. Many of the proteins in this family contain multiple similar copies of this plastocyanin-like domain.	No hit
Cg-lib45_c4291	9673.01	3802.04	-2.5	0.000150751	0.984884	1442.25	2040.15	Uncharacterized protein At1g66480OS=Arabidopsis thaliana GN=At1g66480 PE=1 SV=1	unknown [Picea sitchensis]	hypothetical protein	No hit	LisH motif-containing protein [Cytoskeleton].
Cg-lib45_c5484	3893.11	1538.3	-2.5	0.000157348	0.984426	1446.2	739.67	No hits found	predicted protein [Populus trichocarpa]	hypothetical protein	No hit	Vesicle coat complex COPII, subunit SEC31 [Intracellular trafficking, secretion, and vesicular transport].
F05GI4S01BLH67	3909.42	1577.01	-2.5	0.000197751	0.981738	2443.69	684.557	No hits found	unknown [Picea sitchensis]	No significant hit	No hit	No hit
Cg-lib45_c13274	63.9625	25.449	-2.5	0.000345066	0.973143	37.3968	9.61788	Probable RNA-dependent RNA polymerase 2 OS=Oryza sativa subsp. japonica GN=RDR2 PE=2 SV=1	RNA-dependent RNA polymerase [Zea mays]	RDR904; rna-dependent RNA polymerase	RdRP, RNA dependent RNA polymerase. This family of proteins are eukaryotic RNA dependent RNA polymerases. These proteins are involved in post transcriptional gene silencing where they are thought to amplify dsRNA templates.	No hit
Cg-lib45_c2006	3291.12	1331.19	-2.5	0.000357695	0.972469	2061.57	595.89	Nuclease PA3 OS=Penicillium sp. PE=1 SV=1	unknown [Picea sitchensis]	GSVIVT00012409001; hypothetical protein LOC100265776	S1-P1_nuclease, S1/P1 Nuclease. This family contains both S1 and P1 nucleases (EC:3.1.30.1) which cleave RNA and single stranded DNA with no base specificity.	No hit
F05GI4S01DH394	2155.85	852.365	-2.5	0.000412256	0.969644	543.038	377.616	Dehydrin COR47 OS=Arabidopsis thalianaGN=COR47 PE=1 SV=2	dehydrin 1 [Pinus tabuliformis]	hypothetical protein LOC100254126	Dehydrin, Dehydrin.	No hit
Cg-lib45_c7252	7147.57	2820.85	-2.5	0.00041884	0.969312	5582.07	1474.04	No hits found	unknown [Picea sitchensis]	No significant hit	No hit	No hit
Cg-lib45_lrc17576	14350.4	5744.38	-2.5	0.000458554	0.967343	4608.19	3405.4	Tocopherol O-methyltransferase, chloroplasticOS=Arabidopsis thaliana GN=G-TMT PE=2 SV=2	unknown [Picea sitchensis]	GSVIVT00013955001; hypothetical protein LOC100242641	Methyltransf_11, Methyltransferase domain. Members of this family are SAM dependent methyltransferases.	Dehydrogenase kinase [Signal transduction mechanisms].
Cg-lib45_c13743	5079.57	2011.43	-2.5	0.0004647	0.967044	1560.92	1096.94	No hits found	serine-threonine protein kinase, plant-type, putative [Ricinuscommunis]	serine-threonine protein kinase, plant-type, putative	No hit	No hit
Cg-lib45_c1726	9959.4	3878.23	-2.6	6.80544e-08	0.999935	301.945	1041.67	Probable inorganic phosphate transporter 1-4OS=Oryza sativa subsp. japonica GN=PHT1-4 PE=2 SV=1	putative phosphate transporter [Cryptomeria japonica]	PtrPHT1-4; high affinity inorganic phosphate transporter	Sugar_tr, Sugar (and other) transporter.	Mitochondrial solute carrier protein [Energy production and conversion].
F05GI4S01D5XUL	6645.54	2564.73	-2.6	4.31697e-06	0.998763	3729.36	704.953	Hyoscyamine 6-dioxygenase OS=Hyoscyamus nigerGN=H6H PE=1 SV=1	PREDICTED: hypothetical protein [Vitis vinifera]	GSVIVT00033948001; hypothetical protein LOC100254096	No hit	No hit
F05GI4S01DMZOL	1776.52	679.067	-2.6	1.08814e-05	0.997622	135.609	181.112	No hits found	unknown [Picea sitchensis]	No significant hit	No hit	Translational repressor MPT5/PUF4 and related RNA-binding proteins (Puf superfamily) [Translation, ribosomal structure and biogenesis].
F05GI4S01AG3U6	2606.78	1006.72	-2.6	1.35019e-05	0.99723	73.7074	326.295	Probable polygalacturonase OS=Vitis viniferaGN=GSVIVT00026920001 PE=1 SV=1	predicted protein [Populus trichocarpa]	hypothetical protein	Glyco_hydro_28, Glycosyl hydrolases family 28. Glycosyl hydrolase family 28 includes polygalacturonase EC:3.2.1.15 as well as rhamnogalacturonase A(RGase A), EC:3.2.1.-. These enzymes is important in cell wall metabolism.	Methyltransferases [General function prediction only].
Cg-lib45_c18287	7901.66	3095.26	-2.6	2.76241e-05	0.995409	3837.95	1167.81	No hits found	unknown [Picea sitchensis]	hypothetical protein	No hit	Amino acid transporters [Amino acid transport and metabolism].
Cg-lib45_c1905	7146.65	2733.31	-2.6	3.25118e-05	0.99485	5633.74	997.489	Temperature-sensitive omega-3 fatty acid desaturase, chloroplastic OS=Arabidopsis thaliana GN=FAD8 PE=2 SV=1	unknown [Picea sitchensis]	GSVIVT00029307001; hypothetical protein LOC100260414	FA_desaturase, Fatty acid desaturase.	No hit
Cg-lib45_c682	7901.35	3090.45	-2.6	3.60876e-05	0.994457	3553.97	1237.4	Ethylene-responsive transcription factor 3OS=Nicotiana tabacum GN=ERF3 PE=2 SV=1	unknown [Picea sitchensis]	hypothetical protein LOC100247872	AP2, AP2 domain. This 60 amino acid residue domain can bind to DNA and is found in transcription factor proteins.	No hit
Cg-lib45_c12661	2903.88	1105.62	-2.6	4.19576e-05	0.993836	1850.85	409.967	DUF246 domain-containing protein At1g04910OS=Arabidopsis thaliana GN=At1g04910 PE=1 SV=1	unknown [Picea sitchensis]	hypothetical protein	O-FucT, GDP-fucose protein O-fucosyltransferase. This is a family of conserved proteins representing the enzyme responsible for adding O-fucose to EGF (epidermal growth factor-like) repeats. Six highly conserved cysteines are present in O-FucT-1 as well as a DXD-like motif (ERD), conserved in mammals, Drosophila, and C. elegans. Both features are characteristic of several glycosyltransferase fami…	Splicing factor, arginine/serine-rich [RNA processing and modification].
Cg-lib45_c10974	11851	4501.76	-2.6	5.11961e-05	0.99291	3027.87	2310.81	No hits found	unknown [Picea sitchensis]	hypothetical protein	No hit	Predicted RNA-binding protein Pno1p interacting with Nob1p and involved in 26S proteasome assembly [Posttranslational modification, protein turnover, chaperones].
F05GI4S01BEUJQ	5689.25	2182.96	-2.6	5.92827e-05	0.99214	3842.7	866.712	Putative receptor protein kinase ZmPK1 OS=Zeamays GN=PK1 PE=2 SV=2	H0215E01.5 [Oryza sativa (indica cultivar-group)]	Os04g0303500; hypothetical protein	PAN_2, PAN-like domain.	No hit
F05GI4S01D8HC9	5042.19	1919.43	-2.6	6.14499e-05	0.991939	4921.02	622.742	Allene oxide synthase, chloroplastic OS=Linumusitatissimum GN=CYP74A PE=1 SV=1	allene oxide synthase [Citrus sinensis]	CYP74A1; cytochrome P450 allene oxide synthase; K01723 hydroperoxide dehydratase [EC:4.2.1.92]	Tymo_45kd_70kd, Tymovirus 45/70Kd protein. Tymoviruses are single stranded RNA viruses. This family includes a protein of unknown function that has been named based on its molecular weight. Tymoviruses such as the ononis yellow mosaic tymovirus encode only three proteins. Of these two are overlapping this protein overlaps a larger ORF that is thought to be the polymerase.	Predicted phospholipase [Lipid transport and metabolism].
Cg-lib45_c20889	3152.01	1223.48	-2.6	0.000278766	0.976824	683.306	609.051	dCTP pyrophosphatase 1 OS=Rattus norvegicusGN=Dctpp1 PE=2 SV=1	predicted protein [Populus trichocarpa]	hypothetical protein	MazG, MazG nucleotide pyrophosphohydrolase domain. This domain is about 100 amino acid residues in length. It is found in the MazG protein from E. coli. It contains four conserved negatively charged residues that probably form an active site or metal binding site. This domain is found in isolation in some proteins as well as associated with pfam00590. This domain is clearly related to pfam01503 a…	No hit
Cg-lib45_c9815	3371.36	1273.55	-2.6	0.000296119	0.975835	2643.16	640.348	Glucan endo-1,3-beta-glucosidase 6OS=Arabidopsis thaliana GN=At5g58090 PE=1 SV=2	Glycoside hydrolase, family 17; X8 [Medicago truncatula]	SORBIDRAFT_01g012900; hypothetical protein	Glyco_hydro_17, Glycosyl hydrolases family 17.	No hit
F05GI4S01A9KN4	79.877	30.7853	-2.6	0.00035551	0.972585	12.0774	12.971	Protein STRUBBELIG-RECEPTOR FAMILY 7OS=Arabidopsis thaliana GN=SRF7 PE=1 SV=1	predicted protein [Populus trichocarpa]	hypothetical protein	LRRNT_2, Leucine rich repeat N-terminal domain. Leucine Rich Repeats pfam00560 are short sequence motifs present in a number of proteins with diverse functions and cellular locations. Leucine Rich Repeats are often flanked by cysteine rich domains. This domain is often found at the N-terminus of tandem leucine rich repeats.	No hit
F05GI4S01CJH33	1833.71	718.014	-2.6	0.000465748	0.966993	1318.8	310.515	No hits found	predicted protein [Populus trichocarpa]	hypothetical protein	Lectin_legB, Legume lectin domain.	No hit
Cg-lib45_c993	14186.5	5314.32	-2.7	1.0346e-07	0.999912	5743.79	1452.57	F-box protein At4g35930 OS=Arabidopsisthaliana GN=At4g35930 PE=2 SV=1	unknown [Picea sitchensis]	hypothetical protein	No hit	Proteins containing regions of low-complexity [General function prediction only].
Cg-lib45_c18941	10573.1	3882.31	-2.7	7.45206e-07	0.999643	1209.92	1442.01	Caltractin (Fragment) OS=Spermatozopsissimilis PE=2 SV=1	unknown [Picea sitchensis]	GSVIVT00026121001; hypothetical protein LOC100265313	No hit	No hit
Cg-lib45_c2441	5798.07	2159.44	-2.7	1.45974e-06	0.999426	82.588	668.139	No hits found	unknown [Picea sitchensis]	GSVIVT00013865001; hypothetical protein LOC100249528	LEA_2, Late embryogenesis abundant protein. Different types of LEA proteins are expressed at different stages of late embryogenesis in higher plant seed embryos and under conditions of dehydration stress. The function of these proteins is unknown. This family represents a group of LEA proteins that appear to be distinct from those in pfam02987. The family DUF1511, pfam07427, has now been merged i…	No hit
Cg-lib45_lrc3271	7415.33	2776.84	-2.7	1.43976e-05	0.997101	2139.57	1210.14	Non-specific lipid-transfer protein OS=Pinustaeda PE=2 SV=1	unknown [Picea sitchensis]	hypothetical protein	Tryp_alpha_amyl, Protease inhibitor/seed storage/LTP family. This family is composed of trypsin-alpha amylase inhibitors, seed storage proteins and lipid transfer proteins from plants.	Kinesin light chain [Cytoskeleton].
Cg-lib45_c16920	1824.49	685.682	-2.7	1.51476e-05	0.996996	917.943	177.367	No hits found	unknown [Picea sitchensis]	hypothetical protein	VQ, VQ motif. This short motif is found in a variety of plant proteins. These proteins vary greatly in length and are mostly composed of low complexity regions. They all conserve a short motif FXhVQChTG, where X is any amino acid and h is a hydrophobic amino acid. The function of this motif is uncertain, however one protein in this family has been found to bind the SigA sigma factor. It would see…	No hit
Cg-lib45_c22211	7676.14	2865.14	-2.7	1.74118e-05	0.996685	5706.13	1061.23	Intracellular ribonuclease LX OS=Solanumlycopersicum GN=RNALX PE=1 SV=2	ribonuclease t2, putative [Ricinus communis]	ribonuclease t2, putative (EC:3.1.27.1)	Ribonuclease_T2, Ribonuclease T2 family.	Helix loop helix transcription factor EB [Transcription].
Cg-lib45_c7825	11704.2	4305.36	-2.7	1.88617e-05	0.996492	3946.9	2101.54	Probable glutathione S-transferase parCOS=Nicotiana tabacum GN=PARC PE=2 SV=1	GST [Ginkgo biloba]	SORBIDRAFT_01g005990; hypothetical protein	No hit	Alpha amylase [Carbohydrate transport and metabolism].
Cg-lib45_c19619	1506.18	556.345	-2.7	2.03221e-05	0.996303	785.026	157.332	No hits found	No significant hit	No significant hit	No hit	Helicases [Replication, recombination and repair].
F05GI4S01B4QVF	4301.02	1604.13	-2.7	2.30506e-05	0.995959	2031.94	650.813	Ethylene-responsive transcription factorERF017 OS=Arabidopsis thaliana GN=ERF017 PE=2 SV=1	unknown [Picea sitchensis]	DREB47; AP2/ERF domain-containing transcription factor	AP2, AP2 domain. This 60 amino acid residue domain can bind to DNA and is found in transcription factor proteins.	No hit
F05GI4S01BQ6C4	3799.62	1411.45	-2.7	2.4794e-05	0.995746	3219.35	376.399	Probable leucine-rich repeat receptor-like protein kinase At2g33170 OS=Arabidopsis thaliana GN=At2g33170 PE=2 SV=1	predicted protein [Physcomitrella patens subsp. patens]	hypothetical protein	Pkinase, Protein kinase domain.	Histones H3 and H4 [Chromatin structure and dynamics].
Cg-lib45_c5053	5654.02	2128.26	-2.7	5.4202e-05	0.992619	4476.9	865.465	Putative receptor protein kinase ZmPK1 OS=Zeamays GN=PK1 PE=2 SV=2	hypothetical protein OsI_12106 [Oryza sativa Indica Group]	Os03g0422800; hypothetical protein	B_lectin, D-mannose binding lectin. These proteins include mannose-specific lectins from plants as well as bacteriocins from bacteria.	No hit
Cg-lib45_c19104	1522.17	566.784	-2.7	7.30374e-05	0.990899	195.189	232.582	Probably inactive leucine-rich repeatreceptor-like protein kinase At5g48380 OS=Arabidopsisthaliana GN=At5g48380 PE=1 SV=1	unknown [Picea sitchensis]	SORBIDRAFT_05g006860; hypothetical protein	No hit	No hit
Cg-lib45_c741	4778.68	1775.82	-2.7	0.000100504	0.988615	127.466	913.135	Poly [ADP-ribose] polymerase 1 OS=Oryzasativa subsp. japonica GN=PARP1 PE=2 SV=1	PREDICTED: hypothetical protein [Vitis vinifera]	hypothetical protein LOC100261796; K10798 poly [ADP-ribose] polymerase [EC:2.4.2.30]	zf-PARP, Poly(ADP-ribose) polymerase and DNA-Ligase Zn-finger region. Poly(ADP-ribose) polymerase is an important regulatory component of the cellular response to DNA damage. The amino-terminal region of Poly(ADP-ribose) polymerase consists of two PARP-type zinc fingers. This region acts as a DNA nick sensor.	No hit
F05GI4S01CEQIV	2226.25	817.36	-2.7	0.000127673	0.98654	1387.72	380.471	No hits found	predicted protein [Populus trichocarpa]	hypothetical protein	Lectin_legB, Legume lectin domain.	E3 ubiquitin ligase [Posttranslational modification, protein turnover, chaperones].
F05GI4S01C9X9W	1979.29	728.781	-2.7	0.000128539	0.986477	172.304	357.388	Protein WAX2 OS=Arabidopsis thaliana GN=WAX2PE=1 SV=1	predicted protein [Physcomitrella patens subsp. patens]	hypothetical protein	No hit	No hit
Cg-lib45_c3979	5568.72	2096.15	-2.7	0.000195095	0.981909	2496.44	1153.95	Disease resistance protein ADR1 OS=Arabidopsis thaliana GN=ADR1 PE=2 SV=2	unknown [Picea sitchensis]	nbs-lrr resistance protein	NB-ARC, NB-ARC domain.	No hit
Cg-lib45_c13591	3044.49	1137.55	-2.7	0.000260631	0.977879	2062.73	570.183	No hits found	hypothetical protein OsI_06477 [Oryza sativa Indica Group]	SORBIDRAFT_03g002430; hypothetical protein	No hit	ATP-citrate lyase [Energy production and conversion].
F05GI4S01BWNMK	950.894	351.624	-2.7	0.000444501	0.968033	347.36	178.699	No hits found	leucine rich repeat receptor kinase, putative [Ricinus communis]	leucine rich repeat receptor kinase, putative (EC:1.3.1.74)	No hit	C-3 sterol dehydrogenase/3-beta-hydroxysteroid dehydrogenase and related dehydrogenases [Lipid transport and metabolism, Amino acid transport and metabolism].
Cg-lib45_c2799	4378.94	1571.46	-2.8	9.08652e-07	0.99959	1035.81	469.449	Solute carrier family 22 member 15-likeOS=Xenopus tropicalis GN=slc22a15b PE=2 SV=1	PREDICTED: hypothetical protein [Vitis vinifera]	hypothetical protein LOC100265876	MFS_1, Major Facilitator Superfamily.	No hit
Cg-lib45_c15449	5298.77	1881.92	-2.8	5.87736e-06	0.998461	1517.76	792.174	No hits found	No significant hit	No significant hit	FAP, Fibronectin-attachment protein (FAP). This family contains bacterial fibronectin-attachment proteins (FAP). Family members are rich in alanine and proline, are approximately 300 long, and seem to be restricted to mycobacteria. These proteins contain a fibronectin-binding motif that allows mycobacteria to bind to fibronectin in the extracellular matrix.	No hit
Cg-lib45_c6686	3112.25	1092.94	-2.8	8.74443e-06	0.997962	225.897	440.064	No hits found	conserved hypothetical protein [Ricinus communis]	hypothetical protein	No hit	No hit
Cg-lib45_c9587	63.599	23.0213	-2.8	1.18434e-05	0.997475	46.4145	3.52884	No hits found	No significant hit	No significant hit	No hit	WASP-interacting protein VRP1/WIP, contains WH2 domain [Cytoskeleton].
Cg-lib45_c9048	4885.31	1759.84	-2.8	1.21588e-05	0.997428	1182.64	761.259	No hits found	No significant hit	No significant hit	No hit	No hit
Cg-lib45_c16143	3886.14	1402.32	-2.8	3.98013e-05	0.994061	2207.97	626.557	No hits found	unknown [Picea sitchensis]	10-deacetylbaccatin III 10-O-acetyltransferase	Transferase, Transferase family. This family includes a number of transferase enzymes. These include anthranilate N-hydroxycinnamoyl/benzoyltransferase that catalyses the first committed reaction of phytoalexin biosynthesis. Deacetylvindoline 4-O-acetyltransferase EC:2.3.1.107 catalyses the last step in vindoline biosynthesis is also a member of this family. The motif HXXXD is probably part of th…	TATA-box binding protein (TBP), component of TFIID and TFIIIB [Transcription].
Cg-lib45_c10878	2536.7	915.751	-2.8	6.11262e-05	0.991969	709.635	418.336	Alpha-glucan phosphorylase, H isozyme OS=Triticum aestivum PE=2 SV=1	PREDICTED: hypothetical protein [Vitis vinifera]	hypothetical protein LOC100251865; K00688 starch phosphorylase [EC:2.4.1.1]	Phosphorylase, Carbohydrate phosphorylase. The members of this family catalyse the formation of glucose 1-phosphate from one of the following polyglucoses; glycogen, starch, glucan or maltodextrin.	No hit
Cg-lib45_c5136	2385.83	852.223	-2.8	6.42627e-05	0.991681	1518.5	317.784	Protein TIFY 10A OS=Arabidopsis thalianaGN=TIFY10A PE=1 SV=1	unknown [Picea sitchensis]	hypothetical protein	CCT_2, Divergent CCT motif. This short motif is found in a number of plant proteins. It appears to be related to the N-terminal half of the CCT motif. The CCT motif is about 45 amino acids long and contains a putative nuclear localisation signal within the second half of the CCT motif.	No hit
F05GI4S01EUBES	2081.51	735.37	-2.8	0.00013201	0.986222	307.962	415.863	Putative multidrug resistance protein OS=Oryza sativa subsp. japonica GN=Os02g0190300 PE=3 SV=1	hypothetical protein SORBIDRAFT_04g006100 [Sorghum bicolor]	SORBIDRAFT_04g006100; hypothetical protein	No hit	No hit
F05GI4S01C3O4W	1548.69	560.013	-2.8	0.000224114	0.980078	28.1245	297.281	Transcription factor AS1 OS=Arabidopsisthaliana GN=AS1 PE=1 SV=1	myb family transcription factor [Castanea mollissima]	asymmetric leaves1 and rough sheath, putative	Myb_DNA-binding, Myb-like DNA-binding domain. This family contains the DNA binding domains from Myb proteins, as well as the SANT domain family.	1,3-beta-glucan synthase/callose synthase catalytic subunit [Cell wall/membrane/envelope biogenesis].
Cg-lib45_c9629	809.456	285.538	-2.8	0.000329958	0.97396	197.636	135.111	OTU domain-containing protein DDB_G0284757 OS=Dictyostelium discoideum GN=DDB_G0284757 PE=4 SV=2	predicted protein [Populus trichocarpa]	hypothetical protein	OTU, OTU-like cysteine protease. This family is comprised of a group of predicted cysteine proteases, homologous to the Ovarian Tumour (OTU) gene in Drosophila. Members include proteins from eukaryotes, viruses and pathogenic bacterium. The conserved cysteine and histidine, and possibly the aspartate, represent the catalytic residues in this putative group of proteases.	No hit
Cg-lib45_c13237	855.131	305.127	-2.8	0.000333986	0.973741	327.571	146.883	No hits found	unknown [Picea sitchensis]	No hits found	No hit	No hit
F05GI4S01EY5JV	1227.49	445.525	-2.8	0.000454599	0.967536	443.384	239.857	No hits found	unknown [Picea sitchensis]	hypothetical protein	PMEI, Plant invertase/pectin methylesterase inhibitor. This domain inhibits pectin methylesterases (PMEs) and invertases through formation of a non-covalent 1:1 complex. It has been implicated in the regulation of fruit development, carbohydrate metabolism and cell wall extension. It may also be involved in inhibiting microbial pathogen PMEs. It has been observed that it is often expressed as a l…	No hit
Cg-lib45_c20712	6604.68	2364.77	-2.8	0.000470564	0.966759	2723.21	1573.87	Peptide transporter PTR3-B OS=Arabidopsisthaliana GN=PTR3-B PE=2 SV=1	oligopeptide transporter, putative [Ricinus communis]	oligopeptide transporter, putative	No hit	Cytochrome c oxidase, subunit Vb/COX4 [Energy production and conversion].
F05GI4S01C9XCO	11376.7	3974.7	-2.9	3.64437e-08	0.999958	377.481	1244.73	Probable inorganic phosphate transporter 1-5OS=Arabidopsis thaliana GN=PHT1-5 PE=2 SV=2	phosphate transporter [Lotus japonicus]	inorganic phosphate transporter, putative	Sugar_tr, Sugar (and other) transporter.	Plasma membrane H+-transporting ATPase [Inorganic ion transport and metabolism].
Cg-lib45_lrc717	3711.4	1271.48	-2.9	8.15374e-07	0.99962	465.661	404.368	Probable pectate lyase 18 OS=Arabidopsisthaliana GN=At4g24780 PE=2 SV=2	unknown [Zea mays]	hypothetical protein LOC100273705	Pec_lyase_C, Pectate lyase. This enzyme forms a right handed beta helix structure. Pectate lyase is an enzyme involved in the maceration and soft rotting of plant tissue.	No hit
F05GI4S01APBZV	2419.87	826.17	-2.9	1.02384e-06	0.999553	149.781	256.733	Auxin-responsive protein IAA11 OS=Oryzasativa subsp. japonica GN=IAA11 PE=2 SV=1	auxin-induced protein 3 [Pinus taeda]	hypothetical protein	AUX_IAA, AUX/IAA family. Transcription of the AUX/IAA family of genes is rapidly induced by the plant hormone auxin. Some members of this family are longer and contain an N terminal DNA binding domain. The function of this region is uncertain.	Ubiquinol cytochrome c reductase, subunit QCR2 [Energy production and conversion].
Cg-lib45_c9998	1831.62	642.256	-2.9	4.24641e-06	0.998778	543.767	175.69	No hits found	No hits found	No hits found	No hit	Tomosyn and related SNARE-interacting proteins [Intracellular trafficking, secretion, and vesicular transport].
F05GI4S01B74JP	6782.33	2347.37	-2.9	1.36156e-05	0.997214	883.775	1176.51	Chemocyanin OS=Lilium longiflorum PE=1 SV=1	unknown [Picea sitchensis]	Os03g0709300; hypothetical protein	Cu_bind_like, Plastocyanin-like domain. This family represents a domain found in flowering plants related to the copper binding protein plastocyanin. Some members of this family may not bind copper due to the lack of key residues.	Predicted hydrolase related to dienelactone hydrolase [General function prediction only].
F05GI4S01A2OCO	4164.07	1446.92	-2.9	1.48711e-05	0.997034	3060.17	561.644	Arogenate dehydratase/prephenate dehydratase6, chloroplastic OS=Arabidopsis thaliana GN=ADT6 PE=1SV=1	unknown [Picea sitchensis]	hypothetical protein LOC100267022	PDT, Prephenate dehydratase. This protein is involved in Phenylalanine biosynthesis. This protein catalyses the decarboxylation of prephenate to phenylpyruvate.	No hit
Cg-lib45_c2635	4733.09	1636.12	-2.9	2.53161e-05	0.995683	487.966	825.044	No hits found	dirigent-like protein pDIR4 [Picea engelmannii x Picea glauca]	hypothetical protein	Dirigent, Dirigent-like protein. This family contains a number of proteins which are induced during disease response in plants. Members of this family are involved in lignification.	Vesicle coat complex AP-2, alpha subunit [Intracellular trafficking, secretion, and vesicular transport].
Cg-lib45_c15329	8929.99	3101.12	-2.9	4.4113e-05	0.993615	7182.74	1543.21	No hits found	unknown [Picea sitchensis]	No significant hit	No hit	UDP-glucose pyrophosphorylase [Carbohydrate transport and metabolism].
Cg-lib45_c21803	9167.25	3128.76	-2.9	4.99335e-05	0.993033	1720.27	1873.04	Blue copper protein OS=Pisum sativum PE=2 SV=1	unknown [Picea sitchensis]	hypothetical protein	Cu_bind_like, Plastocyanin-like domain. This family represents a domain found in flowering plants related to the copper binding protein plastocyanin. Some members of this family may not bind copper due to the lack of key residues.	No hit
Cg-lib45_c8290	4380.06	1497.14	-2.9	5.10258e-05	0.992926	144.94	855.729	No hits found	unknown [Picea sitchensis]	hypothetical protein	No hit	Mitochondrial RNA helicase SUV3, DEAD-box superfamily [RNA processing and modification].
Cg-lib45_c6553	11621.6	4043.71	-2.9	8.53126e-05	0.989851	342.474	2577.73	Probable WRKY transcription factor 71OS=Arabidopsis thaliana GN=WRKY71 PE=2 SV=1	WRKY7 - superfamily of TFs having WRKY and zinc finger domains [Zeamays]	WRKY7 - superfamily of TFs having WRKY and zinc finger domains	WRKY, WRKY DNA -binding domain.	No hit
F05GI4S01BQSV9	685.652	239.822	-2.9	9.54168e-05	0.989022	142.475	89.8181	No hits found	unknown [Picea sitchensis]	No significant hit	No hit	No hit
Cg-lib45_c2434	5406.62	1891.65	-2.9	0.000111452	0.987761	3923.01	1050.78	No hits found	No significant hit	No significant hit	No hit	Phosphoesterases [General function prediction only].
Cg-lib45_c2596	8746.88	2979.76	-2.9	0.000132915	0.986157	7429.26	1779.23	12-oxophytodienoate reductase 3 OS=Solanumlycopersicum GN=OPR3 PE=1 SV=1	Os08g0459600 [Oryza sativa (japonica cultivar-group)]	Os08g0459600; hypothetical protein ; K05894 12-oxophytodienoic acid reductase [EC:1.3.1.42]	Oxidored_FMN, NADH:flavin oxidoreductase / NADH oxidase family.	No hit
F05GI4S01EN12Y	1580.18	542.476	-2.9	0.000137275	0.985841	397.203	295.151	No hits found	unknown [Picea sitchensis]	SORBIDRAFT_01g031950; hypothetical protein	No hit	60S acidic ribosomal protein P0 [Translation, ribosomal structure and biogenesis].
Cg-lib45_c15003	2484.41	848.868	-2.9	0.000186919	0.98244	1201.06	504.314	No hits found	PREDICTED: hypothetical protein [Vitis vinifera]	GSVIVT00030290001; hypothetical protein LOC100245676	Glyco_transf_8, Glycosyl transferase family 8. This family includes enzymes that transfer sugar residues to donor molecules. Members of this family are involved in lipopolysaccharide biosynthesis and glycogen synthesis. This family includes Lipopolysaccharide galactosyltransferase, lipopolysaccharide glucosyltransferase 1, and glycogenin glucosyltransferase.	No hit
F05GI4S01EF9OF	1534.8	525.861	-2.9	0.000192947	0.982048	73.1163	307.787	Soluble inorganic pyrophosphatase OS=Zea maysGN=IPP PE=2 SV=1	unknown [Picea sitchensis]	hypothetical protein LOC100216827; K01507 inorganic pyrophosphatase [EC:3.6.1.1]	No hit	No hit
F05GI4S01BWLRN	4718.05	1620.81	-2.9	0.000225098	0.980018	2959.94	1002.75	Probable lipoxygenase 6 OS=Oryza sativa subsp.japonica GN=Os03g0179900 PE=2 SV=2	hypothetical protein OsJ_09649 [Oryza sativa Japonica Group]	Os03g0179900; hypothetical protein ; K00454 lipoxygenase [EC:1.13.11.12]	Lipoxygenase, Lipoxygenase.	Ribosomal protein S6 kinase and related proteins [General function prediction only, Signal transduction mechanisms].
F05GI4S01APRX9	1767.35	600.165	-2.9	0.000250857	0.978458	179.616	368.232	Mannose/glucose-specific lectin (Fragment)OS=Parkia platycephala PE=1 SV=1	pentatricopeptide repeat-containing protein, putative [Ricinuscommunis]	pentatricopeptide repeat-containing protein, putative	Jacalin, Jacalin-like lectin domain. Proteins containing this domain are lectins. It is found in 1 to 6 copies in these proteins. The domain is also found in the animal prostatic spermine-binding protein.	No hit
Cg-lib45_c6286	3648.65	1259	-2.9	0.000323184	0.97433	1358.75	851.683	Putative multidrug resistance protein OS=Oryza sativa subsp. japonica GN=Os02g0190300 PE=3 SV=1	multidrug/pheromone exporter, MDR family, ABC transporter family [Populus trichocarpa]	SORBIDRAFT_04g006100; hypothetical protein	ABC_tran, ABC transporter. ABC transporters for a large family of proteins responsible for translocation of a variety of compounds across biological membranes. ABC transporters are the largest family of proteins in many completely sequenced bacteria. ABC transporters are composed of two copies of this domain and two copies of a transmembrane domain pfam00664. These four domains may belong to a si…	No hit
Cg-lib45_lrc543	9869.56	3300.44	-3	8.10465e-08	0.999926	1539.8	1199.77	No hits found	unknown [Picea sitchensis]	hypothetical protein	Phi_1, Phosphate-induced protein 1 conserved region. Family of conserved plant proteins. Conserved region identified in a phosphate-induced protein of unknown function.	No hit
Cg-lib45_lrc21788	22285.5	7371.44	-3	1.28334e-07	0.999897	3844.29	3172.5	No hits found	dehydrin 9 protein [Pinus sylvestris]	No significant hit	Dehydrin, Dehydrin.	No hit
Cg-lib45_c9757	10316.2	3404.89	-3	2.91122e-07	0.999817	3629.85	1247.31	Potassium transporter 5 OS=Arabidopsisthaliana GN=POT5 PE=1 SV=1	PREDICTED: hypothetical protein [Vitis vinifera]	hypothetical protein LOC100266566	K_trans, K+ potassium transporter. This is a family of K+ potassium transporters that are conserved across phyla, having both bacterial (KUP), yeast (HAK), and plant (AtKT) sequences as members.	Transcription initiation factor IIE, beta subunit [Transcription].
Cg-lib45_c19926	4214.66	1410.49	-3	5.39621e-07	0.999716	2209.33	377.21	Probable fructokinase-4 OS=Arabidopsisthaliana GN=At3g59480 PE=2 SV=1	unknown [Picea sitchensis]	fructokinase, putative (EC:2.7.1.4); K00847 fructokinase [EC:2.7.1.4]	PfkB, pfkB family carbohydrate kinase. This family includes a variety of carbohydrate and pyrimidine kinases.	Carbohydrate kinase [Carbohydrate transport and metabolism].
Cg-lib45_lrc2207	12417.5	4144.2	-3	7.47824e-07	0.999642	1277.18	1835.04	Phosphoethanolamine/phosphocholinephosphatase OS=Mus musculus GN=Phospho1 PE=2 SV=1	unknown [Picea sitchensis]	GSVIVT00032171001; hypothetical protein LOC100247400	Put_Phosphatase, Putative Phosphatase. This family contains a number of putative eukaryotic acid phosphatases. Some family members represent the products of the PSI14 phosphatase family in Lycopersicon esculentum (Tomato).	Enolase [Carbohydrate transport and metabolism].
Cg-lib45_lrc21393	14885.1	4956.92	-3	7.71336e-07	0.999635	1289.14	2400.05	No hits found	dehydrin 9 protein [Pinus sylvestris]	No significant hit	Dehydrin, Dehydrin.	Inorganic phosphate transporter [Inorganic ion transport and metabolism].
Cg-lib45_c11518	6912.03	2283.69	-3	2.12964e-06	0.99925	3215.15	969.604	Centrin-1 OS=Mus musculus GN=Cetn1 PE=2 SV=1	unknown [Picea sitchensis]	GSVIVT00026121001; hypothetical protein LOC100265313	No hit	No hit
Cg-lib45_c17669	8611.91	2913.83	-3	2.34622e-06	0.999197	3208.11	1288.42	U-box domain-containing protein 4OS=Arabidopsis thaliana GN=PUB4 PE=1 SV=2	armadillo/beta-catenin repeat family protein [Arabidopsis thaliana]	SORBIDRAFT_01g049470; hypothetical protein	Arm, Armadillo/beta-catenin-like repeat. Approx. 40 amino acid repeat. Tandem repeats form super-helix of helices that is proposed to mediate interaction of beta-catenin with its ligands. CAUTION: This family does not contain all known armadillo repeats.	Predicted dehydrogenase [Secondary metabolites biosynthesis, transport and catabolism].
Cg-lib45_c2312	3744.94	1231.75	-3	5.22997e-06	0.998583	970.636	541.086	Subtilisin-like protease OS=Arabidopsis thaliana GN=ARA12 PE=1 SV=1	unnamed protein product [Vitis vinifera]	hypothetical protein LOC100246441	PA, PA domain. The PA (Protease associated) domain is found as an insert domain in diverse proteases. The PA domain is also found in a plant vacuolar sorting receptor and members of the RZF family. It has been suggested that this domain forms a lid-like structure that covers the active site in active proteases, and is involved in protein recognition in vacuolar sorting receptors.	Serine/threonine protein kinase [Signal transduction mechanisms].
Cg-lib45_c3754	2326.86	783.354	-3	1.53266e-05	0.996971	1544.63	298.682	Transcription factor bHLH113 OS=Arabidopsisthaliana GN=BHLH113 PE=2 SV=1	unknown [Picea sitchensis]	hypothetical protein LOC100249018	No hit	Mitochondrial processing peptidase, beta subunit, and related enzymes (insulinase superfamily) [Posttranslational modification, protein turnover, chaperones].
Cg-lib45_c1674	3666.64	1237.31	-3	2.74133e-05	0.995434	1562.37	611.854	No hits found	unknown [Picea sitchensis]	hypothetical protein	No hit	Nuclear pore complex, Nup98 component (sc Nup145/Nup100/Nup116) [Nuclear structure, Intracellular trafficking, secretion, and vesicular transport].
Cg-lib45_c2837	5060.88	1700.02	-3	3.9417e-05	0.994102	3767.38	852.229	No hits found	No significant hit	No significant hit	No hit	No hit
F05GI4S01DSMDZ	3736.18	1261.5	-3	4.2831e-05	0.993746	2187.34	637.296	Amino acid permease 5 OS=Arabidopsis thalianaGN=AAP5 PE=1 SV=1	unknown [Picea sitchensis]	PTRAAP4; amino acid permease	No hit	Hydroxyindole-O-methyltransferase and related SAM-dependent methyltransferases [General function prediction only].
Cg-lib45_c13111	3934.93	1312.48	-3	5.11135e-05	0.992918	2780.87	694.468	No hits found	hypothetical protein OsJ_00795 [Oryza sativa Japonica Group]	serine-threonine protein kinase, plant-type, putative (EC:2.7.11.25)	B_lectin, D-mannose binding lectin. These proteins include mannose-specific lectins from plants as well as bacteriocins from bacteria.	No hit
Cg-lib45_c10698	795.746	264.328	-3	6.23332e-05	0.991857	455.946	97.3082	Nuclear transcription factor Y subunit C-2OS=Arabidopsis thaliana GN=NFYC2 PE=1 SV=2	unknown [Picea sitchensis]	NF-YC2; NF-YC2 (NUCLEAR FACTOR Y, SUBUNIT C2); DNA binding / transcription activator/ transcription factor	CBFD_NFYB_HMF, Histone-like transcription factor (CBF/NF-Y) and archaeal histone. This family includes archaebacterial histones and histone like transcription factors from eukaryotes.	Dehydrogenases with different specificities (related to short-chain alcohol dehydrogenases) [Secondary metabolites biosynthesis, transport and catabolism].
Cg-lib45_c16216	2633.62	889.225	-3	0.000188227	0.982355	1792.31	518.193	Glucan endo-1,3-beta-glucosidase 8OS=Arabidopsis thaliana GN=At1g64760 PE=1 SV=2	beta-1,3-glucanase, acidic [Coffea arabica]	Glucan endo-1,3-beta-glucosidase precursor, putative (EC:3.2.1.39)	X8, X8 domain. The X8 domain domain contains 6 conserved cysteine residues that presumably form three disulphide bridges. The domain is found in an Olive pollen allergen as well as at the C-terminus of family 17 glycosyl hydrolases. This domain may be involved in carbohydrate binding.	No hit
F05GI4S01BA13L	1693.5	562.758	-3	0.000198985	0.981659	1967	242.45	No hits found	hypothetical protein POPTRDRAFT_756271 [Populus trichocarpa]	hypothetical protein	No hit	No hit
Cg-lib45_c4458	528.579	178.502	-3	0.000240013	0.979108	340.984	61.4197	No hits found	unknown protein [Arabidopsis thaliana]	hypothetical protein	No hit	Xaa-Pro aminopeptidase [Amino acid transport and metabolism].
F05GI4S01EBGDS	172.559	57.1426	-3	0.000255221	0.978198	108.048	15.55	Chlorophyll a-b binding protein, chloroplasticOS=Petunia hybrida PE=2 SV=1	Type II chlorophyll a /b-binding protein [Pinus sylvestris]	chlorophyll A/B binding protein, putative	No hit	No hit
F05GI4S01EU4VV	1345.1	448.651	-3	0.000365767	0.972043	997.308	267.222	Ethylene-responsive transcription factorERF017 OS=Arabidopsis thaliana GN=ERF017 PE=2 SV=1	unknown [Picea sitchensis]	AP2 domain-containing transcription factor, putative	AP2, AP2 domain. This 60 amino acid residue domain can bind to DNA and is found in transcription factor proteins.	No hit
F05GI4S01EPY1V	1327.96	437.605	-3	0.000398662	0.970335	52.5868	298.577	Putative multidrug resistance protein OS=Oryza sativa subsp. japonica GN=Os02g0190300 PE=3 SV=1	hypothetical protein SORBIDRAFT_04g006100 [Sorghum bicolor]	SORBIDRAFT_04g006100; hypothetical protein	No hit	Exosomal 3'-5' exoribonuclease complex, subunit Rrp4 [RNA processing and modification].
Cg-lib45_c12409	7076.69	2302.79	-3.1	8.3211e-08	0.999925	2297.39	746.664	No hits found	unknown [Picea sitchensis]	No significant hit	DUF1685, Protein of unknown function (DUF1685). The members of this family are hypothetical eukaryotic proteins of unknown function. The region in question is approximately 100 amino acid residues long.	No hit
Cg-lib45_c3304	10213.4	3286.47	-3.1	1.20657e-07	0.999902	6232.9	1020.06	Protein TIFY 10B OS=Arabidopsis thalianaGN=TIFY10B PE=1 SV=1	unknown [Picea sitchensis]	GSVIVT00016403001; hypothetical protein LOC100254231	tify, tify domain. This short possible domain is found in a variety of plant transcription factors that contain GATA domains as well as other motifs. Although previously known as the Zim domain this is now called the tify domain after its most conserved amino acids. TIFY proteins can be further classified into two groups depending on the presence (group I) or absence (group II) of a C2C2-GATA dom…	No hit
F05GI4S01CZ38G	7128.87	2304.72	-3.1	4.46223e-07	0.999752	2243.4	962.318	Cationic peroxidase 1 OS=Arachis hypogaeaGN=PNC1 PE=1 SV=2	peroxidase [Picea abies]	hypothetical protein LOC100263665	No hit	No hit
Cg-lib45_c20582	6602.44	2149.06	-3.1	2.37301e-06	0.99919	1641.42	984.894	Probable phospholipid hydroperoxideglutathione peroxidase OS=Spinacia oleracea PE=2 SV=1	unknown [Picea sitchensis]	glutathione peroxidase, putative (EC:1.11.1.12); K00432 glutathione peroxidase [EC:1.11.1.9]	No hit	No hit
Cg-lib45_c2137	4529.36	1472.11	-3.1	3.57328e-06	0.998918	1000.9	690.33	AP2-like ethylene-responsive transcriptionfactor AIL1 OS=Arabidopsis thaliana GN=AIL1 PE=2 SV=1	AINTEGUMENTA-like protein [Ginkgo biloba]	hypothetical protein LOC100252316	AP2, AP2 domain. This 60 amino acid residue domain can bind to DNA and is found in transcription factor proteins.	No hit
F05GI4S01DXUZ6	1501.88	491.738	-3.1	5.3563e-06	0.998559	252.1	190.83	LOB domain-containing protein 30OS=Arabidopsis thaliana GN=LBD30 PE=2 SV=1	LOB domain-containing protein, putative [Ricinus communis]	LOB domain-containing protein, putative	DUF260, Protein of unknown function DUF260.	No hit
Cg-lib45_c11933	5551.71	1817.74	-3.1	2.78079e-05	0.995387	3555.97	957.343	No hits found	unknown [Picea sitchensis]	No significant hit	No hit	Mitogen-activated protein kinase [Signal transduction mechanisms].
F05GI4S01DNGU2	8469.03	2769.32	-3.1	5.87776e-05	0.992187	1006.79	1837.35	Cytochrome P450 78A4 OS=Pinus radiataGN=CYP78A4 PE=2 SV=1	C78A4_PINRA RecName: Full=Cytochrome P450 78A4	GSVIVT00007671001; hypothetical protein LOC100263118	p450, Cytochrome P450. Cytochrome P450s are haem-thiolate proteins involved in the oxidative degradation of various compounds. They are particularly well known for their role in the degradation of environmental toxins and mutagens. They can be divided into 4 classes, according to the method by which electrons from NAD(P)H are delivered to the catalytic site. Sequence conservation is relatively lo…	No hit
Cg-lib45_c15315	3861.21	1257.97	-3.1	8.34849e-05	0.990004	2088.44	771.372	No hits found	ubiquitin-protein ligase, putative [Ricinus communis]	ubiquitin-protein ligase, putative	No hit	No hit
Cg-lib45_c6355	2572.54	822.016	-3.1	0.000104821	0.988275	1234.87	533.289	LOB domain-containing protein 11OS=Arabidopsis thaliana GN=LBD11 PE=2 SV=1	unknown [Picea sitchensis]	GSVIVT00024480001; hypothetical protein LOC100251969	DUF260, Protein of unknown function DUF260.	Adenylate kinase [Nucleotide transport and metabolism].
F05GI4S01EVIVY	6004.24	1942.81	-3.1	0.000118447	0.987228	4491.16	1245.36	Probable LRR receptor-likeserine/threonine-protein kinase At1g56140 OS=Arabidopsisthaliana GN=At1g56140 PE=1 SV=2	hypothetical protein SORBIDRAFT_07g028670 [Sorghum bicolor]	SORBIDRAFT_07g028670; hypothetical protein	No hit	Uncharacterized proteins of PilT N-term./Vapc superfamily [General function prediction only].
Cg-lib45_c14029	2662.71	854.81	-3.1	0.000148141	0.985067	678.118	577.7	Homeobox-leucine zipper protein ATHB-15 OS=Arabidopsis thaliana GN=ATHB-15 PE=1 SV=1	class III HD-Zip protein HDZ32 [Pinus taeda]	DNA binding protein, putative	MEKHLA, MEKHLA domain. The MEKHLA domain shares similarity with the PAS domain and is found in the 3' end of plant HD-ZIP III homeobox genes, and bacterial proteins.	No hit
F05GI4S01EBA3D	1746.99	570.684	-3.1	0.000356187	0.972549	1484.93	353.386	Probable indole-3-acetic acid-amido synthetaseGH3.1 OS=Arabidopsis thaliana GN=GH3.1 PE=2 SV=1	GH3 family protein [Populus trichocarpa]	GH3-4; GH3 family protein	GH3, GH3 auxin-responsive promoter.	No hit
Cg-lib45_c15977	1610.08	527.005	-3.1	0.000436295	0.968439	1531.5	327.157	K(+)/H(+) antiporter 1 OS=Schizosaccharomycespombe GN=kha1 PE=2 SV=1	PREDICTED: hypothetical protein [Vitis vinifera]	hypothetical protein LOC100266624	Na_H_Exchanger, Sodium/hydrogen exchanger family. Na/H antiporters are key transporters in maintaining the pH of actively metabolising cells. The molecular mechanisms of antiport are unclear. These antiporters contain 10-12 transmembrane regions (M) at the amino-terminus and a large cytoplasmic region at the carboxyl terminus. The transmembrane regions M3-M12 share identity with other members of …	No hit
Cg-lib45_c9787	4786.46	1512.74	-3.2	1.97126e-07	0.999861	879.987	511.976	No hits found	unknown [Picea sitchensis]	hypothetical protein	HMA, Heavy-metal-associated domain.	Chaperonin complex component, TCP-1 delta subunit (CCT4) [Posttranslational modification, protein turnover, chaperones].
F05GI4S01D1ZMV	61.507	19.0653	-3.2	6.41465e-06	0.998363	53.9353	5.76318	Probable WRKY transcription factor 45OS=Arabidopsis thaliana GN=WRKY45 PE=2 SV=1	putative WRKY-like transcriptional regulator protein [Arabidopsisthaliana]	WRKY45; WRKY45; transcription factor	No hit	No hit
Cg-lib45_c13273	8952.05	2777.61	-3.2	8.5293e-06	0.997998	2827.39	1636.08	LOB domain-containing protein 11OS=Arabidopsis thaliana GN=LBD11 PE=2 SV=1	unknown [Picea sitchensis]	LOB domain-containing protein, putative	DUF260, Protein of unknown function DUF260.	No hit
F05GI4S01ERQ8Y	2674.29	842.69	-3.2	1.48899e-05	0.997032	828.667	448.451	Probable phospholipid hydroperoxideglutathione peroxidase OS=Mesembryanthemum crystallinumGN=GPXMC1 PE=2 SV=1	unknown [Picea sitchensis]	PtrcGpx3_2; glutathione peroxidase; K00432 glutathione peroxidase [EC:1.11.1.9]	GSHPx, Glutathione peroxidase.	No hit
Cg-lib45_c20038	6473.67	2044.35	-3.2	3.04998e-05	0.995077	1635.91	1303.59	2-succinylbenzoate--CoA ligase OS=Geobacillussp. (strain WCH70) GN=menE PE=3 SV=1	AMP dependent ligase, putative [Ricinus communis]	AMP dependent ligase, putative (EC:6.2.1.26)	AMP-binding, AMP-binding enzyme.	Karyopherin (importin) alpha [Intracellular trafficking, secretion, and vesicular transport].
Cg-lib45_c13572	3545.66	1104.44	-3.2	3.57427e-05	0.994494	2251.13	607.88	Lipoxygenase 3, chloroplastic OS=Arabidopsisthaliana GN=LOX3 PE=2 SV=1	predicted protein [Populus trichocarpa]	hypothetical protein	Lipoxygenase, Lipoxygenase.	No hit
Cg-lib45_c16765	4575.52	1434.54	-3.2	6.97463e-05	0.991189	3591.4	896.531	Cytochrome P450 94A1 OS=Vicia sativaGN=CYP94A1 PE=2 SV=2	cytochrome P450, putative [Ricinus communis]	cytochrome P450, putative (EC:1.14.14.1)	p450, Cytochrome P450. Cytochrome P450s are haem-thiolate proteins involved in the oxidative degradation of various compounds. They are particularly well known for their role in the degradation of environmental toxins and mutagens. They can be divided into 4 classes, according to the method by which electrons from NAD(P)H are delivered to the catalytic site. Sequence conservation is relatively lo…	Glutathione S-transferase [Posttranslational modification, protein turnover, chaperones].
F05GI4S01AXJ95	2003.81	623.134	-3.2	8.16438e-05	0.990159	1015.16	385.222	Inorganic phosphate transporter 1-4OS=Arabidopsis thaliana GN=PHT1-4 PE=1 SV=1	predicted protein [Physcomitrella patens subsp. patens]	hypothetical protein	Sugar_tr, Sugar (and other) transporter.	No hit
F05GI4S01EDP5N	2531.98	799.556	-3.2	0.000134939	0.98601	1934.19	502.349	K(+)/H(+) antiporter 13 OS=Arabidopsisthaliana GN=CHX13 PE=1 SV=1	predicted protein [Physcomitrella patens subsp. patens]	hypothetical protein	No hit	No hit
F05GI4S01CX0A2	1395.77	433.274	-3.2	0.000167303	0.983745	967.793	275.333	Homeobox-leucine zipper protein ATHB-6OS=Arabidopsis thaliana GN=ATHB-6 PE=1 SV=1	unknown [Populus trichocarpa]	hypothetical protein LOC100246330	HALZ, Homeobox associated leucine zipper.	No hit
F05GI4S01BW7XO	2318.64	732.559	-3.2	0.000362517	0.972214	332.033	580.937	Sulfate transporter 3.2 OS=Arabidopsisthaliana GN=SULTR3;2 PE=2 SV=1	unnamed protein product [Vitis vinifera]	hypothetical protein LOC100244269	STAS, STAS domain. The STAS (after Sulphate Transporter and AntiSigma factor antagonist) domain is found in the C terminal region of Sulphate transporters and bacterial antisigma factor antagonists. It has been suggested that this domain may have a general NTP binding function.	No hit
Cg-lib45_c11009	4427.01	1340.78	-3.3	1.95898e-07	0.999862	367.987	543.821	Probable pectate lyase 15 OS=Arabidopsisthaliana GN=At4g13710 PE=2 SV=1	unknown [Picea sitchensis]	hypothetical protein LOC100243265	Pec_lyase_C, Pectate lyase. This enzyme forms a right handed beta helix structure. Pectate lyase is an enzyme involved in the maceration and soft rotting of plant tissue.	Neutral trehalase [Carbohydrate transport and metabolism].
Cg-lib45_c13885	4443.43	1364.39	-3.3	4.29544e-07	0.999759	922.314	608.579	Thioredoxin reductase 1 OS=Arabidopsisthaliana GN=NTR1 PE=1 SV=2	unknown [Picea sitchensis]	NTRB; NTRB (NADPH-DEPENDENT THIOREDOXIN REDUCTASE B); thioredoxin-disulfide reductase; K00384 thioredoxin reductase (NADPH) [EC:1.8.1.9]	Pyr_redox_2, Pyridine nucleotide-disulphide oxidoreductase. This family includes both class I and class II oxidoreductases and also NADH oxidases and peroxidases. This domain is actually a small NADH binding domain within a larger FAD binding domain.	No hit
Cg-lib45_c10392	4808.25	1443.81	-3.3	6.62044e-07	0.999672	1706.46	606.586	Potassium transporter 5 OS=Arabidopsisthaliana GN=POT5 PE=1 SV=1	high-affinity K+ transporter HAK5 [Thellungiella halophila]	HAK5; HAK5 (HIGH AFFINITY K+ TRANSPORTER 5); potassium ion transmembrane transporter/ potassium:sodium symporter	K_trans, K+ potassium transporter. This is a family of K+ potassium transporters that are conserved across phyla, having both bacterial (KUP), yeast (HAK), and plant (AtKT) sequences as members.	No hit
F05GI4S01DFUXW	5122.85	1572.59	-3.3	7.12315e-07	0.999655	503.304	741.869	Basic 7S globulin OS=Glycine max GN=BG PE=1SV=2	unknown [Picea sitchensis]	hypothetical protein	No hit	Dynein light chain type 1 [Cytoskeleton].
Cg-lib45_c6279	6829.81	2075.64	-3.3	2.29428e-06	0.999209	3277.77	1023.77	Phospholipase D alpha 1 OS=Zea mays GN=PLD1 PE=2 SV=1	PREDICTED: hypothetical protein [Vitis vinifera]	GSVIVT00000347001, PLD; phospholipase D alpha; K01115 phospholipase D [EC:3.1.4.4]	No hit	60S ribosomal protein L37 [Translation, ribosomal structure and biogenesis].
F05GI4S01DEH57	1322.01	395.224	-3.3	4.43062e-06	0.99874	107.902	163.551	No hits found	unknown [Picea sitchensis]	GSVIVT00024586001; hypothetical protein LOC100260417	Lipase_3, Lipase (class 3).	HSP90 co-chaperone p23 [Posttranslational modification, protein turnover, chaperones].
Cg-lib45_c8502	5151.4	1567.08	-3.3	4.75546e-06	0.998676	927.643	911.822	Cytochrome P450 78A4 OS=Pinus radiataGN=CYP78A4 PE=2 SV=1	C78A4_PINRA RecName: Full=Cytochrome P450 78A4	hypothetical protein	p450, Cytochrome P450. Cytochrome P450s are haem-thiolate proteins involved in the oxidative degradation of various compounds. They are particularly well known for their role in the degradation of environmental toxins and mutagens. They can be divided into 4 classes, according to the method by which electrons from NAD(P)H are delivered to the catalytic site. Sequence conservation is relatively lo…	No hit
Cg-lib45_c12286	1647.33	495.837	-3.3	7.29417e-06	0.998208	1447.11	146.98	No hits found	PREDICTED: hypothetical protein [Vitis vinifera]	GSVIVT00030508001; hypothetical protein LOC100249059	No hit	Phytoene/squalene synthetase [Lipid transport and metabolism].
Cg-lib45_c3247	2412.91	742.018	-3.3	1.44754e-05	0.99709	831.873	427.868	NAC domain-containing protein 2 OS=Arabidopsisthaliana GN=NAC002 PE=2 SV=2	unknown [Picea sitchensis]	hypothetical protein	NAM, No apical meristem (NAM) protein. This is a family of no apical meristem (NAM) proteins these are plant development proteins. Mutations in NAM result in the failure to develop a shoot apical meristem in petunia embryos. NAM is indicated as having a role in determining positions of meristems and primordial. One member of this family NAP (NAC-like, activated by AP3/PI) is encoded by the target…	Electron transfer flavoprotein ubiquinone oxidoreductase [Energy production and conversion].
Cg-lib45_c18102	1043.64	317.21	-3.3	1.95962e-05	0.996397	650.971	140.929	LOB domain-containing protein 11OS=Arabidopsis thaliana GN=LBD11 PE=2 SV=1	unknown [Picea sitchensis]	hypothetical protein LOC100262205; K01955 carbamoyl-phosphate synthase large subunit [EC:6.3.5.5]	DUF260, Protein of unknown function DUF260.	Nucleosome remodeling factor, subunit CAF1/NURF55/MSI1 [Chromatin structure and dynamics].
F05GI4S01B75TT	3524.15	1081.69	-3.3	2.2843e-05	0.995985	2938.84	551.268	Lectin-domain containing receptor kinase A4.2OS=Arabidopsis thaliana GN=LECRKA4.2 PE=2 SV=1	unknown [Picea sitchensis]	kinase, putative (EC:2.7.11.22)	Pkinase, Protein kinase domain.	No hit
Cg-lib45_c5531	2757.43	834.149	-3.3	2.32681e-05	0.995932	660.242	521.622	Auxin-induced protein 10A5 OS=Glycine maxPE=2 SV=1	unknown [Picea sitchensis]	auxin-responsive family protein	Auxin_inducible, Auxin responsive protein. This family consists of the protein products of the ARG7 auxin responsive genes family none of which have any identified functional role.	Ferric reductase, NADH/NADPH oxidase and related proteins [Inorganic ion transport and metabolism, Secondary metabolites biosynthesis, transport and catabolism].
Cg-lib45_c14581	986.022	298.47	-3.3	3.30172e-05	0.994794	130.368	150.756	Alpha,alpha-trehalose-phosphate synthase [UDP-forming] 1 OS=Arabidopsis thaliana GN=TPS1 PE=1 SV=1	hypothetical protein OsI_20647 [Oryza sativa Indica Group]	Os05g0518600; hypothetical protein	Trehalose_PPase, Trehalose-phosphatase. This family consist of trehalose-phosphatases EC:3.1.3.12 these enzyme catalyse the de-phosphorylation of trehalose-6-phosphate to trehalose and orthophosphate. The aligned region is present in trehalose-phosphatases and comprises the entire length of the protein it is also found in the C-terminus of trehalose-6-phosphate synthase EC:2.4.1.15 adjacent to th…	No hit
F05GI4S01CDCTR	303.219	91.138	-3.3	4.03302e-05	0.994006	41.1416	30.7562	No hits found	predicted protein [Populus trichocarpa]	hypothetical protein	No hit	No hit
Cg-lib45_c17994	1184.28	361.63	-3.3	0.00014474	0.985307	1141.25	191.129	Dehydration-responsive element-bindingprotein 3 OS=Arabidopsis thaliana GN=DREB3 PE=2 SV=1	dehydration-responsive element-binding protein 1B [Zea mays]	dehydration-responsive element-binding protein 1B	AP2, AP2 domain. This 60 amino acid residue domain can bind to DNA and is found in transcription factor proteins.	Permease of the major facilitator superfamily [Carbohydrate transport and metabolism].
Cg-lib45_c6716	4650.8	1385.49	-3.4	9.76555e-08	0.999915	1706.21	483.371	No hits found	No significant hit	No significant hit	No hit	Uncharacterized conserved protein, contains TBC domain [Signal transduction mechanisms, General function prediction only].
F05GI4S01DH6YS	2250.13	658.976	-3.4	2.46581e-07	0.999837	673.708	187.052	No hits found	unknown [Picea sitchensis]	No significant hit	No hit	No hit
Cg-lib45_c6750	6028.53	1784.27	-3.4	6.75017e-07	0.999667	1998.73	832.689	No hits found	No significant hit	No significant hit	TT_ORF1, TT viral orf 1. TT virus (TTV), isolated initially from a Japanese patient with hepatitis of unknown aetiology, has since been found to infect both healthy and diseased individuals and numerous prevalence studies have raised questions about its role in unexplained hepatitis. ORF1 is a large 750 residue protein. The N-terminal half of this protein corresponds to the capsid protein.	No hit
F05GI4S01BWZKX	7908.69	2318.27	-3.4	1.4225e-06	0.999436	6213.81	956.557	Receptor-like protein kinase OS=Ipomoea nilGN=INRPK1 PE=2 SV=2	unknown [Picea sitchensis]	Os02g0553000; hypothetical protein	No hit	No hit
F05GI4S01DI0M9	3104.3	925.504	-3.4	3.44509e-06	0.998946	30.0662	496.029	No hits found	predicted protein [Populus trichocarpa]	hypothetical protein	No hit	Predicted membrane protein [Function unknown].
Cg-lib45_c16346	4293.03	1261.57	-3.4	6.57044e-06	0.998335	3269.73	635.91	Taxadien-5-alpha-ol O-acetyltransferaseOS=Taxus chinensis PE=2 SV=1	unknown [Picea sitchensis]	transferase, putative (EC:2.3.1.167)	Transferase, Transferase family. This family includes a number of transferase enzymes. These include anthranilate N-hydroxycinnamoyl/benzoyltransferase that catalyses the first committed reaction of phytoalexin biosynthesis. Deacetylvindoline 4-O-acetyltransferase EC:2.3.1.107 catalyses the last step in vindoline biosynthesis is also a member of this family. The motif HXXXD is probably part of th…	No hit
Cg-lib45_c7215	4933.89	1469.14	-3.4	1.30076e-05	0.997302	4221.32	784.284	No hits found	CC-NBS-LRR resistance-like protein [Pinus lambertiana]	No significant hit	No hit	No hit
F05GI4S01CFM5T	6313.16	1859.14	-3.4	3.83709e-05	0.994212	6189.43	1073.41	No hits found	CC-NBS-LRR resistance-like protein [Pinus lambertiana]	No significant hit	No hit	Putative signal transduction protein involved in RNA splicing [Signal transduction mechanisms, RNA processing and modification].
F05GI4S01BD5A4	873.633	258.196	-3.4	0.000167997	0.983698	211.513	186.07	Probable gibberellin receptor GID1L3OS=Arabidopsis thaliana GN=GID1L3 PE=1 SV=1	unknown [Picea sitchensis]	catalytic, putative	Abhydrolase_3, alpha/beta hydrolase fold. This catalytic domain is found in a very wide range of enzymes.	No hit
Cg-lib45_c18311	575.046	170.992	-3.4	0.000174297	0.983275	373.787	87.2028	B3 domain-containing transcription factor NGA1OS=Arabidopsis thaliana GN=NGA1 PE=2 SV=1	PREDICTED: hypothetical protein [Vitis vinifera]	hypothetical protein LOC100266710	B3, B3 DNA binding domain. This is a family of plant transcription factors with various roles in development, the aligned region corresponds the B3 DNA binding domain as described in this domain is found in VP1/AB13 transcription factors. Some proteins also have a second AP2 DNA binding domain pfam00847 such as RAV1. DNA binding activity was demonstrated by.	No hit
Cg-lib45_c7820	1829.46	545.261	-3.4	0.000218873	0.980403	2028.43	346.698	LRR receptor-like serine/threonine-proteinkinase ERECTA OS=Arabidopsis thaliana GN=ERECTA PE=1SV=1	unknown [Picea sitchensis]	Os08g0541300; hypothetical protein	No hit	Predicted membrane protein [Function unknown].
Cg-lib45_lrc21432	5721.49	1660.09	-3.4	0.000282473	0.976611	2383.76	1501.06	No hits found	No hits found	No hits found	No hit	Very long-chain acyl-CoA synthetase/fatty acid transporter [Lipid transport and metabolism].
F05GI4S01ECN0T	533.688	156.645	-3.4	0.000302388	0.975483	431.042	94.4104	Serine/threonine-protein kinase BRI1-like 1OS=Arabidopsis thaliana GN=BRL1 PE=1 SV=1	predicted protein [Populus trichocarpa]	hypothetical protein	No hit	No hit
Cg-lib45_c15276	3642.73	1055.34	-3.5	7.3992e-08	0.999931	2688.82	229.844	Transcription factor bHLH114 OS=Arabidopsisthaliana GN=BHLH114 PE=2 SV=2	unknown [Picea sitchensis]	SORBIDRAFT_04g010670; hypothetical protein	No hit	No hit
Cg-lib45_c10907	3412.64	968.312	-3.5	9.58517e-08	0.999917	191.264	394.283	Probable pectate lyase 20 OS=Arabidopsisthaliana GN=At5g48900 PE=2 SV=1	unknown [Picea sitchensis]	GSVIVT00001248001; hypothetical protein LOC100251082	Pec_lyase_C, Pectate lyase. This enzyme forms a right handed beta helix structure. Pectate lyase is an enzyme involved in the maceration and soft rotting of plant tissue.	No hit
Cg-lib45_c14975	5248.35	1481.84	-3.5	3.29789e-07	0.9998	1451	702.716	No hits found	No significant hit	No significant hit	No hit	No hit
Cg-lib45_c7278	3980.04	1126.32	-3.5	1.05114e-06	0.999545	3452.81	383.923	Peroxidase 42 OS=Zea mays GN=PER42 PE=2 SV=1	AF291667_1 class III peroxidase PSYP1 [Pinus sylvestris]	hypothetical protein	peroxidase, Peroxidase.	No hit
F05GI4S01BF3K1	8145.61	2331.38	-3.5	3.02406e-06	0.999039	3611.04	1381.15	No hits found	unknown [Picea sitchensis]	hypothetical protein	No hit	Transcription initiation factor TFIID, subunit BDF1 and related bromodomain proteins [Transcription].
Cg-lib45_c3257	3150.44	906.706	-3.5	5.44605e-06	0.998542	2000.22	445.826	Mitogen-activated protein kinase kinase kinaseANP1 OS=Arabidopsis thaliana GN=ANP1 PE=1 SV=2	predicted protein [Physcomitrella patens subsp. patens]	hypothetical protein	Pkinase, Protein kinase domain.	No hit
Cg-lib45_c14592	3131.4	892.361	-3.5	1.45544e-05	0.997079	1847.44	542.871	Receptor-like protein kinase ANXUR1OS=Arabidopsis thaliana GN=ANX1 PE=2 SV=1	PREDICTED: hypothetical protein [Vitis vinifera]	hypothetical protein LOC100265813	Pkinase_Tyr, Protein tyrosine kinase.	No hit
F05GI4S01DAJVT	2067.54	586.28	-3.5	1.89086e-05	0.996486	1583.88	324.892	Sucrose-phosphate synthase OS=Zea mays GN=SPSPE=1 SV=1	sucrose phosphate synthase [Coffea canephora]	hypothetical protein; K00696 sucrose-phosphate synthase [EC:2.4.1.14]	No hit	No hit
Cg-lib45_lrc21324	1298.12	367.677	-3.5	6.13089e-05	0.991952	637.758	251.505	No hits found	unknown [Picea sitchensis]	No significant hit	No hit	Uncharacterized conserved protein [Function unknown].
F05GI4S01DFHXH	591.178	169.752	-3.5	0.00018414	0.982622	634.729	70.9486	No hits found	unknown [Picea sitchensis]	Os03g0644400; hypothetical protein	Aa_trans, Transmembrane amino acid transporter protein. This transmembrane region is found in many amino acid transporters including UNC-47 and MTR. UNC-47 encodes a vesicular amino butyric acid (GABA) transporter, (VGAT). UNC-47 is predicted to have 10 transmembrane domains. MTR is a N system amino acid transporter system protein involved in methyltryptophan resistance. Other members of this fam…	Prohibitin [Posttranslational modification, protein turnover, chaperones].
F05GI4S01BE211	4714.99	1365.93	-3.5	0.000202625	0.981426	5019.43	1013.25	Putative multidrug resistance protein OS=Oryzasativa subsp. japonica GN=Os02g0190300 PE=3 SV=1	multidrug resistance protein 1, 2, putative [Ricinus communis]	multidrug resistance protein 1, 2, putative (EC:3.6.3.44)	No hit	No hit
Cg-lib45_c6409	2331.13	657.082	-3.5	0.000506137	0.965059	267.467	650.814	Levopimaradiene synthase, chloroplasticOS=Pinus taeda GN=LPS PE=2 SV=1	putative abietadiene synthase [Pinus densiflora]	hypothetical protein	Terpene_synth_C, Terpene synthase family, metal binding domain. It has been suggested that this gene family be designated tps (for terpene synthase). It has been split into six subgroups on the basis of phylogeny, called tpsa-tpsf. tpsa includes vetispiridiene synthase, 5-epi- aristolochene synthase, and (+)-delta-cadinene synthase. tpsb includes (-)-limonene synthase. tpsc includes kaurene synth…	Acyl-CoA synthetase [Lipid transport and metabolism].
F05GI4S01BS0AY	3222.59	907.12	-3.6	8.73165e-08	0.999922	548.986	288.911	No hits found	PREDICTED: hypothetical protein [Vitis vinifera]	hypothetical protein LOC100248872	No hit	No hit
Cg-lib45_c15087	1904.32	524.616	-3.6	1.00007e-06	0.999561	1108.33	208.87	No hits found	unknown [Picea sitchensis]	No significant hit	No hit	No hit
F05GI4S01BP99L	2145.89	598.202	-3.6	1.01289e-06	0.999557	279.484	271.741	No hits found	unknown [Picea sitchensis]	hypothetical protein	PAR1, PAR1 protein. This family consists of several plant specific PAR1 proteins from Nicotiana tabacum and Arabidopsis thaliana. The function of this family is unknown.	No hit
F05GI4S01DXDC0	10034.7	2754.14	-3.6	1.31047e-06	0.999468	2924.77	1730.79	Putative cinnamyl alcohol dehydrogenase 5OS=Oryza sativa subsp. japonica GN=CAD5 PE=3 SV=2	unknown [Picea sitchensis]	hypothetical protein LOC100255907	ADH_N, Alcohol dehydrogenase GroES-like domain. This is the catalytic domain of alcohol dehydrogenases. Many of them contain an inserted zinc binding domain. This domain has a GroES-like structure.	No hit
Cg-lib45_c13481	4019.44	1126.37	-3.6	2.26655e-06	0.999216	2653.13	564.216	U-box domain-containing protein 22OS=Arabidopsis thaliana GN=PUB22 PE=2 SV=1	unknown [Picea sitchensis]	hypothetical protein LOC100250551	No hit	No hit
Cg-lib45_lrc297	3309.1	913.322	-3.6	1.98066e-05	0.996369	3713.12	405.665	No hits found	unknown [Picea sitchensis]	No significant hit	Atrophin-1, Atrophin-1 family. Atrophin-1 is the protein product of the dentatorubral-pallidoluysian atrophy (DRPLA) gene. DRPLA OMIM:125370 is a progressive neurodegenerative disorder. It is caused by the expansion of a CAG repeat in the DRPLA gene on chromosome 12p. This results in an extended polyglutamine region in atrophin-1, that is thought to confer toxicity to the protein, possibly throug…	No hit
Cg-lib45_c3401	4825.68	1341.68	-3.6	2.65777e-05	0.995532	3717.11	887.755	LRR receptor-like serine/threonine-proteinkinase FLS2 OS=Arabidopsis thaliana GN=FLS2 PE=1 SV=1	unknown [Picea sitchensis]	hypothetical protein	LRRNT_2, Leucine rich repeat N-terminal domain. Leucine Rich Repeats pfam00560 are short sequence motifs present in a number of proteins with diverse functions and cellular locations. Leucine Rich Repeats are often flanked by cysteine rich domains. This domain is often found at the N-terminus of tandem leucine rich repeats.	RNA polymerase I-associated factor - PAF67 [Translation, ribosomal structure and biogenesis, Transcription].
Cg-lib45_lrc4762	3088.08	847.346	-3.6	4.67651e-05	0.993347	2236.14	610.995	Putative germin-like protein 3-2 OS=Oryzasativa subsp. japonica GN=Os03g0651800 PE=3 SV=1	germin-like protein 1 [Picea abies]	GSVIVT00025886001; hypothetical protein LOC100243126	Cupin_1, Cupin. This family represents the conserved barrel domain of the 'cupin' superfamily ('cupa' is the Latin term for a small barrel). This family contains 11S and 7S plant seed storage proteins, and germins. Plant seed storage proteins provide the major nitrogen source for the developing plant.	Uncharacterized conserved protein [Function unknown].
Cg-lib45_lrc21176	6703.51	1854.32	-3.6	5.7123e-05	0.992342	2507.96	1541.65	No hits found	No significant hit	No hits found	No hit	No hit
F05GI4S01C67FA	258.961	71.4093	-3.6	7.53983e-05	0.990693	124.613	31.7829	Glycosyltransferase QUASIMODO1 OS=Arabidopsisthaliana GN=QUA1 PE=1 SV=1	unnamed protein product [Vitis vinifera]	similar to GAUT1/LGT1 (Galacturonosyltransferase 1); polygalacturonate 4-alpha-galacturonosyltransferase/ transferase, transferring glycosyl groups	No hit	No hit
Cg-lib45_c19787	200.593	55.3884	-3.6	0.000218801	0.980408	45.4988	38.0282	Probable LRR receptor-likeserine/threonine-protein kinase At1g34110 OS=Arabidopsisthaliana GN=At1g34110 PE=2 SV=2	unknown [Picea sitchensis]	Os06g0130100; hypothetical protein	No hit	No hit
F05GI4S01EDJ0G	3640.56	978.74	-3.7	7.32908e-08	0.999931	480.229	427.199	Probable LRR receptor-likeserine/threonine-protein kinase At3g47570 OS=Arabidopsisthaliana GN=At3g47570 PE=1 SV=1	hypothetical protein SORBIDRAFT_05g004660 [Sorghum bicolor]	SORBIDRAFT_05g004660; hypothetical protein	No hit	No hit
F05GI4S01DRC7T	7393.83	2010.25	-3.7	1.81239e-07	0.999869	3152.21	1028.64	U-box domain-containing protein 33OS=Arabidopsis thaliana GN=PUB33 PE=2 SV=2	unknown [Picea sitchensis]	protein kinase family protein / U-box domain-containing protein	Pkinase, Protein kinase domain.	No hit
F05GI4S01CCL6O	3581.39	975.896	-3.7	3.78346e-07	0.999779	2200.59	360.396	12-oxophytodienoate reductase 2 OS=Arabidopsisthaliana GN=OPR2 PE=2 SV=2	hypothetical protein [Vitis vinifera]	GSVIVT00021908001; hypothetical protein LOC100244746	Oxidored_FMN, NADH:flavin oxidoreductase / NADH oxidase family.	No hit
Cg-lib45_c17273	1872.34	508.953	-3.7	7.30982e-06	0.998205	925.997	280.992	Cytochrome P450 71D10 OS=Glycine maxGN=CYP71D10 PE=2 SV=1	unknown [Picea sitchensis]	GSVIVT00019415001; hypothetical protein LOC100259314	p450, Cytochrome P450. Cytochrome P450s are haem-thiolate proteins involved in the oxidative degradation of various compounds. They are particularly well known for their role in the degradation of environmental toxins and mutagens. They can be divided into 4 classes, according to the method by which electrons from NAD(P)H are delivered to the catalytic site. Sequence conservation is relatively lo…	No hit
Cg-lib45_c4971	8873.66	2383.26	-3.7	7.31469e-06	0.998204	2360.32	1789	No hits found	No significant hit	No significant hit	No hit	Sphingoid base-phosphate phosphatase [Lipid transport and metabolism].
F05GI4S01CEE3W	835.223	227.121	-3.7	2.51175e-05	0.995707	734.742	99.3834	Major pollen allergen Bet v 1-M/N OS=Betulaverrucosa GN=BETV1M PE=1 SV=2	unknown [Picea sitchensis]	hypothetical protein	Bet_v_1, Pathogenesis-related protein Bet v I family. This family is named after Bet v 1, the major birch pollen allergen. This protein belongs to family 10 of plant pathogenesis-related proteins (PR-10), cytoplasmic proteins of 15-17 kd that are wide-spread among dicotyledonous plants. In recent years, a number of diverse plant proteins with low sequence similarity to Bet v 1 was identified. A c…	Damage-specific DNA binding complex, subunit DDB1 [Replication, recombination and repair].
Cg-lib45_c22402	2203.15	593.362	-3.7	3.38534e-05	0.994701	977.941	441.426	Snakin-2 OS=Solanum tuberosum GN=SN2 PE=1SV=1	unknown [Picea sitchensis]	GSVIVT00031825001; hypothetical protein LOC100247045	GASA, Gibberellin regulated protein. This is the GASA gibberellin regulated cysteine rich protein family. The expression of these proteins is up-regulated by the plant hormone gibberellin, most of these proteins have some role in plant development. There are 12 cysteine residues conserved within the alignment giving the potential for these proteins to posses 6 disulphide bonds.	No hit
F05GI4S01AIK34	2917.34	795.936	-3.7	0.000119911	0.987118	2361.28	655.412	Putative multidrug resistance protein OS=Oryzasativa subsp. japonica GN=Os02g0190300 PE=3 SV=1	PREDICTED: similar to ABC transporter family protein [Vitisvinifera]	similar to ABC transporter family protein	No hit	Squalene synthetase [Lipid transport and metabolism].
Cg-lib45_lrc22467	6610.75	1791.11	-3.7	0.000200749	0.981546	2781.45	1745.05	No hits found	No hits found	No hits found	No hit	No hit
Cg-lib45_c11111	437.164	117.278	-3.7	0.000297306	0.975769	183.344	101.128	Cysteine-rich repeat secretory protein 55OS=Arabidopsis thaliana GN=CRRSP55 PE=2 SV=1	unknown [Picea sitchensis]	hypothetical protein LOC100255801	DUF26, Domain of unknown function DUF26. This domain has no known function. It is found in serine/threonine kinases, associated with the Eukaryotic protein kinase domain pfam00069. In the 33kDa secretary protein, and many other proteins, this domain is duplicated. The domain is probably extracellular and contains four conserved cysteines tat probably form two disulphide bridges.	No hit
Cg-lib45_c12346	6097.05	1603.31	-3.8	1.66513e-08	0.999976	1557.6	654.36	No hits found	unknown [Picea sitchensis]	No significant hit	No hit	No hit
F05GI4S01ANCCX	70.959	18.5407	-3.8	7.51793e-08	0.99993	26.0696	4.44217	No hits found	unnamed protein product [Vitis vinifera]	hypothetical protein LOC100252816	Tcp11, T-complex protein 11. This family consists of several eukaryotic T-complex protein 11 (Tcp11) related sequences. Tcp11 is only expressed in fertile adult mammalian testes and is thought to be important in sperm function and fertility. The family also contains the yeast Sok1 protein which is known to suppress cyclic AMP-dependent protein kinase mutants.	No hit
Cg-lib45_lrc21597	27376.7	7251.97	-3.8	1.38853e-07	0.999892	1730.77	4607.92	No hits found	No significant hit	No significant hit	Extensin_2, Extensin-like region.	No hit
F05GI4S01D9TAQ	7803.51	2054.29	-3.8	2.42308e-07	0.999839	83.3368	1209.81	Polygalacturonase OS=Actinidia deliciosa PE=2SV=1	unknown [Picea sitchensis]	GSVIVT00025516001; hypothetical protein LOC100262351	Glyco_hydro_28, Glycosyl hydrolases family 28. Glycosyl hydrolase family 28 includes polygalacturonase EC:3.2.1.15 as well as rhamnogalacturonase A(RGase A), EC:3.2.1.-. These enzymes is important in cell wall metabolism.	No hit
Cg-lib45_c974	11987.9	3175.7	-3.8	6.52753e-07	0.999675	849.271	2130.39	Basic blue protein OS=Cucumis sativus PE=1SV=1	unknown [Picea sitchensis]	Os03g0709300; hypothetical protein	Cu_bind_like, Plastocyanin-like domain. This family represents a domain found in flowering plants related to the copper binding protein plastocyanin. Some members of this family may not bind copper due to the lack of key residues.	No hit
F05GI4S01C7DSN	5871.22	1545.76	-3.8	7.20242e-07	0.999652	2019.79	919.219	No hits found	unknown [Picea sitchensis]	GSVIVT00021433001; hypothetical protein LOC100246012	PAR1, PAR1 protein. This family consists of several plant specific PAR1 proteins from Nicotiana tabacum and Arabidopsis thaliana. The function of this family is unknown.	Replication factor C, subunit RFC1 (large subunit) [Replication, recombination and repair].
F05GI4S01CWU62	2857.52	748.223	-3.8	8.4874e-07	0.999609	1973.44	389.578	No hits found	predicted protein [Physcomitrella patens subsp. patens]	hypothetical protein	No hit	No hit
Cg-lib45_c7108	2139.41	558.803	-3.8	8.69231e-06	0.997971	1890.01	300.237	Disease resistance response protein 206OS=Pisum sativum GN=PI206 PE=2 SV=2	dirigent-like protein [Picea sitchensis]	Disease resistance response protein, putative	Dirigent, Dirigent-like protein. This family contains a number of proteins which are induced during disease response in plants. Members of this family are involved in lignification.	Mitogen-activated protein kinase kinase (MAP2K) [Signal transduction mechanisms].
F05GI4S01BM60B	2367.57	618.294	-3.8	2.38347e-05	0.995863	921.028	462.736	No hits found	unknown [Picea sitchensis]	No significant hit	No hit	No hit
Cg-lib45_lrc8438	5907.52	1557.05	-3.8	0.000148923	0.985012	2593.79	1547.66	No hits found	No hits found	No hits found	No hit	40S ribosomal protein S23 [Translation, ribosomal structure and biogenesis].
Cg-lib45_c19286	2929.15	773.574	-3.8	0.000377073	0.97145	3588.35	690.929	ABC transporter B family member 22OS=Arabidopsis thaliana GN=ABCB22 PE=3 SV=1	MDR21_ARATH RecName: Full=Putative multidrug resistance protein 21; AltName:Full=P-glycoprotein 22	P-glycoprotein, putative	No hit	No hit
F05GI4S01DX2P5	197.769	51.6575	-3.8	0.000499389	0.965378	54.508	48.1474	No hits found	hypothetical protein [Vitis vinifera]	hypothetical protein; K02325 DNA polymerase epsilon subunit 2 [EC:2.7.7.7]	No hit	No hit
Cg-lib45_c2713	10884.4	2820.94	-3.9	2.4653e-08	0.999968	1295.4	1495.64	Seed lipoxygenase-3 OS=Pisum sativum GN=LOX1.3 PE=2 SV=1	unknown [Picea sitchensis]	hypothetical protein	Lipoxygenase, Lipoxygenase.	Cytochrome P450 CYP4/CYP19/CYP26 subfamilies [Secondary metabolites biosynthesis, transport and catabolism, Lipid transport and metabolism].
Cg-lib45_c10502	3025.76	773.656	-3.9	3.50597e-07	0.999791	1643	375.69	No hits found	unknown [Picea sitchensis]	No significant hit	No hit	No hit
Cg-lib45_c18381	92.565	23.9483	-3.9	7.71745e-07	0.999634	1.23461	11.9735	No hits found	unknown [Picea sitchensis]	metal ion binding protein, putative	HMA, Heavy-metal-associated domain.	No hit
Cg-lib45_c15390	1558.13	396.531	-3.9	7.95022e-07	0.999627	684.41	182.833	No hits found	unknown [Picea sitchensis]	No significant hit	No hit	Proteins containing the RNA recognition motif [General function prediction only].
F05GI4S01AVBS0	3547.09	902.992	-3.9	8.26012e-06	0.998043	1236.54	652.646	Sucrose-phosphate synthase 2 OS=Craterostigma plantagineum GN=SPS2 PE=2 SV=1	unknown [Picea sitchensis]	hypothetical protein LOC100262385; K00696 sucrose-phosphate synthase [EC:2.4.1.14]	S6PP, Sucrose-6F-phosphate phosphohydrolase. This family consists of Sucrose-6F-phosphate phosphohydrolase proteins found in plants and cyanobacteria. Sucrose-6(F)-phosphate phosphohydrolase catalyses the final step in the pathway of sucrose biosynthesis.	No hit
F05GI4S01DP43Y	398.579	100.97	-3.9	4.04966e-05	0.993988	158.277	67.1589	Probable disease resistance protein At5g66910OS=Arabidopsis thaliana GN=At5g66910 PE=2 SV=1	unknown [Picea sitchensis]	hypothetical protein LOC100260919	NB-ARC, NB-ARC domain.	Uncharacterized conserved protein [Function unknown].
Cg-lib45_c16272	2905.97	751.523	-3.9	5.00012e-05	0.993027	1898.32	654.408	Snakin-2 OS=Solanum tuberosum GN=SN2 PE=1SV=1	unknown [Picea sitchensis]	GSVIVT00014423001; hypothetical protein LOC100266028	GASA, Gibberellin regulated protein. This is the GASA gibberellin regulated cysteine rich protein family. The expression of these proteins is up-regulated by the plant hormone gibberellin, most of these proteins have some role in plant development. There are 12 cysteine residues conserved within the alignment giving the potential for these proteins to posses 6 disulphide bonds.	RNA-binding protein required for 60S ribosomal subunit biogenesis [Translation, ribosomal structure and biogenesis].
Cg-lib45_lrc2469	6211.68	1604.73	-3.9	5.75625e-05	0.992301	3003.65	1473.96	No hits found	No significant hit	No hits found	No hit	No hit
F05GI4S01BPS5G	2206.76	548.045	-4	6.3019e-08	0.999938	630.053	243.515	21 kDa protein OS=Daucus carota PE=2 SV=1	unknown [Picea sitchensis]	hypothetical protein LOC100258792	PMEI, Plant invertase/pectin methylesterase inhibitor. This domain inhibits pectin methylesterases (PMEs) and invertases through formation of a non-covalent 1:1 complex. It has been implicated in the regulation of fruit development, carbohydrate metabolism and cell wall extension. It may also be involved in inhibiting microbial pathogen PMEs. It has been observed that it is often expressed as a l…	Rhomboid family proteins [Function unknown].
F05GI4S01AP1PF	2626.6	657.604	-4	4.06442e-07	0.999768	1942.92	266.49	U-box domain-containing protein 43OS=Arabidopsis thaliana GN=PUB43 PE=2 SV=1	unnamed protein product [Vitis vinifera]	hypothetical protein LOC100248467	No hit	No hit
Cg-lib45_c3306	3993.19	993.629	-4	1.21643e-06	0.999495	2653.57	574.985	Inositol-3-phosphate synthase OS=Nicotiana paniculata GN=INPS1 PE=2 SV=1	PREDICTED: hypothetical protein [Vitis vinifera]	GSVIVT00019458001; hypothetical protein LOC100259515; K01858 myo-inositol-1-phosphate synthase [EC:5.5.1.4]	NAD_binding_5, Myo-inositol-1-phosphate synthase. This is a family of myo-inositol-1-phosphate synthases. Inositol-1-phosphate catalyses the conversion of glucose-6- phosphate to inositol-1-phosphate, which is then dephosphorylated to inositol. Inositol phosphates play an important role in signal transduction.	Cullins [Cell cycle control, cell division, chromosome partitioning].
Cg-lib45_c14371	4131.11	1028.6	-4	8.52418e-06	0.997999	3786.54	659.402	Putative multidrug resistance protein OS=Oryza sativa subsp. japonica GN=Os02g0190300 PE=3 SV=1	ATP-binding cassette transporter, subfamily B, member 12, group MDR/PGP protein PpABCB12 [Physcomitrella patens subsp. patens]	ppabcb12; ATP-binding cassette transporter, subfamily B, member 12, group MDR/PGP protein PpABCB12	ABC_tran, ABC transporter. ABC transporters for a large family of proteins responsible for translocation of a variety of compounds across biological membranes. ABC transporters are the largest family of proteins in many completely sequenced bacteria. ABC transporters are composed of two copies of this domain and two copies of a transmembrane domain pfam00664. These four domains may belong to a si…	No hit
Cg-lib45_c5345	1866.31	463.135	-4	6.50736e-05	0.991608	2108.72	333.802	No hits found	No significant hit	No significant hit	No hit	Chaperonin complex component, TCP-1 beta subunit (CCT2) [Posttranslational modification, protein turnover, chaperones].
Cg-lib45_c13124	5816.76	1440.96	-4	0.000445979	0.96796	5427.32	1640.41	Calcium-dependent protein kinase 7OS=Arabidopsis thaliana GN=CPK7 PE=1 SV=1	unknown [Picea sitchensis]	GSVIVT00020259001; hypothetical protein LOC100252772	Pkinase, Protein kinase domain.	No hit
F05GI4S01EATJ3	5803.26	1413.66	-4.1	1.06087e-06	0.999542	3944.01	876.447	Calcium-dependent protein kinase 29OS=Arabidopsis thaliana GN=CPK29 PE=2 SV=2	unknown [Picea sitchensis]	calcium-dependent protein kinase, isoform AK1	Pkinase, Protein kinase domain.	No hit
Cg-lib45_c15778	2205.45	537.45	-4.1	3.444e-06	0.998946	2019.99	288.228	No hits found	unknown [Picea sitchensis]	hypothetical protein LOC100260480; K01126 glycerophosphoryl diester phosphodiesterase [EC:3.1.4.46]	No hit	No hit
F05GI4S01D7CW7	2803	686.059	-4.1	4.8227e-06	0.998662	2616.73	417.379	Putative multidrug resistance protein OS=Oryza sativa subsp. japonica GN=Os02g0190300 PE=3 SV=1	multidrug resistance protein 1, 2, putative [Ricinus communis]	multidrug resistance protein 1, 2, putative (EC:3.6.3.44)	No hit	No hit
Cg-lib45_lrc12995	3220.01	786.431	-4.1	0.000467662	0.9669	2570.46	915.143	No hits found	No significant hit	No significant hit	No hit	Endoplasmic reticulum protein EP58, contains filamin rod domain and KDEL motif [General function prediction only].
Cg-lib45_c17378	1152.55	277.317	-4.2	1.31207e-07	0.999896	339.306	114.409	No hits found	hypothetical protein LOC100191344 [Zea mays]	cl55515_1a; LOC100191344	DUF829, Eukaryotic protein of unknown function (DUF829). This family consists of several uncharacterized eukaryotic proteins.	No hit
Cg-lib45_c10753	2093.54	501.127	-4.2	3.20496e-07	0.999804	829.814	265.805	No hits found	unknown [Picea sitchensis]	SORBIDRAFT_09g005270; hypothetical protein	Glyoxalase, Glyoxalase/Bleomycin resistance protein/Dioxygenase superfamily.	No hit
F05GI4S01C5J9F	3348.37	802.221	-4.2	3.99069e-07	0.999771	464.854	502.521	Probable polygalacturonase At1g80170OS=Arabidopsis thaliana GN=At1g80170 PE=2 SV=1	unknown [Picea sitchensis]	polygalacturonase, putative / pectinase, putative	Glyco_hydro_28, Glycosyl hydrolases family 28. Glycosyl hydrolase family 28 includes polygalacturonase EC:3.2.1.15 as well as rhamnogalacturonase A(RGase A), EC:3.2.1.-. These enzymes is important in cell wall metabolism.	No hit
Cg-lib45_lrc21522	10496	2486.62	-4.2	5.12955e-06	0.998603	4794.5	2163.99	No hits found	No significant hit	No significant hit	No hit	No hit
F05GI4S01AGDLR	210.823	49.7592	-4.2	7.22592e-06	0.998219	133.628	19.7668	No hits found	conserved hypothetical protein [Ricinus communis]	hypothetical protein	No hit	No hit
Cg-lib45_lrc22059	8191.92	1965.43	-4.2	7.94752e-06	0.998095	3110.37	1729.64	No hits found	No significant hit	No significant hit	No hit	Translation elongation factor 2/ribosome biogenesis protein RIA1 and related proteins [Translation, ribosomal structure and biogenesis].
Cg-lib45_c11174	1217.68	290.479	-4.2	2.06649e-05	0.996259	1154.61	182.515	Putative multidrug resistance protein OS=Oryza sativa subsp. japonica GN=Os02g0190300 PE=3 SV=1	multidrug/pheromone exporter, MDR family, ABC transporter family [Populus trichocarpa]	Os02g0190300; hypothetical protein	ABC_tran, ABC transporter. ABC transporters for a large family of proteins responsible for translocation of a variety of compounds across biological membranes. ABC transporters are the largest family of proteins in many completely sequenced bacteria. ABC transporters are composed of two copies of this domain and two copies of a transmembrane domain pfam00664. These four domains may belong to a si…	No hit
Cg-lib45_c2748	3178.34	751.419	-4.2	6.00242e-05	0.992071	3405.66	652.603	Ferritin-1, chloroplastic OS=Glycine max PE=1SV=4	unknown [Picea sitchensis]	ferritin, chloroplast precursor	Ferritin, Ferritin-like domain. This family contains ferritins and other ferritin-like proteins such as members of the DPS family and bacterioferritins.	No hit
Cg-lib45_c17323	2506.97	581.034	-4.3	2.73071e-09	0.999993	469.755	215.776	No hits found	No hits found	No hits found	No hit	No hit
Cg-lib45_lrc3923	4639.12	1076.65	-4.3	2.99152e-09	0.999993	677.887	492.325	Probable phosphatase phospho1 OS=Danio rerioGN=phospho1 PE=2 SV=1	unknown [Picea sitchensis]	GSVIVT00034199001; hypothetical protein LOC100242977	Put_Phosphatase, Putative Phosphatase. This family contains a number of putative eukaryotic acid phosphatases. Some family members represent the products of the PSI14 phosphatase family in Lycopersicon esculentum (Tomato).	p21-activated serine/threonine protein kinase [Signal transduction mechanisms].
F05GI4S01CYPZA	1941.87	449.427	-4.3	1.19525e-06	0.999502	1265.85	288.076	No hits found	PREDICTED: hypothetical protein [Vitis vinifera]	GSVIVT00006167001; hypothetical protein LOC100241045	NPD, 2-nitropropane dioxygenase. Members of this family catalyse the denitrification of a number of nitroalkanes using either FAD or FMN as a cofactor.	40S ribosomal protein S8 [Translation, ribosomal structure and biogenesis].
F05GI4S01CFW4Q	1079.52	252.759	-4.3	1.36242e-06	0.999453	892.768	123.452	Transforming protein Myb OS=Avianmyeloblastosis virus GN=V-MYB PE=1 SV=2	predicted protein [Populus trichocarpa]	MYB039; hypothetical protein	Myb_DNA-binding, Myb-like DNA-binding domain. This family contains the DNA binding domains from Myb proteins, as well as the SANT domain family.	Membrane coat complex Retromer, subunit VPS5/SNX1, Sorting nexins, and related PX domain-containing proteins [Intracellular trafficking, secretion, and vesicular transport].
Cg-lib45_c5783	1318.55	309.677	-4.3	3.53103e-06	0.998927	297.27	215.58	Probable 1-deoxy-D-xylulose-5-phosphate synthase, chloroplastic OS=Oryza sativa subsp. japonica GN=CLA1 PE=2 SV=2	1-deoxy-D-xylulose 5-phosphate synthase type II [Picea abies]	SORBIDRAFT_02g005380; hypothetical protein ; K01662 1-deoxy-D-xylulose-5-phosphate synthase [EC:2.2.1.7]	Transket_pyr, Transketolase, pyrimidine binding domain. This family includes transketolase enzymes, pyruvate dehydrogenases, and branched chain alpha-keto acid decarboxylases.	No hit
Cg-lib45_lrc22186	8403.33	1970.39	-4.3	5.16164e-06	0.998596	2925.17	1735.81	No hits found	No significant hit	No significant hit	No hit	Metacaspase involved in regulation of apoptosis [Cell cycle control, cell division, chromosome partitioning, Posttranslational modification, protein turnover, chaperones].
Cg-lib45_c17539	772.639	178.183	-4.3	6.52815e-06	0.998343	541.239	103.923	No hits found	unknown [Picea sitchensis]	No significant hit	No hit	No hit
Cg-lib45_lrc8527	4402.03	1017.36	-4.3	1.15887e-05	0.997514	2166.5	944.757	No hits found	No significant hit	No significant hit	No hit	No hit
Cg-lib45_c2247	9502.43	2183.36	-4.4	8.30133e-10	0.999997	1706.96	1070.67	Germin-like protein subfamily 2 member 1OS=Arabidopsis thaliana GN=GLP4 PE=2 SV=1	germin-like protein [Pinus sylvestris]	GSVIVT00028922001; hypothetical protein LOC100246738	Cupin_1, Cupin. This family represents the conserved barrel domain of the 'cupin' superfamily ('cupa' is the Latin term for a small barrel). This family contains 11S and 7S plant seed storage proteins, and germins. Plant seed storage proteins provide the major nitrogen source for the developing plant.	Predicted RNA-binding protein (RRM superfamily) [General function prediction only].
F05GI4S01AQIH2	7353.32	1666.18	-4.4	9.11612e-10	0.999997	727.948	799.449	Aspartic proteinase nepenthesin-1 OS=Nepenthesgracilis GN=nep1 PE=1 SV=1	Aspartic proteinase nepenthesin-1 precursor, putative [Ricinuscommunis]	Aspartic proteinase nepenthesin-1 precursor, putative	No hit	Protein predicted to be involved in carbohydrate metabolism [Carbohydrate transport and metabolism].
Cg-lib45_c9227	3484.42	784.077	-4.4	6.86855e-09	0.999987	2092.38	265.597	L-ascorbate oxidase homolog OS=Nicotianatabacum PE=2 SV=1	unknown [Picea sitchensis]	hypothetical protein LOC100260211	Cu-oxidase_3, Multicopper oxidase. This entry contains many divergent copper oxidase-like domains that are not recognized by the pfam00394 model.	Translation initiation factor 4F, ribosome/mRNA-bridging subunit (eIF-4G) [Translation, ribosomal structure and biogenesis].
F05GI4S01AVRXJ	4126.17	947.279	-4.4	4.2414e-08	0.999953	2236.03	449.861	Probable gibberellin receptor GID1L3OS=Arabidopsis thaliana GN=GID1L3 PE=1 SV=1	unknown [Picea sitchensis]	catalytic, putative	Abhydrolase_3, alpha/beta hydrolase fold. This catalytic domain is found in a very wide range of enzymes.	No hit
Cg-lib45_c6533	8138.31	1837.64	-4.4	6.46513e-08	0.999937	4231.97	1067.66	Probable gibberellin receptor GID1L3OS=Arabidopsis thaliana GN=GID1L3 PE=1 SV=1	unknown [Picea sitchensis]	hypothetical protein LOC100261922	Abhydrolase_3, alpha/beta hydrolase fold. This catalytic domain is found in a very wide range of enzymes.	P-type ATPase [General function prediction only].
Cg-lib45_c9449	4769.36	1074.41	-4.4	3.87436e-07	0.999776	1223.95	763.773	Lipoxygenase A OS=Solanum lycopersicum GN=LOX1.1 PE=2 SV=1	unknown [Picea sitchensis]	GSVIVT00019960001; hypothetical protein LOC100251097	Lipoxygenase, Lipoxygenase.	No hit
F05GI4S01CPVF3	5240.38	1193.92	-4.4	2.06206e-06	0.999267	4029.03	855.546	Phytosulfokine receptor 1 OS=Daucus carotaGN=PSKR PE=1 SV=1	unknown [Picea sitchensis]	hypothetical protein	No hit	No hit
Cg-lib45_c1705	4567.92	1033.48	-4.4	6.78609e-05	0.991357	3389.76	1117.24	Dihydroflavonol-4-reductase OS=Vitis viniferaGN=DFR PE=1 SV=1	unknown [Picea sitchensis]	GSVIVT00024039001; hypothetical protein LOC100253488	Epimerase, NAD dependent epimerase/dehydratase family. This family of proteins utilize NAD as a cofactor. The proteins in this family use nucleotide-sugar substrates for a variety of chemical reactions.	60S ribosomal protein L26 [Translation, ribosomal structure and biogenesis].
Cg-lib45_lrc876	5056.79	1139.13	-4.4	7.96884e-05	0.990325	119.73	1349.04	Dehydration-responsive protein RD22OS=Arabidopsis thaliana GN=RD22 PE=2 SV=1	unknown [Picea sitchensis]	hypothetical protein	BURP, BURP domain. The BURP domain is found at the C-terminus of several different plant proteins. It was named after the proteins in which it was first identified: the BNM2 clone-derived protein from Brassica napus; USPs and USP-like proteins; RD22 from Arabidopsis thaliana; and PG1beta from Lycopersicon esculentum. This domain is around 230 amino acid residues long. It possesses the following c…	Aldehyde dehydrogenase [Energy production and conversion].
Cg-lib45_c16387	2399.26	527.484	-4.5	2.22899e-06	0.999225	1103.65	418.812	Probable sucrose-phosphate synthase OS=Oryza sativa subsp. japonica GN=SPS1 PE=2 SV=2	unknown [Picea sitchensis]	hypothetical protein ; K00696 sucrose-phosphate synthase [EC:2.4.1.14]	No hit	Sulfate/bicarbonate/oxalate exchanger SAT-1 and related transporters (SLC26 family) [Inorganic ion transport and metabolism].
F05GI4S01C3443	801.601	178.917	-4.5	0.000171745	0.983446	719.9	179.518	DIS3-like exonuclease 1 OS=Mus musculusGN=Dis3l PE=2 SV=2	predicted protein [Populus trichocarpa]	hypothetical protein	No hit	Predicted glutamine synthetase [Nucleotide transport and metabolism].
Cg-lib45_c6603	6692.42	1443.46	-4.6	3.48771e-09	0.999992	4041.73	536.724	12-oxophytodienoate reductase 1 OS=Solanumlycopersicum GN=OPR1 PE=1 SV=1	unknown [Picea sitchensis]	hypothetical protein LOC100255087	Oxidored_FMN, NADH:flavin oxidoreductase / NADH oxidase family.	No hit
Cg-lib45_c13384	9104.99	1978.27	-4.6	3.43826e-07	0.999794	4809.2	1451.55	Ethylene-responsive transcription factorERF115 OS=Arabidopsis thaliana GN=ERF115 PE=2 SV=1	No significant hit	SORBIDRAFT_05g004170; hypothetical protein	No hit	Glycinamide ribonucleotide synthetase (GARS)/Aminoimidazole ribonucleotide synthetase (AIRS) [Nucleotide transport and metabolism].
Cg-lib45_c8647	2857.82	621.644	-4.6	1.99498e-06	0.999284	1946.19	481.448	Ribonuclease 1 OS=Arabidopsis thaliana GN=RNS1PE=1 SV=1	ribonuclease t2, putative [Ricinus communis]	ribonuclease t2, putative (EC:3.1.27.1)	Ribonuclease_T2, Ribonuclease T2 family.	Ubiquitin-protein ligase [Posttranslational modification, protein turnover, chaperones].
F05GI4S01D5VH9	126.799	27.6841	-4.6	1.11842e-05	0.997575	52.5741	21.7064	Protein TRANSPARENT TESTA 12 OS=Arabidopsisthaliana GN=TT12 PE=2 SV=1	unknown [Picea sitchensis]	GSVIVT00026026001; hypothetical protein LOC100246512	No hit	Predicted dehydrogenase [General function prediction only].
F05GI4S01AVDRB	3796.45	830.521	-4.6	3.509e-05	0.994566	4009.75	751.193	No hits found	unknown [Picea sitchensis]	No significant hit	No hit	Vacuolar H+-ATPase V0 sector, subunit c'' [Energy production and conversion].
F05GI4S01BRV6N	665.271	144.663	-4.6	7.72764e-05	0.990531	63.2344	159.472	No hits found	unknown [Picea sitchensis]	No significant hit	No hit	Alanine-glyoxylate aminotransferase AGT1 [General function prediction only].
Cg-lib45_lrc22420	11525.8	2459.73	-4.7	1.97704e-07	0.999861	3696.61	2016.81	No hits found	No significant hit	No hits found	No hit	Prohibitins and stomatins of the PID superfamily [Energy production and conversion].
Cg-lib45_c5504	2329.97	488.999	-4.8	9.19876e-08	0.999919	357.227	324.836	No hits found	unknown [Picea sitchensis]	No significant hit	DUF1685, Protein of unknown function (DUF1685). The members of this family are hypothetical eukaryotic proteins of unknown function. The region in question is approximately 100 amino acid residues long.	Rac GTPase-activating protein BCR/ABR [Signal transduction mechanisms].
F05GI4S01BU53O	7033.84	1459.01	-4.8	4.57955e-07	0.999747	3963.52	1186.49	Protein SRG1 OS=Arabidopsis thaliana GN=SRG1PE=2 SV=1	Os01g0832600 [Oryza sativa (japonica cultivar-group)]	Os01g0832600; hypothetical protein	No hit	No hit
F05GI4S01D5PVP	3694.18	773.805	-4.8	2.10654e-06	0.999256	3528.32	561.812	Putative phospholipid-transporting ATPase 9OS=Arabidopsis thaliana GN=ALA9 PE=2 SV=1	hypothetical protein [Vitis vinifera]	hypothetical protein LOC100259356; K01530 phospholipid-translocating ATPase [EC:3.6.3.1]	No hit	No hit
F05GI4S01A7455	289.978	60.5383	-4.8	1.24942e-05	0.997378	227.659	37.4457	No hits found	unknown [Picea sitchensis]	SORBIDRAFT_08g004450; hypothetical protein	No hit	No hit
F05GI4S01CJYG1	391.507	80.7599	-4.8	4.89201e-05	0.993133	306.584	76.8908	Probable LRR receptor-likeserine/threonine-protein kinase At5g48740 OS=Arabidopsisthaliana GN=At5g48740 PE=2 SV=1	unnamed protein product [Vitis vinifera]	hypothetical protein LOC100263624	Pkinase_Tyr, Protein tyrosine kinase.	No hit
F05GI4S01C9PE4	248.59	51.6511	-4.8	5.22744e-05	0.992805	262.869	39.2497	No hits found	unknown [Picea sitchensis]	hypothetical protein	No hit	No hit
F05GI4S01A7SIP	1207.04	246.368	-4.9	3.26127e-08	0.999961	725.096	86.6687	No hits found	unknown [Picea sitchensis]	No significant hit	No hit	No hit
F05GI4S01BRQ6N	1273.99	260.82	-4.9	3.95633e-07	0.999772	520.16	184.711	No hits found	unknown [Picea sitchensis]	No significant hit	No hit	Ca2+/calmodulin-dependent protein phosphatase (calcineurin subunit B), EF-Hand superfamily protein [Signal transduction mechanisms].
Cg-lib45_lrc22120	10132.1	2084.72	-4.9	1.21079e-06	0.999497	6199.33	1873.68	No hits found	No hits found	No significant hit	No hit	Neutral trehalase [Carbohydrate transport and metabolism].
Cg-lib45_c17060	1356.69	274.307	-4.9	1.57979e-06	0.999393	1184.64	162.922	Sucrose-phosphate synthase 2 OS=Craterostigmaplantagineum GN=SPS2 PE=2 SV=1	PREDICTED: hypothetical protein [Vitis vinifera]	hypothetical protein LOC100262385; K00696 sucrose-phosphate synthase [EC:2.4.1.14]	No hit	E3 ubiquitin protein ligase [Posttranslational modification, protein turnover, chaperones].
Cg-lib45_c7203	2947.74	598.373	-4.9	1.90318e-05	0.99647	3152.17	571.813	No hits found	No significant hit	No significant hit	No hit	No hit
Cg-lib45_c18625	173.387	35.0545	-4.9	0.000299656	0.975636	137.843	45.056	Dehydration-responsive protein RD22OS=Arabidopsis thaliana GN=RD22 PE=2 SV=1	unknown [Picea sitchensis]	GSVIVT00032481001; RD22-like protein	BURP, BURP domain. The BURP domain is found at the C-terminus of several different plant proteins. It was named after the proteins in which it was first identified: the BNM2 clone-derived protein from Brassica napus; USPs and USP-like proteins; RD22 from Arabidopsis thaliana; and PG1beta from Lycopersicon esculentum. This domain is around 230 amino acid residues long. It possesses the following c…	Reductases with broad range of substrate specificities [General function prediction only].
Cg-lib45_c17169	3735.29	743.429	-5	2.94408e-09	0.999993	610.255	407.293	Protein TIFY 10B OS=Arabidopsis thalianaGN=TIFY10B PE=1 SV=1	unknown [Picea sitchensis]	Os07g0615200; hypothetical protein	tify, tify domain. This short possible domain is found in a variety of plant transcription factors that contain GATA domains as well as other motifs. Although previously known as the Zim domain this is now called the tify domain after its most conserved amino acids. TIFY proteins can be further classified into two groups depending on the presence (group I) or absence (group II) of a C2C2-GATA dom…	K+-channel KCNQ [Inorganic ion transport and metabolism].
Cg-lib45_c9553	1773.34	356.94	-5	2.39352e-07	0.99984	1232.32	203.911	No hits found	unknown [Picea sitchensis]	No hits found	No hit	No hit
F05GI4S01D50IU	1282.43	257.608	-5	1.5845e-06	0.999392	574.352	217.683	No hits found	hypothetical protein LOC100275553 [Zea mays]	hypothetical protein LOC100275553	DUF247, Plant protein of unknown function. The function of the plant proteins constituting this family is unknown.	Uncharacterized conserved protein, contains WD40 repeats [Function unknown].
Cg-lib45_c20521	1685.88	338.94	-5	3.13293e-06	0.999014	1579.06	250.609	Probable receptor-like protein kinaseAt5g61350 OS=Arabidopsis thaliana GN=At5g61350 PE=2 SV=1	unnamed protein product [Vitis vinifera]	hypothetical protein	No hit	Sec61 protein translocation complex, beta subunit [Posttranslational modification, protein turnover, chaperones].
Cg-lib45_c14198	1714.76	344.925	-5	6.50784e-06	0.998346	1384.44	308.244	No hits found	unknown [Picea sitchensis]	No significant hit	No hit	No hit
Cg-lib45_lrc351	894.714	177.729	-5	0.000124579	0.986769	301.219	237.783	No hits found	No significant hit	No hits found	No hit	No hit
Cg-lib45_c13131	2843.24	555.326	-5.1	3.64724e-10	0.999998	330.769	264.895	Caffeic acid 3-O-methyltransferase OS=Coffeacanephora PE=2 SV=1	AF119225_1 caffeic acid ortho-methyltransferase [Pinus radiata]	COMTL3; alkaloid o-methyltransferase related	Methyltransf_2, O-methyltransferase. This family includes a range of O-methyltransferases. These enzymes utilize S-adenosyl methionine.	No hit
Cg-lib45_c5364	2274.84	442.146	-5.1	2.72272e-09	0.999993	103.498	205.967	Myb-related protein 305 OS=Antirrhinum majusGN=MYB305 PE=2 SV=1	predicted protein [Populus trichocarpa]	MYB195; hypothetical protein	Myb_DNA-binding, Myb-like DNA-binding domain. This family contains the DNA binding domains from Myb proteins, as well as the SANT domain family.	CREB/ATF family transcription factor [Transcription].
Cg-lib45_c13027	2072.2	405.103	-5.1	3.06297e-07	0.99981	801.54	310.683	Probable disease resistance protein At4g33300OS=Arabidopsis thaliana GN=At4g33300 PE=2 SV=2	unknown [Picea sitchensis]	nbs-lrr resistance protein	No hit	Zinc-binding oxidoreductase [Energy production and conversion, General function prediction only].
F05GI4S01AJI60	92.935	18.307	-5.1	8.35631e-07	0.999613	95.5372	7.82025	Abscisic acid 8'-hydroxylase 1 OS=Arabidopsisthaliana GN=CYP707A1 PE=2 SV=1	CYP707A1; (+)-abscisic acid 8'-hydroxylase/ oxygen binding[Arabidopsis thaliana]	hypothetical protein	No hit	No hit
Cg-lib45_c12538	2260.31	434.162	-5.2	9.12892e-08	0.999919	707.343	315.862	No hits found	No significant hit	No significant hit	No hit	No hit
F05GI4S01BHDPE	4472.03	864.053	-5.2	3.58226e-06	0.998916	878.256	969.308	No hits found	unknown [Picea sitchensis]	umc1324; LOC100191352	NC, NC domain. Members of this family are characterized by containing a well conserved NCEHF motif. The role of this domain is unclear.	No hit
Cg-lib45_c19846	245.615	46.9573	-5.2	3.84085e-05	0.994208	222.755	42.1557	No hits found	PREDICTED: hypothetical protein [Vitis vinifera]	hypothetical protein LOC100265179	No hit	No hit
Cg-lib45_c10220	2393.54	450.816	-5.3	4.45449e-07	0.999752	1659.21	348.829	Ethylene-responsive transcription factorERF017 OS=Arabidopsis thaliana GN=ERF017 PE=2 SV=1	unknown [Picea sitchensis]	AP2 domain-containing transcription factor, putative	AP2, AP2 domain. This 60 amino acid residue domain can bind to DNA and is found in transcription factor proteins.	No hit
Cg-lib45_c7912	4309.79	818.487	-5.3	4.23096e-06	0.998781	3476.24	820.761	Phenylalanine ammonia-lyase 2 OS=Arabidopsisthaliana GN=PAL2 PE=1 SV=2	phenylalanine ammonia-lyase [Picea abies]	PAL2; PAL2; phenylalanine ammonia-lyase; K10775 phenylalanine ammonia-lyase [EC:4.3.1.24]	No hit	No hit
F05GI4S01AKUMI	579.821	108.423	-5.3	1.44239e-05	0.997098	562.59	88.7381	No hits found	WRKY transcription factor 1 [Picea abies]	No significant hit	No hit	No hit
Cg-lib45_c3176	7010.6	1326.48	-5.3	3.64882e-05	0.994414	4083.75	1794.17	Cytochrome P450 750A1 OS=Pinus taeda GN=CYP750A1 PE=2 SV=1	unknown [Picea sitchensis]	GSVIVT00019415001; hypothetical protein LOC100259314	p450, Cytochrome P450. Cytochrome P450s are haem-thiolate proteins involved in the oxidative degradation of various compounds. They are particularly well known for their role in the degradation of environmental toxins and mutagens. They can be divided into 4 classes, according to the method by which electrons from NAD(P)H are delivered to the catalytic site. Sequence conservation is relatively lo…	Voltage-gated shaker-like K+ channel, subunit beta/KCNAB [Energy production and conversion].
Cg-lib45_c20832	5320.43	982.043	-5.4	1.44494e-10	0.999999	2729.87	394.356	Pectinesterase/pectinesterase inhibitor 3 OS=Arabidopsis thaliana GN=PME3 PE=2 SV=2	putative pectin methylesterase [Picea abies]	Os01g0312500; hypothetical protein	Pectinesterase, Pectinesterase.	Histones H3 and H4 [Chromatin structure and dynamics].
F05GI4S01BDORT	270.8	50.0827	-5.4	1.39447e-05	0.997166	278.331	34.5453	Exocyst complex component 7 OS=Rattusnorvegicus GN=Exoc7 PE=2 SV=1	unknown [Picea sitchensis]	Os09g0439600; hypothetical protein ; K07195 exocyst complex component 7	Exo70, Exo70 exocyst complex subunit. The Exo70 protein forms one subunit of the exocyst complex. First discovered in S. cerevisiae, Exo70 and other exocyst proteins have been observed in several other eukaryotes, including humans. In S. cerevisiae, the exocyst complex is involved in the late stages of exocytosis, and is localized at the tip of the bud, the major site of exocytosis in yeast. Exo7…	IK cytokine down-regulator of HLA class II [Signal transduction mechanisms].
Cg-lib45_c12911	7126.26	1303.8	-5.5	2.13588e-09	0.999994	2798.29	845.533	LOB domain-containing protein 1 OS=Arabidopsisthaliana GN=LBD1 PE=2 SV=1	unknown [Picea sitchensis]	GSVIVT00024480001; hypothetical protein LOC100251969	DUF260, Protein of unknown function DUF260.	Glucosamine 6-phosphate synthetases, contain amidotransferase and phosphosugar isomerase domains [Cell wall/membrane/envelope biogenesis].
Cg-lib45_lrc21540	8039.39	1460.77	-5.5	1.85815e-07	0.999867	5176.66	1278.15	No hits found	No significant hit	No significant hit	No hit	No hit
F05GI4S01DSNM0	766.35	138.297	-5.5	4.568e-05	0.993456	902.61	147.299	Protein BRASSINOSTEROID INSENSITIVE 1OS=Arabidopsis thaliana GN=BRI1 PE=1 SV=1	predicted protein [Populus trichocarpa]	hypothetical protein	No hit	Sortilin and related receptors [General function prediction only].
Cg-lib45_c11328	9235.65	1660.69	-5.6	7.92572e-09	0.999986	1796.32	1331.32	Ethylene-responsive transcription factorERF018 OS=Arabidopsis thaliana GN=ERF018 PE=2 SV=1	unknown [Picea sitchensis]	hypothetical protein LOC100250941	AP2, AP2 domain. This 60 amino acid residue domain can bind to DNA and is found in transcription factor proteins.	Glycosyltransferase [Cell wall/membrane/envelope biogenesis].
Cg-lib45_c17357	2988.68	534.64	-5.6	7.72326e-05	0.990535	602.917	852.346	No hits found	No significant hit	No significant hit	No hit	No hit
F05GI4S01A8D0C	1848.98	324.23	-5.7	4.67776e-07	0.999744	1722.43	231.068	Putative germin-like protein 3-2 OS=Oryzasativa subsp. japonica GN=Os03g0651800 PE=3 SV=1	germin-like protein 1 [Picea abies]	GSVIVT00022817001; hypothetical protein LOC100256198	Cupin_1, Cupin. This family represents the conserved barrel domain of the 'cupin' superfamily ('cupa' is the Latin term for a small barrel). This family contains 11S and 7S plant seed storage proteins, and germins. Plant seed storage proteins provide the major nitrogen source for the developing plant.	Enolase [Carbohydrate transport and metabolism].
Cg-lib45_c991	2407.44	420.031	-5.7	8.91881e-06	0.997934	2153.08	489.847	Dihydroflavonol-4-reductase OS=Dianthuscaryophyllus GN=A PE=2 SV=1	unknown [Picea sitchensis]	cinnamoyl-CoA reductase, putative (EC:1.1.1.219)	Epimerase, NAD dependent epimerase/dehydratase family. This family of proteins utilize NAD as a cofactor. The proteins in this family use nucleotide-sugar substrates for a variety of chemical reactions.	N-acetylglucosaminyltransferase complex, subunit PIG-A/SPT14, required for phosphatidylinositol biosynthesis/Sulfolipid synthase [Cell wall/membrane/envelope biogenesis, Posttranslational modification, protein turnover, chaperones, Lipid transport and metabolism].
F05GI4S01B17KP	1374.23	237.44	-5.8	1.72351e-10	0.999999	439.186	75.3879	No hits found	unknown [Picea sitchensis]	No significant hit	No hit	Protein involved in glucose derepression and pre-vacuolar endosome protein sorting [Intracellular trafficking, secretion, and vesicular transport].
F05GI4S01EMBN7	473.737	81.3227	-5.8	5.03961e-07	0.99973	195.409	65.1256	Chlorophyll a-b binding protein 3, chloroplasticOS=Pisum sativum GN=lhca3 PE=1 SV=1	Type III chlorophyll a /b-binding protein [Pinus sylvestris]	LHCA3; LHCA3; chlorophyll binding; K08909 light-harvesting complex I chlorophyll a/b binding protein 3	Chloroa_b-bind, Chlorophyll A-B binding protein.	Elongation factor 2 [Translation, ribosomal structure and biogenesis].
Cg-lib45_c20450	194.233	33.6706	-5.8	3.9551e-06	0.998837	234.093	9.09575	No hits found	unknown [Picea sitchensis]	No significant hit	RPW8, Arabidopsis broad-spectrum mildew resistance protein RPW8. This family consists of several broad-spectrum mildew resistance proteins from Arabidopsis thaliana. Plant disease resistance (R) genes control the recognition of specific pathogens and activate subsequent defence responses. The Arabidopsis thaliana locus Resistance To Powdery Mildew 8 (RPW8) contains two naturally polymorphic, domi…	RhoA GTPase effector DIA/Diaphanous [Signal transduction mechanisms, Cytoskeleton].
Cg-lib45_c13842	1187.77	200.989	-5.9	8.94472e-08	0.999921	374.59	150.98	No hits found	unknown [Picea sitchensis]	No significant hit	No hit	No hit
Cg-lib45_c22377	2934.56	488.274	-6	4.79046e-11	1	966.305	215.708	Probable pectate lyase 1 OS=Arabidopsisthaliana GN=At1g04680 PE=2 SV=2	unknown [Picea sitchensis]	Pectate lyase precursor, putative (EC:4.2.2.2)	No hit	Beta tubulin [Cytoskeleton].
F05GI4S01BQEJ0	2618.72	438.374	-6	6.00837e-10	0.999998	19.5911	265.101	No hits found	unknown [Picea sitchensis]	No significant hit	No hit	No hit
Cg-lib45_c10705	224.138	37.5913	-6	6.15114e-06	0.998411	288.134	13.2231	No hits found	unknown [Picea sitchensis]	No significant hit	No hit	No hit
Cg-lib45_c5587	2713.69	447.328	-6.1	2.0073e-08	0.999972	1626.37	332.544	Ethylene-responsive transcription factorERF017 OS=Arabidopsis thaliana GN=ERF017 PE=2 SV=1	unknown [Picea sitchensis]	hypothetical protein LOC100250941	AP2, AP2 domain. This 60 amino acid residue domain can bind to DNA and is found in transcription factor proteins.	Actin regulatory protein (Wiskott-Aldrich syndrome protein) [Signal transduction mechanisms, Cytoskeleton].
F05GI4S01DQ1V0	1775.48	290.256	-6.1	1.04329e-07	0.999911	1470.33	167.353	Probable inositol-3-phosphate synthase	unknown [Picea sitchensis]	MIPS3; MIPS3 (MYO-INOSITOL-1-PHOSTPATE SYNTHASE	No hit	Ras-related small GTPase, Rho type [General function prediction only].
Cg-lib45_lrc63	5738.43	932.99	-6.2	2.82952e-08	0.999965	3474.8	804.465	No hits found	No significant hit	No significant hit	No hit	Septin family protein (P-loop GTPase) [Cell cycle control, cell division, chromosome partitioning, Nuclear structure, Intracellular trafficking, secretion, and vesicular transport].
Cg-lib45_c3076	2216.5	355.845	-6.2	4.29342e-07	0.999759	82.9457	413.817	Dehydration-responsive protein RD22OS=Arabidopsis thaliana GN=RD22 PE=2 SV=1	unknown [Picea sitchensis]	GSVIVT00032481001; RD22-like protein	BURP, BURP domain. The BURP domain is found at the C-terminus of several different plant proteins. It was named after the proteins in which it was first identified: the BNM2 clone-derived protein from Brassica napus; USPs and USP-like proteins; RD22 from Arabidopsis thaliana; and PG1beta from Lycopersicon esculentum. This domain is around 230 amino acid residues long. It possesses the following c…	No hit
Cg-lib45_c18210	1590.42	252.358	-6.3	1.29007e-07	0.999897	1655.08	126.501	Flavonol synthase/flavanone 3-hydroxylaseOS=Petunia hybrida GN=FL PE=2 SV=1	unknown [Picea sitchensis]	GSVIVT00031267001; hypothetical protein LOC100253700	2OG-FeII_Oxy, 2OG-Fe(II) oxygenase superfamily. This family contains members of the 2-oxoglutarate (2OG) and Fe(II)-dependent oxygenase superfamily. This family includes the C-terminal of prolyl 4-hydroxylase alpha subunit. The holoenzyme has the activity EC:1.14.11.2 catalysing the reaction: Procollagen L-proline + 2-oxoglutarate + O2 <=> procollagen trans- 4-hydroxy-L-proline + succinate + CO2.…	Uncharacterized conserved protein [Function unknown].
Cg-lib45_c12210	1263.22	197.72	-6.4	6.09182e-06	0.998422	61.7283	289.687	Dehydration-responsive protein RD22OS=Arabidopsis thaliana GN=RD22 PE=2 SV=1	unknown [Picea sitchensis]	Embryonic abundant protein USP87 precursor, putative	BURP, BURP domain. The BURP domain is found at the C-terminus of several different plant proteins. It was named after the proteins in which it was first identified: the BNM2 clone-derived protein from Brassica napus; USPs and USP-like proteins; RD22 from Arabidopsis thaliana; and PG1beta from Lycopersicon esculentum. This domain is around 230 amino acid residues long. It possesses the following c…	Glucosidase II catalytic (alpha) subunit and related enzymes, glycosyl hydrolase family 31 [Carbohydrate transport and metabolism, Cell wall/membrane/envelope biogenesis, Posttranslational modification, protein turnover, chaperones].
Cg-lib45_c4303	987.925	153.378	-6.4	8.22293e-06	0.998049	816.977	192.905	Ribonuclease 1 OS=Arabidopsis thaliana GN=RNS1PE=1 SV=1	unknown [Arabidopsis thaliana]	RNS1; RNS1 (RIBONUCLEASE 1); endoribonuclease/ ribonuclease	Ribonuclease_T2, Ribonuclease T2 family.	No hit
F05GI4S01EEA5X	2266.05	350.463	-6.5	3.90578e-07	0.999774	2666	219.289	Lectin-domain containing receptor kinase A4.2OS=Arabidopsis thaliana GN=LECRKA4.2 PE=2 SV=1	unknown [Picea sitchensis]	lectin protein kinase, putative	Lectin_legB, Legume lectin domain.	Predicted peptidyl-tRNA hydrolase [Translation, ribosomal structure and biogenesis].
F05GI4S01BNZ5A	283.94	43.6472	-6.5	7.73006e-07	0.999634	229.696	25.6341	No hits found	GAUT13 (Galacturonosyltransferase 13); polygalacturonate4-alpha-galacturonosyltransferase/ transferase,transferring glycosyl groups / transferase, transferringhexosyl groups [Arabidopsis thaliana]	GAUT13; GAUT13 (Galacturonosyltransferase 13); polygalacturonate 4-alpha-galacturonosyltransferase/ transferase, transferring glycosyl groups / transferase, transferring hexosyl groups	No hit	No hit
F05GI4S01BGJFT	125.55	18.4838	-6.8	6.87723e-07	0.999663	136.18	6.88187	Receptor-like protein kinase OS=Ipomoea nilGN=INRPK1 PE=2 SV=2	unknown [Picea sitchensis]	hypothetical protein LOC100260006	No hit	No hit
Cg-lib45_c12608	1246.51	184.523	-6.8	3.35286e-06	0.998966	1525.43	175.306	Nuclear transcription factor Y subunit C-2OS=Arabidopsis thaliana GN=NFYC2 PE=1 SV=2	unknown [Picea sitchensis]	hypothetical protein	No hit	No hit
Cg-lib45_c1307	2284.39	337.248	-6.8	2.4026e-05	0.995839	3039	432.379	Disease resistance response protein 206OS=Pisum sativum GN=PI206 PE=2 SV=2	AF210071_1 dirigent-like protein [Tsuga heterophylla]	hypothetical protein	Dirigent, Dirigent-like protein. This family contains a number of proteins which are induced during disease response in plants. Members of this family are involved in lignification.	Translation initiation factor 2B, gamma subunit (eIF-2Bgamma/GCD1) [Translation, ribosomal structure and biogenesis].
F05GI4S01AIDM9	226.866	32.7024	-6.9	2.44505e-06	0.999173	249.258	25.1346	No hits found	unknown [Picea sitchensis]	No significant hit	No hit	Vacuolar assembly/sorting protein PEP5/VPS11 [Intracellular trafficking, secretion, and vesicular transport].
Cg-lib45_c3757	582.044	84.7282	-6.9	1.1086e-05	0.99759	591.474	101.186	No hits found	No significant hit	No significant hit	No hit	Kinesin light chain [Cytoskeleton].
F05GI4S01EAS70	3801.55	542.475	-7	8.32238e-10	0.999997	2539.87	243.71	No hits found	unknown [Picea sitchensis]	No significant hit	No hit	Mitochondrial ATP-dependent protease PIM1/LON [Posttranslational modification, protein turnover, chaperones].
F05GI4S01EB5IG	6380.47	905.664	-7	1.26254e-08	0.99998	247.508	1011.12	Dehydration-responsive protein RD22OS=Arabidopsis thaliana GN=RD22 PE=2 SV=1	unknown [Picea sitchensis]	Embryonic abundant protein USP87 precursor, putative	BURP, BURP domain. The BURP domain is found at the C-terminus of several different plant proteins. It was named after the proteins in which it was first identified: the BNM2 clone-derived protein from Brassica napus; USPs and USP-like proteins; RD22 from Arabidopsis thaliana; and PG1beta from Lycopersicon esculentum. This domain is around 230 amino acid residues long. It possesses the following c…	Transcription initiation factor TFIID, subunit BDF1 and related bromodomain proteins [Transcription].
Cg-lib45_c5580	4954.45	710.548	-7	3.91337e-08	0.999956	4038.51	643.879	Leucoanthocyanidin dioxygenase OS=Malusdomestica GN=ANS PE=2 SV=1	PREDICTED: hypothetical protein isoform 2 [Vitis vinifera]	hypothetical protein LOC100264239	No hit	Ypt/Rab-specific GTPase-activating protein GYP7 and related proteins [Signal transduction mechanisms].
Cg-lib45_c11020	7719.32	1072.97	-7.2	6.94134e-10	0.999997	5863.52	697.349	Ethylene-responsive transcription factorERF016 OS=Arabidopsis thaliana GN=ERF016 PE=2 SV=1	unknown [Picea sitchensis]	hypothetical protein	AP2, AP2 domain. This 60 amino acid residue domain can bind to DNA and is found in transcription factor proteins.	Histone H2B [Chromatin structure and dynamics].
F05GI4S01B6MWP	1401.51	191.542	-7.3	5.91338e-08	0.999941	1338.47	148.616	No hits found	PREDICTED: hypothetical protein [Vitis vinifera]	hypothetical protein LOC100264182	No hit	No hit
F05GI4S01BR5IU	1181.13	157.312	-7.5	4.17621e-09	0.999991	814.338	81.8799	Xyloglucan endotransglucosylase/hydrolaseprotein 9 OS=Arabidopsis thaliana GN=XTH9 PE=2 SV=2	unknown [Picea sitchensis]	hypothetical protein; K08235 xyloglucan:xyloglucosyl transferase [EC:2.4.1.207]	No hit	No hit
Cg-lib45_lrc2258	2834.95	367.815	-7.7	1.43575e-07	0.999889	3038.66	332.271	Ribonuclease 1 OS=Arabidopsis thaliana GN=RNS1PE=1 SV=1	ribonuclease t2, putative [Ricinus communis]	ribonuclease t2, putative (EC:3.1.27.1)	Ribonuclease_T2, Ribonuclease T2 family.	No hit
F05GI4S01B454H	4403.13	564.548	-7.8	2.67142e-12	1	823.448	362.14	Non-specific lipid-transfer protein 5 OS=Lensculinaris PE=3 SV=1	unknown [Picea sitchensis]	Os12g0115300; hypothetical protein	Tryp_alpha_amyl, Protease inhibitor/seed storage/LTP family. This family is composed of trypsin-alpha amylase inhibitors, seed storage proteins and lipid transfer proteins from plants.	No hit
Cg-lib45_c3381	2805.5	356.229	-7.9	4.18687e-12	1	868.049	196.568	No hits found	unknown [Picea sitchensis]	hypothetical protein	No hit	Phosphatidylinositol 3-kinase VPS34, involved in signal transduction [Signal transduction mechanisms, Intracellular trafficking, secretion, and vesicular transport].
F05GI4S01DWTPO	311.05	38.4426	-8.1	1.0163e-10	0.999999	58.7401	9.87788	No hits found	AF127599_1 ATAF1-like protein [Picea glauca]	No significant hit	No hit	No hit
F05GI4S01C6E9B	276.889	34.106	-8.1	2.07815e-06	0.999263	362.507	13.6477	No hits found	predicted protein [Populus trichocarpa]	hypothetical protein	No hit	No hit
F05GI4S01DFW6T	5550.03	674.587	-8.2	1.54701e-09	0.999996	4553.13	477.918	Ethylene-responsive transcription factorERF016 OS=Arabidopsis thaliana GN=ERF016 PE=2 SV=1	unknown [Picea sitchensis]	hypothetical protein	No hit	Uncharacterized conserved protein [Function unknown].
Cg-lib45_c4519	2074.7	228.06	-9.1	5.59353e-09	0.999989	1363.83	244.241	No hits found	unknown [Picea sitchensis]	No significant hit	No hit	No hit
Cg-lib45_c19303	3601.39	396.378	-9.1	2.5878e-08	0.999967	1116.05	591.882	No hits found	No significant hit	No significant hit	No hit	Haloacid dehalogenase-like hydrolase [General function prediction only].
F05GI4S01BG5PU	1182.97	128.605	-9.2	3.42131e-09	0.999992	1000.66	68.5182	No hits found	TPA_inf: ARO1-like protein [Pinus taeda]	SORBIDRAFT_02g031110; hypothetical protein	No hit	No hit
Cg-lib45_c12540	1052.68	111.404	-9.4	1.11083e-10	0.999999	427.092	80.341	Phytosulfokine receptor 1 OS=Daucus carotaGN=PSKR PE=1 SV=1	unknown [Picea sitchensis]	Os11g0564900; hypothetical protein	No hit	Glucosyltransferase - Alg6p [Carbohydrate transport and metabolism, Amino acid transport and metabolism].
F05GI4S01EW7LB	651.756	66.0672	-9.9	2.64311e-07	0.999829	785.93	66.0211	No hits found	unknown [Picea sitchensis]	No significant hit	No hit	Porin/voltage-dependent anion-selective channel protein [Inorganic ion transport and metabolism].
Cg-lib45_c10640	1004.15	93.1762	-10.8	2.46843e-11	1	417.08	66.1915	No hits found	hypothetical protein [Vitis vinifera]	hypothetical protein LOC100242611	DUF247, Plant protein of unknown function. The function of the plant proteins constituting this family is unknown.	Dehydrogenases with different specificities (related to short-chain alcohol dehydrogenases) [Secondary metabolites biosynthesis, transport and catabolism].
Cg-lib45_c14385	240.637	22.2743	-10.8	2.78937e-07	0.999822	290.507	6.70957	No hits found	unknown [Picea sitchensis]	Nuclease PA3, putative (EC:3.1.30.1)	S1-P1_nuclease, S1/P1 Nuclease. This family contains both S1 and P1 nucleases (EC:3.1.30.1) which cleave RNA and single stranded DNA with no base specificity.	No hit
Cg-lib45_c10286	355.995	32.0823	-11.1	8.68253e-10	0.999997	161.948	25.8486	Aspartic proteinase nepenthesin-1 OS=Nepenthesgracilis GN=nep1 PE=1 SV=1	PREDICTED: hypothetical protein [Vitis vinifera]	hypothetical protein LOC100264942	Asp, Eukaryotic aspartyl protease. Aspartyl (acid) proteases include pepsins, cathepsins, and renins. Two-domain structure, probably arising from ancestral duplication. This family does not include the retroviral nor retrotransposon proteases (pfam00077), which are much smaller and appear to be homologous to a single domain of the eukaryotic asp proteases.	No hit
F05GI4S01A99O6	1560.38	138.071	-11.3	1.7305e-10	0.999999	564.666	161.429	No hits found	unknown [Picea sitchensis]	No hits found	No hit	Mitochondrial import inner membrane translocase, subunit TIM17 [Intracellular trafficking, secretion, and vesicular transport].
Cg-lib45_c10370	744.535	66.1177	-11.3	5.74241e-07	0.999703	639.693	127.749	No hits found	No significant hit	No significant hit	No hit	No hit
Cg-lib45_c18050	435.839	37.1487	-11.7	2.70746e-09	0.999993	405.357	14.3105	No hits found	unknown [Picea sitchensis]	hypothetical protein LOC100247456	No hit	No hit
Cg-lib45_lrc737	5509.27	409.16	-13.5	7.33633e-11	0.999999	169.695	712.66	Dehydration-responsive protein RD22 OS=Arabidopsis thaliana GN=RD22 PE=2 SV=1	unknown [Picea sitchensis]	Embryonic abundant protein USP87 precursor, putative	BURP, BURP domain. The BURP domain is found at the C-terminus of several different plant proteins. It was named after the proteins in which it was first identified: the BNM2 clone-derived protein from Brassica napus; USPs and USP-like proteins; RD22 from Arabidopsis thaliana; and PG1beta from Lycopersicon esculentum. This domain is around 230 amino acid residues long. It possesses the following c…	No hit
Cg-lib45_c14509	681.138	44.6622	-15.3	1.061e-07	0.99991	932.374	16.1655	No hits found	unknown [Picea sitchensis]	No significant hit	No hit	No hit
Cg-lib45_c11958	688.409	39.1976	-17.6	1.18558e-08	0.999981	821.551	25.8842	LRR receptor-like serine/threonine-proteinkinase EFR OS=Arabidopsis thaliana GN=EFR PE=1 SV=1	unnamed protein product [Vitis vinifera]	SORBIDRAFT_10g022910; hypothetical protein	No hit	Alpha tubulin [Cytoskeleton].
F05GI4S01DZHCW	1433.76	78.6642	-18.2	8.23873e-09	0.999985	1549.5	116.906	Hexokinase-1 OS=Solanum tuberosum GN=HXK1 PE=1SV=1	hexokinase 1 [Cucumis melo]	hexokinase, putative (EC:2.7.1.1); K00844 hexokinase [EC:2.7.1.1]	Hexokinase_1, Hexokinase. Hexokinase (EC:2.7.1.1) contains two structurally similar domains represented by this family and pfam03727. Some members of the family have two copies of each of these domains.	No hit
Cg-lib45_c5374	3531.23	192.692	-18.3	3.83249e-13	1	1483.51	192.29	Putative lipoxygenase 3 OS=Oryza sativa subsp. japonica GN=Os03g0700400 PE=3 SV=1	unknown [Picea sitchensis]	LOX; lipoxygenase (EC:1.13.11.12)	Lipoxygenase, Lipoxygenase.	N-arginine dibasic convertase NRD1 and related Zn2+-dependent endopeptidases, insulinase superfamily [Posttranslational modification, protein turnover, chaperones].
F05GI4S01C7MI8	875.853	38.7506	-22.6	5.42011e-13	1	340.264	18.4152	Allene oxide synthase, chloroplasticOS=Arabidopsis thaliana GN=CYP74A PE=1 SV=3	unknown [Picea sitchensis]	GSVIVT00014710001; hypothetical protein LOC100267750; K01723 hydroperoxide dehydratase [EC:4.2.1.92]	p450, Cytochrome P450. Cytochrome P450s are haem-thiolate proteins involved in the oxidative degradation of various compounds. They are particularly well known for their role in the degradation of environmental toxins and mutagens. They can be divided into 4 classes, according to the method by which electrons from NAD(P)H are delivered to the catalytic site. Sequence conservation is relatively lo…	Molecular chaperone (HSP90 family) [Posttranslational modification, protein turnover, chaperones].
Cg-lib45_c13571	933.346	27.8604	-33.5	2.97298e-08	0.999964	1291.67	30.3396	No hits found	PREDICTED: hypothetical protein [Vitis vinifera]	hypothetical protein	No hit	beta-1,6-N-acetylglucosaminyltransferase, contains WSC domain [Carbohydrate transport and metabolism, Posttranslational modification, protein turnover, chaperones].
