# Supplementary material for: Ectomycorrhizal ecology is imprinted in the genome of the dominant symbiotic fungus Cenococcum geophilum
Source: Nat Commun. 2016 Sep 7;7:12662. doi: 10.1038/ncomms12662 (PMC5023957; doi:10.1038/ncomms12662)
Supplement: Supplementary Data 13 — Regulated P. sylvestris genes in mycorrhizas interacting with C. geophilum compared to other mycorrhizal fungi. [file ncomms12662-s14.xlsx]

## Sheet: Supplementary Data 13
Supplementary Data 13. Functional annotation of significantly regulated P. sylvestris genes in mycorrhizas interacting with C. geophilum compared to other mycorrhizal fungi. Numbers and background colours indicate fold changes. C. geophilum, Cg; Suillus granulatus, S; Rhizopogon roseolus, R; the last two combined, SR. Fold changes of gene expression in mycorrhizal versus non-mycorrhizal (NM) root…
Category	Contig Id	Cg/SR		C/NM	SR/NM		S/NM	R/NM	Picea abies match (http://congenie.org)	Arabidopsis thaliana match (http://atgenie.org)	Description	p-value	PPDE p		Category	Contig Id	Cg/SR		C/NM	SR/NM		S/NM	R/NM		Picea abies match (http://congenie.org)	Arabidopsis thaliana match (http://atgenie.org)	Description	p-value	PPDE p
transport															transport
	Cg-lib45_c4846	3.73796		11.1323	2.97817		4.23761	1.71874	ma_69041g0010	AT5G53190.1	SWEET (Sugar efflux transporter)	0	0.99			F05GI4S01ERGFH	-11.46		1.2304	14.0993		6.7564	21.4422		ma_8849g0010	AT3G13090.1	multidrug resistance-associated protein 8	0	1
	Cg-lib45_c14152	4.85858		11.4951	2.36594		4.2578	-2.10939	ma_8061094g0010	AT1G66950.1	Pleiotropic drug resistance 11	0	0.97			F05GI4S01BVYNP	-6.33		3.62552	22.953		25.1803	20.7257		ma_10263488g0010	AT5G46040.1	Peptide transporter 3, Major facilitator superfamily protein	0	0.99
	Cg-lib45_c19592	2.57604		3.55545	1.3802		1.88639	-1.14415	ma_95623g0010	AT1G08230.2	Transmembrane amino acid transporter family protein	0	0.99			Cg-lib45_c19788	-1.57		-1.79608	-1.14634		-1.28804	-1.03273		ma_10433998g0010	AT3G17650.1	Oligopeptide transporter YELLOW STRIPE like 5	0	0.97
	Cg-lib45_c1310	1.60351		3.81604	2.3798		2.39739	2.36222	ma_226001g0010	AT1G64780.1	ammonium transporter 1;2	0	0.99			Cg-lib45_c16282	-5.61		-2.05563	2.73025		1.79969	3.66081		ma_10431946g0030	AT5G14880.1	Potassium transporter family protein (HAK17)	0	1
	Cg-lib45_c18530	5.62044		11.2287	1.99784		2.82869	1.16699	ma_62314g0010	AT4G19030.1	Aquaporin (NIP1;2), NOD26-like major intrinsic protein 1 (water channel activity, glycerol, ammonia, H2O2 transport)	0	0.99			F05GI4S01EN5RE	-4.67		1.14588	5.3493		3.96846	6.73015		ma_91272g0010	AT1G60160.1	Potassium transporter family protein (HAK5)	0	1
	Cg-lib45_lrc21631	4.39769		28.4801	6.47615		11.1054	1.84689	ma_10434456g0010	AT5G43350.1	phosphate transporter 1;1	0	0.98
	F05GI4S01BEDWE	5.15869		27.6515	5.36017		9.40533	1.31502	ma_366260g0010	AT3G54700.1	phosphate transporter 1;7	0	0.97
	Cg-lib45_c17561	18.3625		73.662	4.01155		6.27388	1.74923	ma_7331g0010	AT3G02850.1	gated outwardly-rectifying K+ channel SKOR	0	0.98
	F05GI4S01B107X	2.58983		6.52239	2.51846		2.52316	2.51375	ma_170670g0010	AT4G21480.1	sugar transporter protein 12	0	0.97
	F05GI4S01DKJ3X	3.92058		34.5548	8.81371		12.5397	5.08772	ma_10434905g0010	no hits	no hits (Copper transporter)	0	0.99
	Cg-lib45_c13416	6.16516		12.5688	2.03868		1.74384	2.33352	ma_140137g0010	no hits	Major facilitator superfamily protein (Ion channel regulatory protein UNC-93)	0	1
hormone metabolism															hormone metabolism
	Cg-lib45_c2770	2.00076		2.12765	1.06342		1.42952	-1.43406	ma_10435471g0020	AT3G14620.1	Cytochrome P450, family 72 (Involved in brassinolide metabolism)	0	0.97			Cg-lib45_c11113	-8.73		-2.74918	3.17715		1.98185	4.37245		ma_732668g0010	AT1G05680.1	Uridine diphosphate glycosyltransferase 74E2 (IAA-Glu synthetase, auxin conjugation)	0	1
	F05GI4S01AV0B7	2.09733		110.073	52.4822		58.9731	45.9913	ma_625571g0010	AT4G15440.1	Hydroperoxide lyase 1 (allene oxide synthase; jasmonate biosynthetic pathway)	0	0.97
secondary metabolism															secondary metabolism
	F05GI4S01BGLEE	4.5588		2.78675	-1.63588		-1.04117	-3.81506	ma_10430209g0020	AT2G45400.1	Dihydroflavonol-4-reductase (biosynthesis of anthocyanins, protection against oxidative stress)	0	0.99
	Cg-lib45_c7348	3.5413		2.34505	-1.51012		1.0043	-3.12401	ma_110462g0010	AT1G51410.1	Dihydroflavonol-4-reductase (biosynthesis of anthocyanins, protection against oxidative stress)	0	0.99			Cg-lib45_c20347	-4.68		1.8979	8.89086		7.36037	10.4213		ma_9128005g0010	AT5G05600.1	Oxygenase superfamily protein (S-norcoclaurine synthase)	0	1
	Cg-lib45_c13152	2.50864		-1.00074	-2.51051		-3.51105	-1.95375	ma_502949g0010	AT3G55120.1	Chalcone-flavanone isomerase family protein	0	0.98			Cg-lib45_c12439	-16.9		-2.40044	7.04115		8.37149	5.71081		ma_137109g0010	AT1G80820.1	cinnamoyl coa reductase (lignin biosynthesis)	0	0.99
	F05GI4S01B1Q4A	2.26091		5.32539	2.35542		2.42174	2.2891	ma_53288g0010	AT4G12320.1	cytochrome P450, family 706, subfamily A, polypeptide 6 (Flavonoid 3',5'-hydroxylase)	0	0.97
	Cg-lib45_c14842	1.86849		1.53639	-1.21616		-1.27261	-1.1645	ma_10426620g0020	AT2G45550.1	cytochrome P450, family 76, subfamily C, polypeptide 4 (Flavonoid 3-monooxygenase)	0	0.98
	F05GI4S01D23RK	15.3185		14.2768	-1.07297		1.3046	-1.78767	ma_10427673g0020	AT4G31970.1	cytochrome P450, family 82, subfamily C, polypeptide 2 (Phenylpropanoids)	0	1
	Cg-lib45_c2121	2.23912		2.75142	1.22879		1.25994	1.19764	ma_80035g0010	AT1G01420.1	UDP-glucosyl transferase 72B3 (Zeatin O-xylosyltransferase)	0	0.98
signalling															signalling
	Cg-lib45_c19910	2.23209		2.74571	1.23011		1.34176	1.11845	ma_129080g0010	AT5G59150.1	RAB GTPase homolog A2D	0	0.98			Cg-lib45_c9169	-3.88		-2.22648	1.74395		1.09295	2.39495		ma_102154g0010	AT2G02000.1	glutamate decarboxylase 3 (GABA synthesis)	0	0.98
	Cg-lib45_c20530	1.72117		1.43733	-1.19747		-1.1683	-1.22815	ma_10426450g0010	no hits	no hits (probable ADP-ribosylation factor GTPase activating protein)	0	0.98
stress															stress
	Cg-lib45_c18274	5.10024		1.22236	-4.17245		-3.20197	-5.98707	ma_182004g0010	AT5G15180.1	Peroxidase superfamily protein (response to oxidative stress)	0	0.97			F05GI4S01BNOEL	-8.19		2.39943	19.6481		27.1729	12.1234		ma_12191g0010	AT5G56010.1	heat shock protein 81-3 (abiotic stress)	0	0.97
	F05GI4S01DH8HR	4.15439		1.39776	-2.97217		-2.30356	-4.18767	ma_9087g0010	AT5G15180.1	Peroxidase superfamily protein (response to oxidative stress)	0	0.97			Cg-lib45_c11325	-30.75		-1.34802	22.8076		37.9322	7.68299		ma_295712g0010	AT2G43590.1	Chitinase family protein (biotic stress)	0	0.98
	Cg-lib45_c6872	2.30624		1.4492	-1.59139		-1.44855	-1.7655	ma_116117g0010	AT2G17880.1	Chaperone DnaJ-domain superfamily protein (heat shock protein binding)	0	0.99			F05GI4S01BFN1I	-5.87		-1.19279	4.9208		4.28743	5.55418		ma_346931g0010	AT3G03480.1	acetyl CoA:(Z)-3-hexen-1-ol acetyltransferase (biotic stress)	0	1
	Cg-lib45_c3486	1.97758		3.15333	1.59454		1.80193	1.38715	ma_34807g0010	AT1G70830.3	MLP-like protein 28 (response to biotic stimulus, defense response)	0	0.99			F05GI4S01DT2FB	-3.68		1.60006	5.89498		5.28319	6.50677		ma_958517g0010	AT5G05600.1	Oxygenase superfamily protein (response to fungus, response to wounding)	0	1
	Cg-lib45_c19707	20.5285		2.79811	-7.33657		-9.18859	-6.10589	ma_97705g0010	AT5G04720.1	ADR1-like 2 (CC-NBS-LRR resistance-like protein [Pinus lambertiana]; biotic stress, PR-protein)	0	1			Cg-lib45_c3011	-2.05		-2.83756	-1.3867		-1.41398	-1.36045		ma_10429522g0010	AT2G40300.1	ferritin 4 (response to oxidative stress, cellular iron ion homeostasis, response to abscisic acid stimulus, iron ion transport)	0	0.99
	Cg-lib45_c12824	5.373		8.76925	1.6321		2.75071	-1.9475	ma_598099g0010	AT1G15210.1	Pleiotropic drug resistance 7 (resistance to pathogens that enter by direct penetration; SA dependent)	0	0.98			Cg-lib45_c8179	-2.36		-3.74506	-1.58581		-1.57261	-1.59924		ma_8134718g0010	AT3G56090.1	ferritin 3 (response to oxidative stress, cellular iron ion homeostasis, response to abscisic acid stimulus, iron ion transport)	0	1
	Cg-lib45_c18536	18.8396		-1.11145	-20.9393		-60.8735	-12.6444	ma_10429143g0010	no hits	no hits (PFAM01657; salt stress response/antifungal)	0	1			Cg-lib45_c1826	-1.66		-1.253	1.32749		1.23143	1.42355		ma_666523g0010	no hits	Abscisic stress ripening protein (ABA / water deficit stress induced)	0	0.97
	Cg-lib45_c13527	9.34594		54.4727	5.82848		10.9287	-1.37321	ma_2888g0010	no hits	no hits (VQ motif; modulation of sigma factors; plant defense)	0	0.99
	Cg-lib45_c9996	6.59769		16.8318	2.55116		4.31628	-1.27221	ma_6341004g0010	AT4G23270.1	cysteine-rich RLK (RECEPTOR-like protein kinase) 19, antifungal	0	0.97
	Cg-lib45_c18489	18.0806		22.5441	1.24687		1.45145	1.04229	ma_9603551g0010	AT3G22060.1	cysteine-rich RLK (RECEPTOR-like protein kinase) 10; cysteine-rich repeat secretory protein 38; response to ABA, antifungal)	0	0.98
	Cg-lib45_c9988	5.62949		4.98889	-1.12841		1.23055	-1.84551	ma_139797g0010	AT5G58380.1	SOS3-interacting protein 1, protein kinase (Salt overly sensitive (SOS); Ca2+signaling, abiotic stress)	0	1
	Cg-lib45_c5473	1.99318		2.1648	1.0861		1.16009	1.01211	ma_10427810g0010	AT2G36770.1	UDP-Glycosyltransferase superfamily protein (Zeatin O-xylosyltransferase)	0	0.98
	Cg-lib45_c11117	3.5199		10.8828	3.09179		3.8892	2.29439	ma_10429280g0010	AT1G01420.1	UDP-glucosyl transferase 72B3 (Zeatin O-xylosyltransferase)	0	1
development															development
	Cg-lib45_c14251	8.29903		56.9576	6.86317		3.90518	9.82117	ma_16463g0010	AT1G44800.1	Nodulin MtN21 (Auxin-induced protein 5NG4)	0	0.99			Cg-lib45_c20691	-6.79		-1.37423	4.94292		8.23416	1.65168		ma_9736190g0010	AT3G43630.1	Nodulin-21, Vacuolar iron transporter (VIT) family protein,	0	0.97
	Cg-lib45_c12291	6.77093		5.1636	-1.31128		1.02791	-2.01078	ma_10437028g0020	AT5G58750.1	Progesterone 5 betaredutase (NAD(P)-binding Rossmann-fold superfamily protein, SDR	0	1			F05GI4S01DYU1P	-2.6		-2.02092	1.28852		1.17829	1.39874		ma_10172334g0010	AT5G58750.1	NAD(P)-binding Rossmann-fold superfamily protein (xylem and phloem pattern formation, response to wounding)	0	0.99
	Cg-lib45_c15776	6.77624		7.2744	1.07352		1.45674	-1.44867	ma_166753g0010	AT5G58750.1	NAD(P)-binding Rossmann-fold superfamily protein (xylem and phloem pattern formation, response to wounding)	0	0.99			Cg-lib45_c11069	-4.61		1.28535	5.92107		4.62073	7.2214		ma_71399g0010	AT5G10830.1	S-adenosyl-L-methionine-dependent methyltransferases superfamily protein	0	1
																Cg-lib45_c13759	-4.61		1.64132	7.57172		10.166	4.9774		ma_78010g0010	AT2G42830.1	K-box region and MADS-box transcription factor family protein (one of the two genes that control dehiscence zone differentiation and promote the lignification of adjacent cells)	0	0.97
DNA															DNA
																Cg-lib45_c1910	-3.79		-2.14489	1.76834		1.5795	1.95718		ma_46530g0010	AT4G21585.1	endonuclease 4	0	1
																Cg-lib45_lrc21113	-2.21		-1.51153	1.46342		1.27756	1.64929		ma_75204g0010	AT4G21600.1	endonuclease 5	0	0.99
misc															misc
	Cg-lib45_c20031	2.82416		5.57409	1.97371		2.6211	1.32633	ma_10426065g0010	AT5G36140.1	cytochrome P450, family 716, subfamily A, polypeptide 2	0	0.99			Cg-lib45_c18496	-44.78		1.87086	83.7821		61.0139	106.55		ma_325587g0010	AT3G50660.1	Cytochrome P450 superfamily protein	0	1
	F05GI4S01CYS44	6.63624		8.18679	1.23365		-1.89333	1.93913	ma_10433687g0040	AT1G64940.1	cytochrome P450, family 87, subfamily A, polypeptide 6	0	0.98			Cg-lib45_c6723	-2.31		-2.20861	1.04556		1.14056	-1.84551		ma_30471g0010	AT3G55830.1	Nucleotide-diphospho-sugar transferases superfamily protein	0	0.98
	F05GI4S01B2W3Q	7.63211		11.0292	1.44511		1.99281	-1.11111	ma_10427193g0010	AT3G26300.1	cytochrome P450, family 71, subfamily B, polypeptide 34	0	0.99			F05GI4S01AL5RS	-2.35		-1.27871	1.84165		1.47414	2.20916		ma_101065g0010	AT2G32770.3	purple acid phosphatase 13	0	0.98
	Cg-lib45_c7414	3.47762		4.00306	1.15109		-1.0245	1.32611	ma_10436701g0010	AT3G26770.1	NAD(P)-binding Rossmann-fold superfamily protein (short chain alcohol dehydrogenase))	0	0.97			F05GI4S01CAL00	-2.78		-1.21359	2.29195		1.81048	2.77342		ma_10434125g0010	AT2G32770.3	purple acid phosphatase 13	0	0.99
	Cg-lib45_c9010	1.64964		1.32237	-1.24749		-1.18321	-1.31915	ma_130823g0010	AT5G26330.1	Cupredoxin superfamily protein	0	0.98			Cg-lib45_c4820	-2.4		-2.44234	-1.01676		-1.32833	1.21421		ma_3845g0010	AT2G01890.1	purple acid phosphatase 8	0	0.98
	Cg-lib45_lrc3175	5.03975		32.1652	6.38231		8.68225	4.08236	ma_177813g0010	AT4G12320.1	cytochrome P450, family 706, subfamily A, polypeptide 6	0	0.97
protein															protein
	Cg-lib45_c10790	4.12704		1.93224	-2.13588		-2.21256	-2.06434	ma_14004g0010	AT5G45120.1	Eukaryotic aspartyl protease family protein	0	0.98
	Cg-lib45_c20826	11.095		32.4761	2.92709		-1.23834	5.04665	ma_49435g0010	AT1G01300.1	Eukaryotic aspartyl protease family protein (nepenthesin)	0	0.99
	Cg-lib45_c9881	5.08124		12.4366	2.44754		1.14381	3.75127	ma_6199g0020	AT3G53020.1	Ribosomal protein L24e family protein	0	1
	F05GI4S01AS30D	6.96091		24.4909	3.51835		3.39698	3.63972	ma_7933g0010	AT3G13510.1	Protein of Unknown Function (DUF239)	0	0.99
redox															redox
	F05GI4S01DL38L	3.94566		53.0993	13.4576		18.2644	8.65083	ma_769805g0010	AT3G10520.1	haemoglobin 2 (non-symbiotic hemoglobin)	0	0.99
RNA															RNA
	Cg-lib45_c3795	2.07987		2.51015	1.20688		1.23888	1.17488	ma_101958g0010	AT1G08320.3	bZIP transcription factor family protein	0	1
Co-factor and vitamine metabolism															Co-factor and vitamine metabolism
	Cg-lib45_c1422	4.05779		4.18975	1.03252		1.32147	-1.34487	ma_10434897g0010	AT2G29630	Thiamine biosynthesis protein ThiC	0	1
	Cg-lib45_c13454	3.97		4.46549	1.12604		1.29897	0.953116	ma_10434897g0020	AT2G29630.3	Thiamine biosynthesis protein ThiC
metal handling															metal handling
	F05GI4S01CE00Q	18.0628		20.907	1.15746		1.44187	-1.14541	ma_9984178g0010	AT4G14710.2	RmlC-like cupins protein (metal handling; ARD family; nutrient reservoir activity)	0	1
fermentation															fermentation
	Cg-lib45_c2733	1.77723		2.63039	1.48005		1.6059	1.3542	ma_210304g0010	AT3G48000.1	aldehyde dehydrogenase 2B4	0	0.97			Cg-lib45_c12718	-3.1		-2.73111	1.13501		1.32208	-1.05493		ma_470233g0010	AT5G01320.1	Thiamine pyrophosphate dependent pyruvate decarboxylase family protein	0	0.97
lipid metabolism															lipid metabolism
																Cg-lib45_c1222	-3.04		-4.71112	-1.54819		-1.39506	-1.73908		ma_10435847g0020	AT1G07230.1	non-specific phospholipase C1	0	0.98
not assigned															not assigned
	Cg-lib45_c17765	2.77346		1.39873	-1.98284		-1.63527	-2.51803	no hits	no hits	no hits	0	0.97			Cg-lib45_c16141	-2.44		-2.03545	1.19998		1.09075	1.30922		ma_10433109g0010	no hits	no hits	0	0.97
	Cg-lib45_lrc206	2.26697		1.23604	-1.83406		-1.92656	-1.75004	ma_10307017g0030	no hits	no hits	0	0.98			Cg-lib45_c5736	-2.07		-1.10694	1.87349		1.81533	1.93165		ma_19047g0010	no hits	no hits	0	0.98
	Cg-lib45_c4080	2.24928		-1.30304	-2.9309		-2.66488	-3.25593	ma_10427544g0020	no hits	no hits	0	0.97			Cg-lib45_c2281	-2.15		-1.16219	1.84841		1.65797	2.03886		no hits	no hits	no hits	0	0.98
	Cg-lib45_c8782	3.51614		21.7636	6.18963		8.70388	3.67538	ma_69807g0010	no hits	no hits	0	0.99			Cg-lib45_c16265	-8.15		-4.03853	2.01856		2.96533	1.0718		no hits	no hits	no hits	0	0.97
	Cg-lib45_c9678	12.3111		5.96626	-2.06345		-1.48306	-3.3902	ma_8222690g0010	no hits	no hits	0	1			Cg-lib45_c16748	-2.4		-2.76311	-1.15176		-1.17929	-1.12549		no hits	no hits	no hits	0	0.97
	Cg-lib45_c20571	3.3551		5.91346	1.76253		2.27624	1.24882	ma_42423g0010	no hits	Protein of unknown function (DUF2921)	0	0.97
	Cg-lib45_c2185	4.7585		7.89449	1.65903		2.74644	-1.74943	ma_10431424g0020	no hits	unknown protein	0	0.97
	Cg-lib45_c8376	26.3722		11.8281	-2.22963		-2.9384	-1.79633	ma_6240227g0010	AT5G10695.1	Protein of unknown function	0	1
glycolysis															glycolysis
																F05GI4S01B6UIO	-1.69332		0.741952	1.25636		1.25869	1.25403		ma_10428568g0010	AT1G74030.1	Enolase	0	0.97
