# Supplementary material for: Ectomycorrhizal ecology is imprinted in the genome of the dominant symbiotic fungus Cenococcum geophilum
Source: Nat Commun. 2016 Sep 7;7:12662. doi: 10.1038/ncomms12662 (PMC5023957; doi:10.1038/ncomms12662)
Supplement: Supplementary Data 14 — Putative homologs of genes implicated in mating and fruiting body production in C. geophilum and G. stellatum. [file ncomms12662-s15.xlsx]

## Sheet: Supplementary Data 14
Supplementary Data 14. Putative homologs of genes implicated in mating and fruiting body production in C. geophilum and G. stellatum.
MAT gene
Pyrenophora tritici-repentis protein	Function	Cenococcum geophilum			Glonium stellatum
		E value (tblastn)	predicted protein/ length	protein Id Cenge3	E value (tblastn)	predicted protein/ length	protein Id Glost2
CAP08779.1	MAT1-1-1 α box mating type protein	1e-28	Cenge3|751160|spo_1_e_gw1.16.688.1 / 448aa	751160		– (degenerated fragment)
XP_001937669.1	MAT1-2-1 HMG-domain protein		– (degenerated fragment)		1.76e-20	Glost2|444166|spo_1_CE159663_315/ 410 aa	444166
Putative proteins of pheromone response pathway
S. cerevisiae Protein	Function	Cenococcum geophilum			Glonium stellatum
		E value (blastp)	predicted protein/ length	protein Id Cenge3	E value (blastp)	predicted protein/ length	protein Id Glost2
Ste2p	peptide receptor	5.51e-07	Cenge3|495758|gw1.1.3295.1 / 282 aa	495758	7.96e-10	Glost2|444169|spo_1_NODE_750_length_14159_cov_52.5.g3247.t1/ 380 aa	444169
Ste3p	lipopeptide receptor	3.16e-17	Cenge3|545606|e_gw1.8.366.1 / 359 aa	545606	9.77e-34	Glost2|444170|spo_1_CE6745_531 / 428 aa	444170
Gpa1p	αsubunit G-protein	3.62e-77	Cenge3|594057|e_gw1.85.169.1 / 359 aa	594057	4.51e-104	Glost2|290713|e_gw1.1149.3.1 / 353 aa	290713
Gpa1p	αsubunit G-protein	1.03e-43	Cenge3|650584|fgenesh1_kg.1_#_506_#_Locus1805v1rpkm99.03/ 351 aa	650584	3.4e-81	Glost2|77200|CE77199_7137/ 359 aa	77200
Gpa1p	αsubunit G-protein	1e-42	Cenge3|536903|e_gw1.3.3058.1 /	536903	5.19e-78	Glost2|53149|CE53148_3440/ 355	53149
Gpa1p	αsubunit G-protein	6.67e-42	Cenge3|664256|fgenesh1_kg.37_#_145_#_Locus15700v3rpkm0.39 /360 aa	664256	4.78e-66	Glost2|310226|estExt_Genewise1.C_NODE_2940026 /360 aa	310226
Ste4p	β-subunit G-protein	4.95e-54	Cenge3|678371|fgenesh1_pg.28_#_42 / 351 aa	678371	1.78e-77	Glost2|373740|gm1.3410_g / 351 aa	373740
Ste18p	γ-subunit G-protein	No hit to S.cervisiae; hit to N. crassa (XP_956152.2): 7.85E-6	Cenge3|646598|estExt_Genewise1.C_660349 / 93 aa	646598	No hit to S.cervisiae; hit to N. crassa (XP_956152.2): 1.06E-10	Glost2|129122|CE129121_10858/ 93 aa	129122
Sst2p	RGS protein	1.14e-09	Cenge3|576629|e_gw1.42.631.1 / 488 aa	576629	3.08e-26	Glost2|142267|CE142266_11652 / 461aa	142267
Cdc24p	Guanine nucleotide exchange factor for Rho/Rac/Cdc42-like GTPases	8.03e-31	Cenge3|534362|e_gw1.2.1318.1 / 976 aa	534362	4.62e-47	Glost2|56246|CE56245_9362 / 1012 aa	56246
Cdc42p	Small rho-like GTPase	6.73e-96	Cenge3|690234|fgenesh1_pm.60_#_39 / 196 aa	690234	2.58e-108	Glost2|399706|fgenesh1_pm.NODE_3126_#_18 / 194 aa	399706
Bem1p	scaffold protein for complexes that include Cdc24p, Ste5p, Ste20p, and Rsr1p	2.43e-34	Cenge3|201522|CE201521_6867/ 627 aa	201522	3.53e-55	Glost2|224402|NODE_2650_length_2069_cov_40.6.g7488.t1 / 563 C-terminally truncated	224402
Ste50p	adaptor linking Cdc42p-Ste20p complex to the effector Ste11p to modulate signal transduction	1.7e-10	Cenge3|566815|e_gw1.28.307.1 / 544 aa	566815	9.38e-15	Glost2|413129|MIX11192_3572_98 / 544 aa	413129
Ste20p	PAK (p21-activated kinase)	7.41e-113	Cenge3|544327|e_gw1.7.1867.1 / 863 aa	544327	3.74e-145	Glost2|378863|gm1.8533_g / 864 aa	378863
Ste5p	scaffold of MAP kinase cascade	1.95e-10	Cenge3|693282|estExt_fgenesh1_pg.C_50213 / 1141 aa	693282	9.39e-10	Glost2|223151|NODE_2035_length_57737_cov_55..g6511.t1/ 1121 aa (see also Far1!)	223151
Ste11p	MEK kinase	9.03e-92	Cenge3|571708|e_gw1.34.437.1 / 943aa	571708	5.06e-108	Glost2|114534|CE114533_11025 / 966 aa	114534
Ste7p	MAP kinase kinase	8.02e-51	Cenge3|87757|CE87756_10330/ 432 aa	87757	8.81e-63	Glost2|374218|gm1.3888_g / 432aa	374218
Fus3p	MAP kinase	3.76e-119	Cenge3|686028|fgenesh1_pm.13_#_144 / 353 aa	686028	9.96e-144	Glost2|186679|CE186678_3639/ 353 aa (see also Kss1)	186679
Kss1p	MAP kinase	2.68e-67	Cenge3|670269|fgenesh1_kg.80_#_77_#_Locus883v1rpkm188.11/ 422 aa	670269	3.45e-102	Glost2|186679|CE186678_3639/ 353 aa (see also Fus3)	186679
Ste12p	homeobox transcription factor	2e-58	Cenge3|685025|fgenesh1_pm.8_#_62 /688 aa	685025	2.69e-66	Glost2|376129|gm1.5799_g /680 aa	376129
Far1p	Cyclin-dependent kinase inhibitor FAR1	1.31e-08	Cenge3|693282|estExt_fgenesh1_pg.C_50213 / 1141 aa	693282	8.95e-08	Glost2|223151|NODE_2035_length_57737_cov_55..g6511.t1/ 1119 (see also Ste5)	223151
Dig1p	Regulatory protein required for MAP-kinase imposed repression	no hit	-		no hit	-
Dig2p	Regulatory protein required for MAP-kinase imposed repression	no hit	-		no hit	-
Putative pheromone processing proteins
S. cerevisiae Protein	Function	Cenococcum geophilum			Glonium stellatum
		E-values (blastp)	protein/ length	protein Id Cenge3	E-values (blastp)	protein/ length
none; PPG1 (Nectria haematococca)	Peptide pheromone	1.75e-06	Cenge3|674233|fgenesh1_pg.6_#_127 /181 aa	674233	4.88e-28	Glost2|49373|CE49372_1191 /180 aa	49373
	Lipopeptide pheromone	No obivious hits			No obivious hits
Kex1p	carboxy-peptidase	1.18e-79	Cenge3|696818|estExt_fgenesh1_pg.C_240128 / 662 aa	696818	2.48e-85	Glost2|203612|CE203611_6661/ 665 aa	203612
Kex2p	endopeptidase	1.11e-154	Cenge3|661462|fgenesh1_kg.26_#_202_#_Locus2686v1rpkm68.35 / 846 aa	661462	1.79e-157	Glost2|355379|fgenesh1_kg.NODE_2215_#_1_#_Glonium.f_(paired)_trimmed_(paired)_contig_4849/ 846 aa	355379
Ste13p	dipeptidyl aminopeptidase	4.44e-55	Cenge3|678025|fgenesh1_pg.25_#_93 / 907 aa	678025	7.27e-85	Glost2|387119|estExt_Genemark1.C_NODE_8200011 / 906 aa	387119
Ste24p	CAAX prenyl protease	9.92e-81	Cenge3|674262|fgenesh1_pg.6_#_156 / 468 aa	674262	5.26e-107	Glost2|388341|estExt_Genemark1.C_NODE_12960002 / 466 aa	388341
Rce1p	CAAX prenyl protease 1	1.71e-09	Cenge3|608968|estExt_Genewise1Plus.C_16_t10315 / 343 aa	608968	4.27e-15	Glost2|340825|estExt_Genewise1Plus.C_NODE_16760004 / 343 aa	340825
Ste23p	Secreted/periplasmic Zn-dependent peptidases	0	Cenge3|671903|fgenesh1_kg.112_#_10_#_Locus2945v2rpkm37.68 / 1039 aa	671903	0	Glost2|378875|gm1.8545_g / 1046 aa	378875
Ram1p	Prenyl-transferase, beta subunit	4.72e-20	Cenge3|98134|CE98133_3093 / 505 aa	98134	2.14e-16	Glost2|218116|CE218115_2656 / 343 aa	218116
Ram2p	Protein prenyltransferase, alpha subunit	6.83e-46	Cenge3|290422|CE290421_2492/ 307 aa	290422	7.83e-50	Glost2|370482|gm1.152_g / 308 aa	370482
Ste14p	Farnesyl cysteine-carboxyl methyltransferase	1.6e-51	Cenge3|668152|fgenesh1_kg.60_#_79_#_Locus5567v1rpkm29.27/ 306 aa	668152	6.77e-56	Glost2|390536|estExt_Genemark1.C_NODE_25900006/ 305 aa	390536
Ste6p	ABC-type multidrug transport system pheromone efflux pump	4.51e-128	Cenge3|683445|fgenesh1_pm.1_#_169 / 1254 aa	683445	2.31e-165	Glost2|345545|estExt_Genewise1Plus.C_NODE_33890005/ 1460 aa	345545
Homologs of genes involved in fruiting body and ascospore development based on the model ascomycete Sordaria macrospora.
S. macrospora protein	Function	Cenococcum geophilum			Glonium stellatum
		E value (blastp)	predicted protein/ length	protein Id Cenge3	E value (blastp)	predicted protein/ length	protein Id Glost2
PRO1 (SMAC_00338)	C6 zinc finger transcription factor required for fruiting body development	0	Cenge3|674235|fgenesh1_pg.6_#_129/660 aa	674235	0	Glost2|20852|CE20851_895 / 660 aa	20852
PRO44 (SMAC_03223)	GATA-type transcription factor, required for fruiting body development	1.05e-29	Cenge3|672730|fgenesh1_pg.1_#_400/503 aa	672730	2.2e-31	Glost2|71241|CE71240_2223 /511 aa	71241
MCM1 (SMAC_05219)	MADS box protein interacts with a mating-type protein and is required for fruiting body development	5.77e-40	Cenge3|681254|fgenesh1_pg.58_#_32/ 227 aa	681254	3.94e-41	Glost2|349567|estExt_Genewise1Plus.C_NODE_74960005/ 227 aa	349567
STE12 (SMAC_06479)	homeodomain transcription factor with C-terminal C2/H2-Zn2+ finger, required for ascosporogenesis	0	Cenge3|685025|fgenesh1_pm.8_#_62/ 689 aa	685025	0	Glost2|376129|gm1.5799_g / 680 aa	376129
SIP2 (CAO94653.1)	involved in ascospore germination	Not hit			Not hit
SmJLB1 (SMAC_08510)	Required for fruiting body development	2.55e-14	Cenge3|183914|CE183913_27271/ 173 aa	183914	9.64e-09	Glost2|387485|estExt_Genemark1.C_NODE_9610013/260 aa	387485
PRO41 (SMAC_04848)	ER-protein involved in fruiting body development	1.08e-57	Cenge3|668585|fgenesh1_kg.64_#_50_#_Locus514v1rpkm303.06 / 144 aa	668585	1.07e-56	Glost2|387306|estExt_Genemark1.C_NODE_8910001 / 144 aa	387306
PRO32/ NOX1 (SMAC_05007)	NADPH oxidase 1, required for fruiting body development and hyphal fusion	0	Cenge3|586965|e_gw1.64.105.1 / 550 aa	586965	2.65e-141	Glost2|33283|CE33282_1193/ 286 aa incomplete, N-terminus encoded on NODE_4099	33283
NOR1 (SMAC_02124)	NOX1 regulator Required for fruiting body development and hyphal fusion	7.75e-140	Cenge3|686104|fgenesh1_pm.14_#_27/ 539 aa	686104	1.1e-137	Glost2|162759|CE162758_8078/ 542 aa	162759
SAC1 (SMAC_01638)	Adenylyl cyclase, Reduced size of fruiting bodies, fruiting bodies are embedded in the agar	0	Cenge3|561414|e_gw1.22.1262.1 /2103 aa	561414	0	Glost2|110498|CE110497_7008/ 1973 aa	110498
PRO11 (SMAC_08794)	Striatin-like WD repeat protein, scaffold of the STRIPAK complex, required for fruiting body development and hyphal fusion	0	Cenge3|705064|estExt_fgenesh1_pm.C_170009/ 847 aa	705064	0	Glost2|289830|e_gw1.1048.6.1 / 833 aa	289830
PRO22 (SMAC_02580)	STRIP-like STRIPAK protein, required for fruiting body development and hyphal fusion	0	Cenge3|641789|estExt_Genewise1.C_40_t10349 / 1049 aa	641789	0	Glost2|388624|estExt_Genemark1.C_NODE_14650012/ 1050 aa	388624
PRO45 (SMAC_01224)	SLMAP-like STRIPAK protein, required for fruiting body development and hyphal fusion	2e-74	Cenge3|662549|fgenesh1_kg.30_#_224_#_Locus2004v1rpkm90.07 /756 aa	662549	1.04e-81	Glost2|45507|CE45506_18451/ 755 aa	45507
PP2Ac1 (SMAC_04678)	STRIPAK protein, catalytic subunit of PP2A, required for fruiting body development and hyphal fusion	0	Cenge3|671591|fgenesh1_kg.104_#_9_#_Locus4798v1rpkm35.95 /317 aa	671591	0	Glost2|359736|fgenesh1_pg.NODE_340_#_4/ 317 aa	359736
SmMOB3 (CBN80575.1)	STRIPAK protein, required for fruiting body development and hyphal fusion	1.07e-93	Cenge3|688866|fgenesh1_pm.39_#_5 / 468 aa	688866	2.55e-97	Glost2|422281|MIX20344_961_33 / 503 aa	422281
PRO40 (SMAC_04815)	WW domain protein Required for fruiting body development and hyphal fusion	0	Cenge3|603919|estExt_Genewise1Plus.C_6_t30051 / 1251 aa	603919	0	Glost2|226314|NODE_401_length_66653_cov_55.8.g1794.t1/ 1249 aa	226314
MIK1 (SMAC_03673)	cell wall integrity MAPK module, MAPKKK, required for fruiting body development and hyphal fusion	0	Cenge3|209736|CE209735_21589 /1801 aa	209736	0	Glost2|133907|CE133906_9274/ 1806 aa	133907
MEK1 (SMAC_02183)	cell wall integrity MAPK module, MAPKKK, required for fruiting body development and hyphal fusion	0	Cenge3|676368|fgenesh1_pg.15_#_152/ 487 aa	676368	0	Glost2|41223|CE41222_10580 / 487 aa	41223
MAK1 (SMAC_05504)	cell wall integrity MAPK module, MAPKKK, required for fruiting body development and hyphal fusion	0	Cenge3|670269|fgenesh1_kg.80_#_77_#_Locus883v1rpkm188.11/ 422 aa	670269	0	Glost2|317519|estExt_Genewise1.C_NODE_13540011/ 419 aa	317519
