# Supplementary material for: Ectomycorrhizal ecology is imprinted in the genome of the dominant symbiotic fungus Cenococcum geophilum
Source: Nat Commun. 2016 Sep 7;7:12662. doi: 10.1038/ncomms12662 (PMC5023957; doi:10.1038/ncomms12662)
Supplement: Supplementary Data 15 — Sequences of primers and of synthesized DNA fragments used for functional studies of aquaporins. [file ncomms12662-s16.xlsx]

## Sheet: Supplmentary Data 15
Supplementary Data 15. Sequences of primers and of synthesized DNA fragments used for functional studies of aquaporins. Primers used for amplification of the coding regions for heterologous expression in Xenopus laevis oocytes and in quantitative realtime PCRs (qPCR) to study the expression of aquaporins (AQPs).
Gene JGI ID	cDNA fragment sequence (5'3')	fragment length (bp)	forward Primer (5'3')	reverse Primer (5'3')	Purpose
AQP Cenge3:690706	CCAAAAAATGCCCAAGCTCTCCCTCCCCTTCCACAACAACCACTCCAGCAGCACTCGCCACGGCGACGGCGACGGCCCCTTCAACGCGGCCGTGGAGCCGCAGGGCGGGGCGAATCACTTTGTGGCGGCATCGGGCGAGTTCGTGGGCACGATCCTGTTCCTGTACTTCGCCTTCGCCACGCACCTGATGGCGGTGGAGCAGGCGGACGCGGTGGCGCTGGCCAACGGGCGGAAGAGTGCGCAGACGGTCGTGTATATCTCGCTCGGGTACGGGTTCAGTCTGCTGGTGGCAGTGTGGGCGTTCTATCGGATTAGCGGCGGGTTGTTTAATCCAGCCGTCACGCTCGGTTTGTGTCTTGCAGGCAAGCTGCCCTGGACACGGGGGATCATTTTCCTCCC…	859	CCAAAAAATGCCCAAGCTCTC	GCATTAATTAACGGTGAGATTGC	heterologous expression
AQP Cenge3:647346	ACACTACCTAGCAAGATGGCACACCGACACAGCCATATCGAGAGGTTGCGCACGCACGAGATGGAATTGGGTGCTACAGAAGCAGTGCAACGACACTTCTCAAGAGATGTAGTTGAAACCAAACCAGTATCACAGCGGAAGCTTGATTTTGAACATAGCCGACCGCGGTGGCTGAGAGAAATGGCTGCCGAAGCTACAGGCGTATTCCTTTTCGTCTACCCGGGAATCGCATCTATCGCCACATATATCCTCAATGAAGCCAACCCAGCATTTGGATCCATCCCTCAGATCGGTTGGGCGTTTGCCATTGGTATCGCTCTCGCCGTCATTACCTGTGCTTCAGCATCTGGTGGCCATTTTAATCCGGCTATAACCATTTGTTTCGCTATCTGGCATGAG…	1000	ACACTACCTAGCAAGATGGCAC	AACTGTCGTCTCTTCTAGCGT	heterologous expression
AQP Cenge3:604158	GCGATGCGTCAAAACGTCCTGCCTTTCCATAAAAAGGATTTCGACCCCAACAACGAAAATGAACGGGGGCAACATCACCCCCTACCATTTCTCTCAAACCGTGCTCGTAATGAGATAGTTGCGTTTGTGGCAGAGTTTGGGGGCACATTTATGTTCCTATTCTTTGCATTTGGAGCAACACAAGTCGCCAATGCTGCAGCTGTAGTAGCAAATGGTGCAGGAGGACAGCAGGAAAATCACTCGATAACACAAGCACCCAATACTTCAGTGCTTCTCTTTATCAGTCTTGCGTTTGGTTTCTCACTCGCAGTTAATGTCTGGATATTCTTTAGAATTAGCGGAGGGCTGTTTAACCCTGCAGTAACCCTCGGCCTCTATCTCATTGGGGCCGTTAATCCT…	1015	GCGATGCGTCAAAACGTCCT	ACCCCAGCGTATCAGCATG	heterologous expression
AQP Cenge3:690706	GTTTCCTGGATACCACTGGATTTACTGGGTTGGGCCATTTTTGGGCGCCGCAGTTTCAGCGGGATATTATCGTTTCATAAAATATTTTAACTACGAAGAGGCTAACCCTGGGCAAGACTCCGCTACTAGCAATCTCACCGT	141	GTTTCCTGGATACCACTGGA	ACGGTGAGATTGCTAGTAGC	qPCR
AQP Cenge3:647346	TGCATGTGGAGGGAGAGGAAGGATTGTCAAGGCATCTGAGCAAGACGGGGATTATGGAGAATGGAACAACGGATTCGCTGAAGAAGGGATTTACCAATGTGTAAACTAGCAAGAGCAATCTACGC	125	TGCATGTGGAGGGAGAGGA	GCGTAGATTGCTCTTGCTAGT	qPCR
AQP Cenge3:604158	GTGCAGCGACCGAATGTTGCGGCGATTGCGGCCGAGGAGGCGGTGCGGACGGCGAGTCTGGGGGATCGGGTGGATAGGGAGAAGTTCCAGCATGCTGATACGCTGGGGTAAGGTT	115	GTGCAGCGACCGAATGTTG	AACCTTACCCCAGCGTATCA	qPCR
AQP Cenge3:563409	GATTGCGGTCGAGGGGATGGTGCGGACGGCGAGCCTGGGGGATCGAGTGGATAGGGAGAAGTTCAAGCATGCTGATGCATTGGGTAAGATTCTAGAGGTTAGCGGAGTGGACGATCTATGAATGGGCGGCCC	132	GATTGCGGTCGAGGGGATG	GGGCCGCCCATTCATAGAT	qPCR
AQP Cenge3:659147	TGGCCGCTAGTGAGAATCTTGAATACCATTACATCCATTGGTTCGGAGATTTGACTGCCGCAATTCTGAATGGATTACTGTATCGGTGTATACCAATTTACAAGGAGTGAAAGTAGGCGGGAC	123	TGGCCGCTAGTGAGAATCT	GTCCCGCCTACTTTCACTCC	qPCR
AQP Cenge3:676635	GCGGTTTCGGCGGGATATTATCGTTTCGTGAAATATTTCAACTACGAAGAGGCTAATCCCGGACAAGACTCTGCTACCAACGATTTCGTAG	91	GCGGTTTCGGCGGGATATT	CTACGAAATCGTTGGTAGCAG	qPCR
AQP Cenge3:689826	GCGAACGGACTGACGATCTATACCCGGAACCAGCCAGTGCAGTTTATCAGAGTGAAGACCCTCACGCCCACTTCCGCCACGACCGCTCCTATTACAACGGTCCCCA	106	GCGAACGGACTGACGATCTA	TGGGGACCGTTGTAATAGGA	qPCR
Actin Cenge3:653800	CAGATGTGGATCTCCAAGCAGGAATACGACGAGAGTGGTCCTTCTATTGTCCATCGCAAATGTTTCTAAGCGTATACCGGTGTACGGTCATAGACAATATCAAGTCAAGCCTACTAGCGGAGCT	124	CAGATGTGGATCTCCAAGCA	AGCTCCGCTAGTAGGCTTGA	qPCR
18SrRNA_scaffold_190:1172-1306	TGACGAACTTTCCGGCTCTGGGTGGTCGTTGCCGACCTCCCTGAGCCAGTCCGAAGGCCTCACTGAGCCATTCAATCGGTAGTAGCGACGGGCGGTGTGTACAAAGGGCAGGGACGTAATCAACGCATGCTGAT	134	TGACGAACTTTCCGGCTCT	ATCAGCATGCGTTGATTACG	qPCR
